# Supplementary material for: The genome of the Wollemi pine, a critically endangered “living fossil” unchanged since the Cretaceous, reveals extensive ancient transposon activity
Source: bioRxiv. 2023 Aug 24:2023.08.24.554647. Preprint. [Version 1] doi: 10.1101/2023.08.24.554647 (PMC10473749; doi:10.1101/2023.08.24.554647)
Supplement: Supplement 2 [file media-2.xlsx]

## Sheet: S1.1
Supplementary Table 1.1. Assembly and annotation statistics for Wollemia nobilis 1.0 genome sequence
Genome size	11.60 Gbp
No of Contigs	17294
N50 Contig-size	8.83 Mbp
Max Contig-size	54.64 Mbp
Mean Contig Coverage	36x
Assembly Quality	Q31
Heterozygosity	1e-05
Number of Genes	37283
Mean Gene Length (bp)	24949
Mean CDS Length (bp)	919
Mean Exon Length (bp)	318
Mean Intron Length (bp)	6927
Number of Introns ( > 10kbp )	10578

## Sheet: S1.2
Supplementary Table 1.2. Comparison to other gymnosperm genome assembly and annotation
	Wollemia nobilis	Taxus chinensis	Sequoiadendron sempervirens	Sequoiadendron giganteum	Pseudotsuga menzesii	Pinus Tabuliformis	Pinus lambertiana	Ginkgo biloba	Gnetum montanum	Cycas panzhihuaensis	Ambrolla trichopoda
Reference		Xiong et al. 2021	Neale et al. 2022 (TreeGenes)	Scott et al. 2020	Neale et al. 2017	S Niu et al., 2021	TreeGenes	Liu et al. 2021	Wan et al., 2018	Liu et al, 2022	Albert et al, 2013
Genome size (Mbp)	11560	10238	26549.7	8114	15700	25421	21300.2	9878	4110	10482.9	5745
Chromosomes	13	12	11	11	12	12	12	12	22	11	13
N50 scaffold size (kb)	NA	903737	61327.5	690549	340	2107.67	2917.15	754	475	952060	4927.02
No of Contigs	17294	15897	548924	52828	3541350	22739	5582277	261820	142000	5123	43234
N50 Contig-size (kb)	8830	2434.89	97.16	318	44.13	2601	10.48	1.58	475.1	12092.9	294.56
BUSCO % ( genome, embryophyta_odb10)	90	82.6	70.5	86.1	74.1	N/A	61.7	74.2	81.2	49.8	96.7
Number of genes	37283	44770	118906	37936	46688	80495	38518	27836	27493	32353	27313
Average overall CDS size (bp)	919	732	1150.3	1084	1180	898	1102	1229	1290	1189	944.8
Average size introns (bp)	6974	5898	29441	4067	4685	10034	11468	7770	1769	31938	7318
Maximum intron size length (kb)	1496.21	330971	3904748	1399.11	351.9	1146.08	1254691	1537.85	342.13	1512716	197206

## Sheet: S1.3
Supplementary Table 1.3. Summary of RNAseq read alignments (using STAR)
Samples	Uniquely Mapped (%)	Multimapped (%)	Exonic (%)	Intronic (%)	Intergenic (%)	Total (%)
S103078	86.55	9.95	82.86	9.35	7.79	96.5
S103079	87.98	9.33	83.49	9.09	7.42	97.31
S103080	88.4	9.2	84.02	8.49	7.49	97.6
S103171	87.89	4.4	71.93	11.32	16.75	92.29
S103172A	90.48	4.01	72.83	11.39	15.79	94.49
S103172B	91.2	3.85	73.09	11.13	15.78	95.05
Wn-ovules1_S1	88.33	2.86	74.09	13.94	11.97	91.19
Wn-ovules2_S2	90.3	3.05	73.9	13.22	12.89	93.35
Wn-ovules3_S3	87.59	3.29	71.93	14.39	13.68	90.88
Wn-pollen1_S4	86.16	3.37	68.91	13.45	17.64	89.53
Wn-pollen2_S5	87.88	3.09	71.13	12.85	16.02	90.97
Wn-pollen3_S6	89.23	3.04	70.59	12.81	16.61	92.27
Mean	88.5	4.95	74.9	12.55	13.32	93.45

## Sheet: S1.4
Supplementary Table 1.4. BUSCO completeness of Wollemia nobilis 1.0 assembly and annotation
	Assembly	Annotation
Number of input sequences	17294	37283
Complete BUSCOs (C)	1453	1500
Complete and single-copy BUSCOs (S)	1370	1415
Complete and duplicated BUSCOs (D)	83	85
Fragmented BUSCOs (F)	97	35
Missing BUSCOs (M)	64	79
Total BUSCO groups searched	1614	1614
Percentage found	0.9	0.93

## Sheet: S1.5
Supplementary Table 1.5. Functional Annotation of genes in Wollemia nobilis 1.0
	Number of genes	Percentage of genes (%)
KEGG	5793	15.45
GO	27223	72.62
Family assignment	27221	72.62
Interpro	27221	72.62

## Sheet: S1.6
Type	ID	TSI	Tau	Leaf	Root	Ovule	Pollen	Max. expression
gene	Wono445480	0.433822	0.564969	8.85867	9.1	2.71333	0.304333	9.1
gene	Wono300590	0.548114	0.725187	9.499	7.83133	0	0	9.499
gene	Wono121670	0.505176	0.673497	8.41333	0	1.13067	9.74367	9.74367
gene	Wono013380	0.606142	0.783407	9.81	0	0	6.37433	9.81
gene	Wono348390	0.400272	0.500567	0	9.891	9.01933	5.80033	9.891
ncRNA_gene	Wono006021	0.332722	0.331497	10.223	5.54867	4.85433	10.0993	10.223
gene	Wono112060	0.488089	0.650398	3.243	4.289	3.24833	10.2787	10.2787
gene	Wono119570	0.383204	0.463474	8.17767	7.61967	0.862333	10.3503	10.3503
gene	Wono264560	0.46487	0.616287	10.5157	7.42733	4.37333	0.304333	10.5157
gene	Wono120960	0.486176	0.647711	10.5157	4.95067	3.225	2.938	10.5157
gene	Wono247760	1	1	10.5157	0	0	0	10.5157
gene	Wono437940	0.505863	0.674394	10.526	10.282	0	0	10.526
gene	Wono290280	0.364657	0.419232	10.104	1.41533	10.7207	7.15933	10.7207
gene	Wono432350	0.391155	0.481155	6.11233	0	10.7423	10.8283	10.8283
gene	Wono469000	0.515147	0.686269	10.8717	8.09367	2.13867	0	10.8717
gene	Wono315780	0.329362	0.321275	10.9003	6.74267	5.09833	10.354	10.9003
gene	Wono495580	0.308222	0.251861	10.9103	7.654	6.30833	10.525	10.9103
gene	Wono328540	0.32401	0.304559	9.881	4.19467	10.9163	8.69933	10.9163
gene	Wono141580	0.417536	0.534998	9.152	11.0657	3.31867	2.966	11.0657
gene	Wono473070	0.601066	0.778763	11.5447	0.458333	7.204	0	11.5447
gene	Wono437180	0.973081	0.990779	11.5557	0	0.319667	0	11.5557
ncRNA_gene	Wono006741	1	1	11.5557	0	0	0	11.5557
gene	Wono400300	0.37062	0.433939	9.532	2.88433	7.21467	11.56	11.56
gene	Wono029230	0.863669	0.947383	0.969	0	0.878333	11.703	11.703
gene	Wono156060	0.447888	0.5891	8.52633	11.772	1.91567	4.06933	11.772
gene	Wono033190	0.529242	0.703501	11.888	10.5743	0	0	11.888
gene	Wono245190	0.765051	0.897633	11.894	3.333	0.319667	0	11.894
ncRNA_gene	Wono017891	0.333823	0.334799	9.54067	9.70667	4.50767	11.9037	11.9037
gene	Wono341940	0.524562	0.697883	11.9097	0	0.547333	10.247	11.9097
gene	Wono378480	0.389896	0.478404	7.398	0.954333	12.011	10.4423	12.011
gene	Wono380200	0.354103	0.391989	12.0913	6.627	4.287	11.141	12.0913
gene	Wono428450	0.326326	0.31186	12.1543	11.333	9.08767	4.671	12.1543
gene	Wono085260	1	1	12.2283	0	0	0	12.2283
gene	Wono099330	0.556283	0.734118	12.2377	9.76133	0	0	12.2377
gene	Wono057580	0.821766	0.927703	0	0	2.663	12.278	12.278
gene	Wono472110	0.41173	0.523741	0.319333	10.0317	7.202	12.2853	12.2853
gene	Wono367740	1	1	0	0	0	12.2863	12.2863
gene	Wono091420	0.324377	0.305723	11.5083	6.062	8.02767	12.29	12.29
gene	Wono220250	0.822537	0.928083	0	0	2.65367	12.2997	12.2997
gene	Wono153790	0.676872	0.840872	0.651	0.966333	4.26467	12.3213	12.3213
gene	Wono164490	0.432117	0.561938	12.1877	4.17	12.447	0	12.447
gene	Wono298160	0.284345	0.16105	9.54467	12.464	11.3157	10.5097	12.464
gene	Wono271620	0.502175	0.669554	11.584	12.5453	0	0.852667	12.5453
gene	Wono109030	0.378765	0.453279	12.5473	8.33933	12.2403	0	12.5473
gene	Wono151170	0.84046	0.936725	12.559	2.384	0	0	12.559
gene	Wono172890	1	1	12.5603	0	0	0	12.5603
ncRNA_gene	Wono007911	0.516912	0.688478	2.68833	8.495	0.604667	12.6133	12.6133
gene	Wono280380	0.519342	0.691495	11.7917	12.7407	0	0	12.7407
gene	Wono300750	0.439683	0.575212	6.05167	9.04533	1.183	12.775	12.775
gene	Wono307990	0.492499	0.656513	0.971667	8.11567	4.09433	12.792	12.792
gene	Wono106640	0.609609	0.786535	12.828	7.029	1.186	0	12.828
gene	Wono472130	0.542789	0.719222	12.831	10.522	0.286	0	12.831
gene	Wono427890	0.548369	0.72547	12.8393	10.5743	0	0	12.8393
gene	Wono303620	0.387943	0.474101	12.8447	10.871	9.394	0	12.8447
gene	Wono105390	0.752681	0.890472	12.845	0.487667	3.733	0	12.845
gene	Wono279890	0.49345	0.657818	12.8453	11.7793	1.407	0	12.8453
gene	Wono305160	0.373384	0.440597	9.064	12.8707	12.5357	0	12.8707
gene	Wono305600	1	1	12.8723	0	0	0	12.8723
gene	Wono228490	0.541864	0.718173	12.8743	0	10.3157	0.569333	12.8743
gene	Wono282360	0.481515	0.641073	0	3.059	12.8767	10.8063	12.8767
gene	Wono264050	0.446352	0.586539	0	11.0403	4.94367	12.8863	12.8863
gene	Wono238820	0.711379	0.86476	12.8873	0	2.273	2.95567	12.8873
gene	Wono470560	1	1	12.896	0	0	0	12.896
gene	Wono334250	1	1	12.9137	0	0	0	12.9137
gene	Wono323870	0.3395	0.351496	2.97867	10.7857	12.975	11.4787	12.975
gene	Wono287050	0.365049	0.420214	2.72867	12.4947	7.50833	13.069	13.069
gene	Wono271230	0.465341	0.617013	5.05	9.988	0	13.0883	13.0883
gene	Wono402870	0.411506	0.5233	7.48567	0	11.2653	13.1117	13.1117
gene	Wono226520	0.708044	0.862553	1.34633	1.41533	2.651	13.1267	13.1267
ncRNA_gene	Wono013611	0.363627	0.416643	2.31767	9.48967	11.195	13.1437	13.1437
gene	Wono362760	0.611079	0.78785	13.204	4.13067	3.713	0.56	13.204
gene	Wono375600	0.861112	0.946237	13.204	0	1.558	0.571667	13.204
gene	Wono083880	0.553607	0.731222	10.4657	13.334	0.286	0	13.334
gene	Wono118400	0.524104	0.697328	10.5003	13.343	1.61533	0	13.343
gene	Wono361640	0.911332	0.967568	0	0	1.30467	13.4093	13.4093
gene	Wono077600	0.909111	0.966675	0.330667	0	1.01467	13.4567	13.4567
gene	Wono101840	0.455407	0.601388	1.344	4.349	10.4113	13.467	13.467
gene	Wono278840	0.472537	0.627921	8.10667	13.4783	0.286	6.65233	13.4783
gene	Wono048500	0.877841	0.953614	13.481	1.876	0	0	13.481
gene	Wono324230	0.468868	0.622401	1.61567	1.82567	11.8337	13.4843	13.4843
gene	Wono346860	0.602273	0.779874	13.4983	8.914	0	0	13.4983
gene	Wono430020	0.404564	0.509401	11.5873	13.5093	1.11867	7.177	13.5093
gene	Wono253700	0.371501	0.436071	4.73033	13.5133	10.6313	7.5	13.5133
gene	Wono181550	0.665351	0.832345	5.75133	0.487667	0.573667	13.545	13.545
gene	Wono360490	0.609963	0.786852	13.5503	7.74233	0.319667	0.602667	13.5503
gene	Wono260830	0.569854	0.748388	13.5597	9.34433	0.604667	0.286333	13.5597
gene	Wono306830	0.566582	0.74501	13.567	8.01667	2.36167	0	13.567
gene	Wono475140	0.804341	0.918916	13.6113	3.311	0	0	13.6113
gene	Wono037920	0.401757	0.503644	1.245	13.677	9.38833	9.73267	13.677
gene	Wono176500	0.501005	0.668004	0	1.37	13.7103	12.2853	13.7103
gene	Wono221560	0.434392	0.565977	0.935667	6.35	10.6403	13.7673	13.7673
gene	Wono285520	0.5413	0.717532	10.2303	13.7947	0.862333	0.597	13.7947
gene	Wono241740	0.967872	0.988935	13.8073	0.458333	0	0	13.8073
gene	Wono351580	0.768086	0.899354	0	0	4.17267	13.8197	13.8197
gene	Wono152260	0.775087	0.903274	0	1.90033	2.11233	13.8283	13.8283
gene	Wono301200	1	1	13.843	0	0	0	13.843
gene	Wono371500	0.853523	0.942795	0	0	2.376	13.845	13.845
gene	Wono321950	0.564876	0.743233	13.8457	9.99767	0.667667	0	13.8457
gene	Wono392160	0.441393	0.578148	13.859	0	12.4213	5.118	13.859
ncRNA_gene	Wono019041	0.783801	0.908055	13.861	3.54167	0	0.281667	13.861
gene	Wono269500	0.500385	0.66718	13.8613	0.954333	1.13767	11.748	13.8613
gene	Wono266390	0.43691	0.5704	2.38567	13.8747	4.27933	11.2167	13.8747
gene	Wono385110	0.417415	0.534768	13.8827	0	7.90133	11.4747	13.8827
gene	Wono356890	0.727737	0.875292	13.9277	5.21067	0	0	13.9277
gene	Wono044940	0.794746	0.913912	13.9277	3.311	0.286	0	13.9277
gene	Wono280640	0.4801	0.639033	1.685	2.82433	13.9283	10.5737	13.9283
gene	Wono446510	1	1	13.9443	0	0	0	13.9443
gene	Wono056010	0.378157	0.451865	5.44833	4.63133	13.9943	12.9327	13.9943
gene	Wono381440	0.50336	0.671116	12.0967	14.009	1.72533	0	14.009
gene	Wono276440	0.44818	0.589584	0.969	2.384	14.0383	13.9317	14.0383
ncRNA_gene	Wono014501	0.80566	0.919594	0	0.487667	2.90033	14.0453	14.0453
gene	Wono200470	0.475425	0.632206	13.251	14.0513	2.253	0	14.0513
gene	Wono281890	1	1	0	0	0	14.1117	14.1117
gene	Wono466770	0.44945	0.591687	12.1973	14.1993	5.196	0	14.1993
gene	Wono426010	0.534971	0.710246	14.2013	0.914	1.13767	10.293	14.2013
gene	Wono070700	0.431943	0.561627	14.202	0	12.9757	5.70167	14.202
gene	Wono187240	0.431943	0.561627	14.202	0	12.9757	5.70167	14.202
gene	Wono000850	0.356737	0.398938	14.2113	0	11.4633	14.1623	14.2113
gene	Wono366030	0.436117	0.569012	14.219	6.28133	11.8217	0.281667	14.219
gene	Wono304240	0.421792	0.543054	12.8277	14.229	6.39167	0.286333	14.229
gene	Wono267820	0.445185	0.58458	14.2357	5.43733	3.18233	9.12167	14.2357
gene	Wono463520	0.348905	0.377962	13.1007	14.2433	12.8863	0.592667	14.2433
gene	Wono489910	1	1	0	0	0	14.2513	14.2513
gene	Wono411410	0.728444	0.875737	14.261	0.458333	4.858	0	14.261
gene	Wono412350	0.912356	0.967979	14.2613	1.37	0	0	14.2613
gene	Wono229450	0.461335	0.610793	4.571	0	14.2743	12.096	14.2743
gene	Wono345420	0.56515	0.74352	14.2783	10.7003	0.286	0	14.2783
gene	Wono473960	0.402584	0.50535	3.006	7.57733	10.606	14.279	14.279
gene	Wono241440	0.916458	0.969614	0.330667	0	0.972	14.2903	14.2903
gene	Wono313510	0.514514	0.685473	12.6017	14.333	0.922667	0	14.333
gene	Wono189870	0.487024	0.648905	6.416	2.28167	6.40433	14.338	14.338
gene	Wono368110	0.349833	0.380497	3.205	12.0423	11.439	14.359	14.359
gene	Wono152310	0.364403	0.418594	0.935667	11.4223	14.3663	12.7	14.3663
gene	Wono206390	0.448528	0.590162	0.331667	5.186	12.1963	14.4073	14.4073
gene	Wono337290	0.438568	0.573283	14.4197	11.7627	6.69667	0	14.4197
gene	Wono227670	1	1	0	0	0	14.4247	14.4247
gene	Wono254630	0.548508	0.725624	0.330667	5.39067	6.163	14.438	14.438
gene	Wono185330	0.448142	0.589522	9.828	14.439	7.95267	0	14.439
gene	Wono330380	0.395611	0.490755	5.43533	12.6883	4.02033	14.4947	14.4947
gene	Wono339620	0.486534	0.648215	11.234	1.73467	14.5003	2.33433	14.5003
gene	Wono217290	0.445108	0.584451	14.5443	0	12.4153	5.71633	14.5443
gene	Wono402850	0.445108	0.584451	14.5443	0	12.4153	5.71633	14.5443
gene	Wono487290	0.736571	0.880786	0.672667	0	4.54033	14.576	14.576
gene	Wono284570	0.891189	0.959301	14.5787	0	0	1.78	14.5787
gene	Wono120390	0.439966	0.575699	14.5877	4.30433	13.37	0.894333	14.5877
gene	Wono278230	0.980785	0.99347	0	0	0.286	14.5983	14.5983
gene	Wono199820	1	1	14.5993	0	0	0	14.5993
gene	Wono474250	0.8588	0.945195	14.6053	0	2.40133	0	14.6053
gene	Wono224100	0.475752	0.632688	11.2417	1.92733	14.617	2.938	14.617
gene	Wono428320	0.822419	0.928025	14.6177	3.15633	0	0	14.6177
gene	Wono279900	0.52616	0.699813	14.6187	9.21533	3.94967	0	14.6187
gene	Wono254610	0.366567	0.423995	10.529	12.3727	2.374	14.627	14.627
gene	Wono435990	0.732883	0.878508	14.6393	1.30133	3.73	0.304333	14.6393
gene	Wono144660	0.946109	0.981013	0	0	0.836333	14.6827	14.6827
gene	Wono292740	1	1	0	0	0	14.7343	14.7343
gene	Wono397270	0.432537	0.562687	14.1943	14.74	5.14367	0	14.74
gene	Wono320090	0.295117	0.203837	12.2307	14.7847	8.516	14.5663	14.7847
gene	Wono024630	0.789879	0.911328	0	0.487667	3.44867	14.7973	14.7973
gene	Wono360500	0.586302	0.764798	14.8237	9.886	0.573667	0	14.8237
gene	Wono274120	0.454028	0.599164	4.928	12.9	0	14.8257	14.8257
gene	Wono336570	0.661335	0.829302	14.8833	7.08733	0.534333	0	14.8833
gene	Wono224070	0.367376	0.425997	4.42867	14.8913	8.80067	12.4137	14.8913
gene	Wono012140	0.650184	0.820658	14.933	8.03433	0	0	14.933
gene	Wono100160	1	1	0	0	0	14.9557	14.9557
gene	Wono053830	0.909548	0.966851	14.9593	0.914	0.573667	0	14.9593
gene	Wono475700	0.683599	0.845718	0	0	6.93067	14.974	14.974
gene	Wono253120	1	1	0	0	0	14.9743	14.9743
gene	Wono195640	0.518817	0.690845	14.981	4.81	8.78	0.304333	14.981
gene	Wono266900	0.484117	0.644794	0.672667	2.401	14.991	12.901	14.991
gene	Wono064070	0.903853	0.964542	0	0.458333	1.13767	15.0037	15.0037
gene	Wono105280	0.339898	0.352646	2.98933	12.8073	15.1137	13.555	15.1137
gene	Wono304770	0.357468	0.40085	4.70133	11.1727	15.114	11.2927	15.114
gene	Wono415680	0.520137	0.692476	13.9527	15.1237	0	0	15.1237
gene	Wono307770	0.520066	0.692389	5.09067	3.463	5.40633	15.1273	15.1273
gene	Wono219710	0.449091	0.591093	4.717	3.333	15.1817	10.5737	15.1817
gene	Wono185520	1	1	15.2217	0	0	0	15.2217
gene	Wono130330	0.426132	0.551103	15.223	0	7.858	12.6427	15.223
gene	Wono186640	0.522439	0.695301	1.65967	0.487667	11.7713	15.2267	15.2267
gene	Wono283460	0.451675	0.595339	0.330667	11.5327	6.641	15.2427	15.2427
gene	Wono075310	0.422855	0.54504	2.01633	7.52033	11.27	15.2443	15.2443
gene	Wono079600	0.372213	0.437788	13.808	11.9143	15.2507	0	15.2507
gene	Wono318010	0.631189	0.80523	15.255	0.487667	7.85433	0.571667	15.255
gene	Wono353070	0.760402	0.894969	15.2653	4.81	0	0	15.2653
gene	Wono290310	0.774147	0.902752	0	0.433	4.02467	15.2793	15.2793
gene	Wono345940	0.970877	0.990001	15.2793	0.458333	0	0	15.2793
gene	Wono061460	0.81425	0.923959	1.86667	0.433	1.18767	15.287	15.287
ncRNA_gene	Wono004511	0.856999	0.944379	0.935667	0	1.61533	15.288	15.288
gene	Wono248020	0.948211	0.981794	0	0	0.836333	15.3127	15.3127
gene	Wono457910	0.863754	0.947421	15.3167	1.82567	0.286	0.304333	15.3167
gene	Wono345770	0.504433	0.672526	7.82967	5.72233	1.50167	15.323	15.323
gene	Wono081420	0.556859	0.734738	15.345	0	11.3543	0.857	15.345
gene	Wono186020	1	1	0	0	0	15.3907	15.3907
gene	Wono127550	0.32369	0.303542	7.23367	9.94633	15.407	15.011	15.407
gene	Wono184350	0.435368	0.567698	3.409	1.37	15.4223	15.2223	15.4223
gene	Wono366640	0.334855	0.337878	12.526	8.82933	15.4523	9.33867	15.4523
gene	Wono015530	0.676715	0.840757	15.4753	5.67367	0.835	0.884333	15.4753
gene	Wono447790	0.649763	0.820326	15.491	8.35	0	0	15.491
gene	Wono006070	0.496926	0.662543	9.154	3.593	15.4933	2.938	15.4933
gene	Wono076020	0.548146	0.725222	0.992333	0	15.4933	11.7793	15.4933
gene	Wono353730	1	1	0	0	0	15.499	15.499
gene	Wono464970	0.462729	0.612969	0	15.5253	13.923	4.10333	15.5253
gene	Wono353040	0.980679	0.993433	0	0	0.306	15.5317	15.5317
gene	Wono225980	0.911969	0.967824	15.5463	0.966333	0.534333	0	15.5463
gene	Wono243430	0.66761	0.83404	2.704	0.954333	4.092	15.5667	15.5667
gene	Wono424140	1	1	15.5787	0	0	0	15.5787
gene	Wono338040	0.869753	0.950083	15.5947	2.33533	0	0	15.5947
gene	Wono418770	0.350551	0.382449	12.8043	5.278	15.607	10.832	15.607
gene	Wono298550	0.597377	0.775338	15.6077	0	10.5193	0	15.6077
gene	Wono165190	0.541646	0.717926	15.6113	13.2107	0	0	15.6113
gene	Wono206800	0.563149	0.741424	1.344	4.32533	6.44367	15.615	15.615
gene	Wono317720	0.823354	0.928485	15.6253	3.35233	0	0	15.6253
gene	Wono065470	0.895431	0.961073	15.6333	1.82567	0	0	15.6333
gene	Wono089000	1	1	15.6333	0	0	0	15.6333
gene	Wono450250	1	1	15.6453	0	0	0	15.6453
gene	Wono198380	0.839969	0.936493	15.6467	0.458333	2.52267	0	15.6467
gene	Wono120900	0.466824	0.619289	13.5767	15.6473	4.29467	0	15.6473
gene	Wono088990	1	1	15.6497	0	0	0	15.6497
gene	Wono172740	0.549401	0.726611	15.657	12.8413	0	0	15.657
gene	Wono347990	0.883524	0.956056	15.664	0.954333	1.11067	0	15.664
gene	Wono442220	0.524467	0.697768	1.35267	10.7297	2.12167	15.6657	15.6657
gene	Wono362770	0.437613	0.571626	13.6123	15.6693	5.63733	0.887333	15.6693
gene	Wono386960	0.441452	0.578249	14.497	15.6793	5.34133	0	15.6793
gene	Wono455000	0.650634	0.821012	8.43533	15.7093	0	0	15.7093
gene	Wono233270	0.31984	0.291146	11.4857	9.64967	15.7447	12.3467	15.7447
ncRNA_gene	Wono018481	0.96719	0.988692	0	0	0.534333	15.7513	15.7513
gene	Wono247150	0.518772	0.69079	10.7427	0.954333	15.7523	2.91533	15.7523
ncRNA_gene	Wono004391	0.868539	0.949547	0	1.37	1.01467	15.755	15.755
gene	Wono114550	0.886333	0.957252	0.651	1.37	0	15.759	15.759
gene	Wono053880	0.628744	0.803176	4.64833	15.7727	2.917	1.748	15.7727
gene	Wono406540	0.336909	0.343946	6.48067	12.5527	12.021	15.7783	15.7783
gene	Wono174980	0.757688	0.893399	4.744	15.8337	0.319667	0	15.8337
gene	Wono437410	0.711641	0.864932	0	0.966333	5.45033	15.8357	15.8357
gene	Wono004880	0.450152	0.592842	0.319333	14.452	4.576	15.8393	15.8393
gene	Wono190410	0.467362	0.620111	2.34967	4.28333	15.8543	11.4357	15.8543
gene	Wono089700	0.422854	0.54504	8.03367	15.8563	13.6083	0	15.8563
gene	Wono137430	0.539708	0.715716	13.2577	15.8753	0	0.281667	15.8753
gene	Wono102080	0.435104	0.567233	5.052	15.8833	0.835	14.7343	15.8833
gene	Wono440530	0.44663	0.587003	4.54567	15.8973	2.71033	12.4407	15.8973
gene	Wono477080	0.643806	0.815579	15.9087	8.482	0.319667	0	15.9087
gene	Wono471440	0.465859	0.617809	15.917	3.20633	6.47567	8.568	15.917
gene	Wono319140	0.972045	0.990414	15.9373	0.458333	0	0	15.9373
ncRNA_gene	Wono017331	0.50365	0.671499	0.331667	15.9583	4.05033	11.345	15.9583
gene	Wono187090	0.53532	0.710653	15.972	0	0	13.8643	15.972
gene	Wono250790	0.598375	0.776269	10.727	0	15.982	0	15.982
gene	Wono278370	0.407797	0.515933	4.052	3.311	16.0217	15.9037	16.0217
gene	Wono144400	0.743451	0.884974	3.043	2.16733	0.319667	16.0253	16.0253
gene	Wono338550	0.484044	0.644691	0.319333	16.043	4.51233	12.269	16.043
gene	Wono077180	0.500754	0.667671	10.151	16.0473	0	5.848	16.0473
gene	Wono459800	0.39037	0.479443	4.429	9.03967	11.6133	16.061	16.061
ncRNA_gene	Wono010151	0.951319	0.982943	0	0	0.823667	16.096	16.096
gene	Wono403980	0.479825	0.638635	11.24	16.097	6.21067	0	16.097
gene	Wono224080	0.497478	0.663287	3.02833	16.1093	6.40067	6.84367	16.1093
gene	Wono103750	0.507491	0.676507	10.107	5.62833	16.214	0	16.214
gene	Wono343210	0.374434	0.4431	10.776	5.278	11.0537	16.2253	16.2253
gene	Wono296680	0.537903	0.713643	16.235	9.20167	3.89267	0.852667	16.235
gene	Wono368890	0.934995	0.976825	16.263	0	1.13067	0	16.263
gene	Wono040360	0.729076	0.876134	0.686	2.16733	3.19233	16.2693	16.2693
gene	Wono457070	1	1	16.2757	0	0	0	16.2757
gene	Wono105540	0.55912	0.737158	2.381	0	10.4557	16.2793	16.2793
ncRNA_gene	Wono022341	1	1	0	0	0	16.2807	16.2807
gene	Wono396930	0.982738	0.994145	16.2823	0	0.286	0	16.2823
gene	Wono295810	0.622543	0.797895	0.627	1.44633	7.80233	16.288	16.288
gene	Wono165600	0.482473	0.642449	1.991	4.34	11.1497	16.2967	16.2967
gene	Wono333120	0.602778	0.780338	9.87633	16.3013	0.306	0.56	16.3013
gene	Wono021150	0.967544	0.988819	16.3167	0	0.547333	0	16.3167
ncRNA_gene	Wono001871	0.484657	0.645562	1.967	4.81	16.321	10.5773	16.321
gene	Wono148420	0.391039	0.480904	7.397	3.463	14.57	16.3297	16.3297
gene	Wono286050	0.852636	0.942389	16.3413	2.82433	0	0	16.3413
gene	Wono367120	0.524167	0.697404	16.3427	14.8357	0	0	16.3427
gene	Wono200400	0.616642	0.792771	16.348	9.616	0.547333	0	16.348
gene	Wono120970	0.529073	0.703301	16.351	8.50233	4.02067	2.031	16.351
gene	Wono029860	0.366038	0.42268	8.43333	6.50133	16.357	13.395	16.357
gene	Wono495760	0.612758	0.789345	16.359	10.0567	0	0.281667	16.359
gene	Wono048780	0.333049	0.332479	1.34633	16.341	15.114	16.3797	16.3797
gene	Wono181370	0.508487	0.677794	8.52633	16.3957	4.66833	2.65367	16.3957
gene	Wono390550	0.430422	0.5589	2.72867	8.368	16.41	10.6187	16.41
gene	Wono218310	0.52869	0.702844	14.6397	16.422	0	0	16.422
ncRNA_gene	Wono016121	0.700533	0.857505	0	1.40167	5.62433	16.4357	16.4357
gene	Wono207940	0.406244	0.512808	10.161	16.4443	12.7377	1.136	16.4443
gene	Wono437210	0.622002	0.797429	9.99767	16.4513	0	0	16.4513
ncRNA_gene	Wono014921	0.619681	0.795422	0.649	7.61833	1.83167	16.455	16.455
gene	Wono073350	0.318045	0.285264	5.43533	15.1317	16.467	14.7417	16.467
gene	Wono419170	0.450812	0.593928	5.03	10.1323	16.479	4.91267	16.479
gene	Wono298820	0.479907	0.638755	16.5283	1.91833	7.22233	8.77167	16.5283
gene	Wono028410	0.495796	0.661013	12.5103	16.529	0.836333	3.46267	16.529
gene	Wono454080	0.573623	0.752232	16.5307	12.2873	0	0	16.5307
gene	Wono065410	0.641661	0.813848	16.5313	0	8.34467	0.887333	16.5313
gene	Wono453980	0.510619	0.680532	14.5457	16.5567	1.32233	0	16.5567
gene	Wono247770	0.873369	0.95167	16.5597	2.401	0	0	16.5597
gene	Wono008040	0.414187	0.528545	3.717	10.282	9.45967	16.586	16.586
gene	Wono169220	0.723259	0.872456	16.5887	6.04133	0.306	0	16.5887
gene	Wono251710	0.573908	0.75252	16.5917	0	12.032	0.286333	16.5917
gene	Wono152110	1	1	16.6047	0	0	0	16.6047
gene	Wono490080	0.519405	0.691573	2.72867	1.876	10.7753	16.622	16.622
gene	Wono472230	0.416775	0.53354	2.01833	5.53367	15.7267	16.635	16.635
gene	Wono428490	0.956081	0.984688	16.639	0.458333	0.306	0	16.639
gene	Wono010130	0.423215	0.545712	4.77067	8.34233	9.56867	16.6427	16.6427
gene	Wono461840	0.506811	0.675625	16.6443	3.09933	13.0977	0	16.6443
gene	Wono404870	0.906252	0.965518	0	0	1.72233	16.6497	16.6497
gene	Wono203650	0.439653	0.57516	16.6533	3.03167	13.124	5.06933	16.6533
gene	Wono168420	0.396932	0.493559	0	10.0277	15.305	16.6737	16.6737
gene	Wono199840	1	1	16.693	0	0	0	16.693
gene	Wono018970	0.815664	0.924668	0	2.28167	1.49833	16.726	16.726
gene	Wono363810	0.433405	0.56423	16.728	0	13.36	8.50867	16.728
gene	Wono149040	0.556548	0.734403	2.37667	4.79067	6.18767	16.761	16.761
gene	Wono213650	0.354399	0.392775	15.8927	0.487667	14.1777	16.7747	16.7747
gene	Wono411660	0.354532	0.393126	15.8927	0.487667	14.16	16.7747	16.7747
gene	Wono092550	0.815171	0.924421	0	0	3.80433	16.7787	16.7787
gene	Wono229460	0.399625	0.499219	6.47967	2.73767	16.784	15.998	16.784
gene	Wono079550	0.446172	0.586237	14.3057	16.8097	6.27833	0.281667	16.8097
gene	Wono265850	0.541248	0.717472	14.249	16.8113	0	0	16.8113
gene	Wono436750	0.567948	0.746425	12.8083	16.837	0	0	16.837
gene	Wono119160	0.538306	0.714107	1.64733	0.954333	11.8557	16.8563	16.8563
gene	Wono347420	0.736783	0.880916	16.8583	0.966333	2.703	2.35333	16.8583
gene	Wono023390	0.458385	0.606142	2.33167	2.384	16.882	15.2317	16.882
gene	Wono460150	0.576518	0.75515	8.41833	16.8833	1.352	2.63133	16.8833
gene	Wono054050	0.490967	0.654402	0	16.8953	3.47033	14.0467	16.8953
gene	Wono004980	1	1	16.902	0	0	0	16.902
gene	Wono387980	0.589263	0.767655	5.208	6.29067	16.9073	0.286333	16.9073
gene	Wono263160	0.622634	0.797973	0.331667	1.90033	8.016	16.9087	16.9087
gene	Wono283340	1	1	16.9107	0	0	0	16.9107
gene	Wono259920	0.565011	0.743374	16.92	13.0263	0	0	16.92
gene	Wono432480	0.81782	0.925746	16.9403	0	3.77367	0	16.9403
gene	Wono136550	0.565124	0.743492	16.9533	5.74467	6.11033	1.191	16.9533
gene	Wono367350	1	1	16.955	0	0	0	16.955
gene	Wono052770	0.588637	0.767053	0	16.9567	2.67467	9.17533	16.9567
gene	Wono076960	1	1	0	0	0	16.9583	16.9583
gene	Wono013710	0.507552	0.676586	9.803	6.651	16.9587	0	16.9587
gene	Wono287120	0.368748	0.429374	2.739	16.711	16.9593	9.58233	16.9593
gene	Wono302590	0.854784	0.943371	16.978	2.88433	0	0	16.978
gene	Wono256140	0.437432	0.571311	0.969	16.3103	4.55767	16.9797	16.9797
gene	Wono432850	0.558869	0.736891	16.9853	0	13.407	0	16.9853
gene	Wono449990	0.526627	0.700375	15.28	16.999	0	0	16.999
gene	Wono304210	0.705073	0.860569	17.0057	0.966333	6.147	0	17.0057
gene	Wono069220	0.549307	0.726508	17.008	2.363	7.48433	4.10733	17.008
gene	Wono009120	0.534689	0.709918	17.0427	11.4787	2.46833	0.884333	17.0427
gene	Wono491020	0.454856	0.600501	0	11.7987	17.043	8.62733	17.043
gene	Wono487330	0.498343	0.66445	5.77233	2.868	8.517	17.044	17.044
gene	Wono009260	0.312613	0.267052	11.8877	17.0487	16.7743	8.82533	17.0487
gene	Wono069200	0.423649	0.546518	9.48267	0	17.064	13.732	17.064
gene	Wono436650	0.446719	0.587152	14.171	17.066	5.47267	1.49333	17.066
gene	Wono459450	0.524183	0.697423	0	0	15.511	17.0877	17.0877
gene	Wono322710	1	1	0	0	0	17.0927	17.0927
gene	Wono334920	0.972309	0.990507	0	0.487667	0	17.1233	17.1233
gene	Wono334010	1	1	0	0	0	17.1233	17.1233
gene	Wono261570	0.355681	0.396165	10.889	6.33	13.829	17.1393	17.1393
gene	Wono141510	0.385074	0.467699	2.37667	17.1423	10.9977	14.0003	17.1423
gene	Wono328220	0.394952	0.489349	12.217	2.81233	11.2437	17.15	17.15
gene	Wono137280	0.561051	0.73921	13.42	17.153	0	0	17.153
ncRNA_gene	Wono004311	0.45521	0.60107	1.941	17.191	16.605	2.028	17.191
gene	Wono234560	0.38427	0.465889	17.1987	16.1443	11.4137	0	17.1987
ncRNA_gene	Wono011451	0.580113	0.758732	0	17.2027	4.896	7.55533	17.2027
gene	Wono084300	0.441431	0.578213	5.081	4.10667	12.593	17.213	17.213
gene	Wono037660	0.428078	0.554658	17.216	9.91733	13.0837	0	17.216
gene	Wono107330	0.916362	0.969576	0	0	1.57233	17.227	17.227
ncRNA_gene	Wono016541	0.97412	0.991144	17.2517	0.458333	0	0	17.2517
gene	Wono001480	0.510283	0.680101	8.14967	17.2527	8.40767	0	17.2527
gene	Wono129150	0.550916	0.728281	13.1543	17.267	0.639333	0.281667	17.267
gene	Wono453940	0.637055	0.810092	17.268	9.838	0	0	17.268
gene	Wono391640	0.653778	0.823476	17.28	9.151	0	0	17.28
gene	Wono110510	0.651131	0.821404	6.11967	2.868	17.3003	0.281667	17.3003
gene	Wono389020	0.846732	0.939663	0	0.458333	2.67467	17.3083	17.3083
ncRNA_gene	Wono008131	0.947145	0.981398	17.3163	0.966333	0	0	17.3163
gene	Wono464310	1	1	17.3333	0	0	0	17.3333
gene	Wono172980	0.425753	0.550406	17.349	5.185	4.94367	13.2713	17.349
gene	Wono255440	0.314627	0.273879	14.93	12.746	17.354	10.1273	17.354
gene	Wono335900	0.495734	0.66093	3.28433	14.0877	17.355	0.281667	17.355
gene	Wono133470	0.650349	0.820788	17.3773	9.05667	0.286	0	17.3773
gene	Wono190540	0.749056	0.888329	0	3.37733	2.44933	17.3923	17.3923
gene	Wono428830	0.588519	0.76694	0	0.966333	17.398	11.198	17.398
gene	Wono387100	0.448676	0.590407	5.09133	17.4127	5.92633	10.3787	17.4127
gene	Wono085450	0.390046	0.478734	10.1007	17.417	4.51467	12.6213	17.417
ncRNA_gene	Wono017531	0.982743	0.994147	0	0	0.306	17.4257	17.4257
gene	Wono246730	0.272485	0.110024	15.7813	13.823	17.4437	16.969	17.4437
gene	Wono264080	0.272485	0.110024	15.7813	13.823	17.4437	16.969	17.4437
gene	Wono291510	0.272485	0.110024	15.7813	13.823	17.4437	16.969	17.4437
gene	Wono215490	0.933811	0.976373	17.4707	0	1.23833	0	17.4707
ncRNA_gene	Wono012921	0.510329	0.680159	0	2.848	13.919	17.4743	17.4743
gene	Wono474400	0.374168	0.442467	16.9457	17.479	5.519	6.77067	17.479
gene	Wono071340	0.442931	0.58077	3.07367	10.7107	17.4823	8.203	17.4823
gene	Wono087540	0.468019	0.621111	5.825	6.04267	17.4927	8.01567	17.4927
gene	Wono092260	0.450481	0.593383	6.69433	12.0243	17.4997	2.62833	17.4997
gene	Wono071850	0.56412	0.742443	13.2183	17.5033	0.306	0	17.5033
gene	Wono431780	0.384362	0.466094	14.6393	10.809	17.5143	2.60467	17.5143
gene	Wono166930	1	1	17.5237	0	0	0	17.5237
gene	Wono120980	0.335627	0.340167	17.527	13.3593	11.863	9.47233	17.527
gene	Wono270650	0.437335	0.571142	9.896	4.63467	17.5323	8.026	17.5323
gene	Wono192340	1	1	0	0	0	17.5417	17.5417
gene	Wono236240	0.413013	0.526257	12.9527	6.45467	17.5637	5.55467	17.5637
gene	Wono230160	0.455092	0.60088	0.649	11.2287	17.5737	9.16433	17.5737
gene	Wono362950	0.540279	0.716368	7.16133	7.80167	17.585	0	17.585
gene	Wono418280	0.782983	0.907611	17.5947	0.433	4.13933	0.304333	17.5947
gene	Wono363670	0.679128	0.842508	0.971667	3.63833	3.70433	17.5973	17.5973
gene	Wono098600	0.575275	0.7539	17.6053	12.998	0	0	17.6053
gene	Wono078610	0.770885	0.90093	17.6127	5.23467	0	0	17.6127
gene	Wono423240	0.482553	0.642564	1.941	14.2813	17.6233	2.67533	17.6233
gene	Wono400620	0.617596	0.793606	0.319333	3.945	6.651	17.6287	17.6287
gene	Wono404380	0.664866	0.831979	17.6413	0	3.26667	5.62567	17.6413
gene	Wono491620	0.826176	0.929868	17.6413	3.71167	0	0	17.6413
gene	Wono088970	1	1	17.6413	0	0	0	17.6413
gene	Wono194550	0.398476	0.496814	13.964	12.6717	17.6447	0	17.6447
gene	Wono433580	0.501929	0.669228	5.458	0	12.0597	17.6533	17.6533
gene	Wono108100	0.634033	0.807599	8.124	17.661	1.21767	0.852333	17.661
gene	Wono159110	0.646031	0.817363	17.6677	4.81	4.87033	0	17.6677
gene	Wono057410	0.908644	0.966486	17.6677	0.914	0.862333	0	17.6677
gene	Wono000150	0.297449	0.212695	15.4557	12.348	17.668	13.9267	17.668
ncRNA_gene	Wono021411	0.954872	0.984246	17.668	0	0.835	0	17.668
gene	Wono154230	0.533325	0.708324	6.46933	6.503	2.52267	17.708	17.708
ncRNA_gene	Wono007191	0.640509	0.812914	8.38933	17.7447	1.57	0	17.7447
gene	Wono372690	0.600171	0.777936	0.330667	1.37	10.14	17.7737	17.7737
gene	Wono275070	0.353951	0.391584	3.06767	12.262	17.7813	17.1257	17.7813
gene	Wono444880	0.780732	0.906383	3.878	17.7877	0	1.11767	17.7877
gene	Wono214780	0.50509	0.673385	0.672667	13.159	3.60633	17.7967	17.7967
gene	Wono237760	0.583418	0.761988	0.330667	8.85067	17.81	3.53567	17.81
gene	Wono413190	0.54175	0.718043	17.8313	4.66533	0	10.4177	17.8313
gene	Wono379070	1	1	0	0	0	17.8757	17.8757
gene	Wono143980	0.430478	0.559001	3.081	16.6977	17.8763	3.87167	17.8763
gene	Wono277730	0.617575	0.793588	1.86667	1.41533	7.79367	17.886	17.886
gene	Wono484560	0.856327	0.944074	17.8927	0	3.002	0	17.8927
gene	Wono323630	0.880919	0.954941	0	0	2.41933	17.8973	17.8973
gene	Wono126340	0.439133	0.574263	15.856	6.10767	17.8997	0.898	17.8997
gene	Wono397760	0.589849	0.768217	10.1713	2.28167	17.909	0	17.909
gene	Wono243330	0.425225	0.549435	1.64733	6.797	17.9113	15.7663	17.9113
gene	Wono456890	0.534736	0.709973	12.1543	17.919	3.43667	0	17.919
gene	Wono201200	0.497705	0.663593	17.259	17.93	0.836333	0	17.93
gene	Wono270730	0.626158	0.800986	9.88667	17.958	0.835	0	17.958
gene	Wono147060	0.331265	0.327091	4.08567	17.959	17.0127	15.156	17.959
gene	Wono390580	0.562943	0.741207	13.943	17.959	0	0	17.959
gene	Wono451430	0.860174	0.945815	17.9713	0.914	2.00733	0	17.9713
gene	Wono008660	0.401012	0.502102	3.312	9.22033	17.995	14.3467	17.995
gene	Wono350820	0.422778	0.544897	4.67033	14.329	17.9993	5.57533	17.9993
gene	Wono401610	0.359744	0.406748	7.49933	18.027	10.3967	14.1877	18.027
gene	Wono333810	1	1	18.035	0	0	0	18.035
gene	Wono301430	0.845935	0.939292	18.039	3.28533	0	0	18.039
ncRNA_gene	Wono006751	0.743831	0.885203	18.0463	0	6.215	0	18.0463
gene	Wono343060	0.887803	0.957875	18.0547	2.28167	0	0	18.0547
gene	Wono278850	0.517023	0.688617	11.249	18.0557	0	5.61767	18.0557
gene	Wono324470	1	1	0	0	0	18.0593	18.0593
gene	Wono276450	1	1	0	0	0	18.1073	18.1073
gene	Wono268980	0.522059	0.694836	1.656	0.487667	14.4383	18.1127	18.1127
gene	Wono284490	0.522743	0.695671	4	2.363	10.18	18.1197	18.1197
gene	Wono457120	0.329166	0.320672	5.12	14.6927	17.1197	18.122	18.122
gene	Wono089450	0.515714	0.68698	4.07633	3.74567	18.1323	9.20533	18.1323
gene	Wono108180	0.531195	0.705817	2.04867	10.412	18.1323	3.542	18.1323
gene	Wono319770	0.388436	0.475191	4.44167	16.875	18.152	7.26233	18.152
gene	Wono150150	0.569278	0.747797	18.1657	13.105	0.639333	0	18.1657
ncRNA_gene	Wono013881	0.930733	0.975193	1.35267	0	0	18.1757	18.1757
gene	Wono224210	0.394794	0.489012	18.1807	13.8083	10.2513	3.81067	18.1807
gene	Wono075440	0.436525	0.569727	2.33167	3.797	17.3483	18.1877	18.1877
gene	Wono145740	0.874705	0.952253	18.1883	0	1.711	0.894333	18.1883
gene	Wono151400	0.621225	0.796759	0	0	18.2093	11.1027	18.2093
gene	Wono008020	0.62736	0.802006	10.8233	18.2217	0	0	18.2217
gene	Wono438720	0.389387	0.477288	10.8223	0	17.758	18.2257	18.2257
gene	Wono290360	0.563861	0.742171	4.15567	1.91833	8.02333	18.2257	18.2257
gene	Wono044420	0.576713	0.755345	0.331667	9.872	3.17333	18.2257	18.2257
gene	Wono137470	0.509561	0.679176	13.2167	18.2357	0	4.33467	18.2357
gene	Wono364870	0.494278	0.65895	0.992	18.2423	14.1307	3.542	18.2423
gene	Wono191890	0.415794	0.531654	7.49633	5.60433	18.2427	12.531	18.2427
gene	Wono410160	0.304201	0.237565	15.4557	12.348	18.2443	13.9267	18.2443
gene	Wono277670	0.652749	0.822673	7.416	18.245	0.836333	1.45367	18.245
gene	Wono001790	0.507012	0.675887	13.1347	18.2573	4.61767	0	18.2573
gene	Wono007270	0.952391	0.983337	18.284	0.914	0	0	18.284
gene	Wono445790	0.584335	0.762884	12.4377	18.285	0	0.569333	18.285
gene	Wono060210	0.472187	0.627399	1.35267	4.46	14.6387	18.296	18.296
gene	Wono474830	0.491224	0.654756	4.43833	12.749	18.312	1.779	18.312
gene	Wono010980	0.731395	0.877583	18.339	6.735	0	0	18.339
gene	Wono058740	0.389702	0.477979	4.77067	13.3333	18.3407	10.6187	18.3407
gene	Wono431770	0.404371	0.509008	8.46833	18.3427	14.9847	3.56533	18.3427
gene	Wono265500	0.407784	0.515907	18.3463	6.167	16.6293	3.84767	18.3463
gene	Wono119040	0.652568	0.822531	2.32133	1.37	6.078	18.3493	18.3493
ncRNA_gene	Wono011331	0.604312	0.781742	18.3503	12.0153	0	0	18.3503
gene	Wono275510	0.925659	0.97323	18.3537	0	1.18767	0.286333	18.3537
gene	Wono493420	0.921079	0.971439	0	18.3777	1.01467	0.56	18.3777
gene	Wono205650	0.432824	0.563197	9.88267	5.96867	18.394	8.25233	18.394
gene	Wono085020	0.433367	0.564162	3.64733	18.4013	7.91033	12.5023	18.4013
gene	Wono135410	0.575801	0.75443	4.07467	9.484	0	18.4043	18.4043
gene	Wono432160	0.346338	0.370884	11.2227	14.1373	18.405	9.37667	18.405
gene	Wono021520	0.391351	0.481582	2.038	18.412	17.6843	8.913	18.412
gene	Wono281430	0.423795	0.54679	3.99433	8.349	12.692	18.4133	18.4133
gene	Wono195330	0.87919	0.954197	0.331667	0	2.20067	18.429	18.429
gene	Wono255150	0.517058	0.68866	2.681	18.4297	12.7493	1.78333	18.4297
gene	Wono297030	0.392859	0.484853	6.79733	4.66533	18.4457	17.044	18.4457
gene	Wono015410	0.394391	0.488148	6.04433	4.66533	18.4457	17.6147	18.4457
gene	Wono222030	1	1	0	0	0	18.4457	18.4457
gene	Wono112720	0.95238	0.983333	0	0	0.922667	18.453	18.453
gene	Wono013540	0.563041	0.741311	0.330667	18.461	2.99433	11.002	18.461
gene	Wono046690	0.428704	0.555796	4.382	17.32	18.468	2.90867	18.468
gene	Wono477560	0.413012	0.526254	5.79933	7.61833	18.49	12.861	18.49
gene	Wono345440	0.745757	0.88636	5.70133	18.497	0.604667	0	18.497
gene	Wono274940	0.384382	0.46614	1.723	15.848	12.0673	18.5057	18.5057
gene	Wono338350	0.578529	0.75716	13.185	18.5183	0.306	0	18.5183
gene	Wono064620	0.393138	0.485455	1.62533	18.521	17.23	9.73433	18.521
gene	Wono066980	0.481566	0.641147	11.4957	18.522	7.84167	0.602667	18.522
gene	Wono271990	0.527484	0.701403	16.6107	18.543	0	0	18.543
gene	Wono489960	0.670874	0.836469	9.09933	18.5477	0	0	18.5477
gene	Wono445910	0.630287	0.804473	0.969	0	9.91167	18.5493	18.5493
gene	Wono368830	0.770019	0.900444	18.5623	5.544	0	0	18.5623
gene	Wono172230	0.829216	0.931347	18.5637	3.54167	0	0.281667	18.5637
gene	Wono188090	0.407238	0.51481	8.11867	16.2493	18.5643	2.65367	18.5643
gene	Wono394020	0.69237	0.851895	7.328	18.5657	0.639333	0.281667	18.5657
gene	Wono455180	0.556737	0.734607	0.331667	3.249	11.2123	18.58	18.58
gene	Wono178830	0.481836	0.641535	2.713	17.2847	18.5957	0	18.5957
gene	Wono010890	0.842497	0.937684	18.6273	0.458333	3.024	0	18.6273
gene	Wono301330	0.948384	0.981858	18.6433	0	1.01467	0	18.6433
gene	Wono319510	0.487647	0.649778	1.659	4.588	18.6453	13.343	18.6453
gene	Wono114450	0.524058	0.697272	15.5147	18.646	0	1.41933	18.646
gene	Wono019500	0.451044	0.594307	8.146	18.649	11.352	3.19933	18.649
gene	Wono318070	0.567771	0.746242	0	18.649	4.44367	9.75333	18.649
gene	Wono409710	0.644631	0.816242	18.6513	9.96233	0.319667	0	18.6513
gene	Wono306780	1	1	18.658	0	0	0	18.658
gene	Wono480510	0.36434	0.418437	5.62467	11.3	18.6713	15.651	18.6713
gene	Wono458820	0.322055	0.298314	9.71333	15.193	18.672	14.3993	18.672
gene	Wono090760	0.601461	0.779127	18.696	4.79067	7.31133	0.286333	18.696
gene	Wono401820	0.694002	0.853027	0	0	8.24633	18.7027	18.7027
gene	Wono337970	0.651904	0.82201	18.7133	4.79067	5.20167	0	18.7133
gene	Wono135350	0.672766	0.837866	9.10267	18.7143	0	0	18.7143
gene	Wono076260	1	1	0	0	0	18.7323	18.7323
gene	Wono469020	0.856379	0.944098	18.747	2.82433	0.319667	0	18.747
gene	Wono024990	0.797021	0.915109	0	0	4.77833	18.7627	18.7627
ncRNA_gene	Wono010531	0.929527	0.974728	0	0	1.42267	18.7647	18.7647
gene	Wono409470	0.629631	0.803923	10.2073	18.7743	0.836333	0	18.7743
gene	Wono379410	0.670987	0.836553	9.206	18.7747	0	0	18.7747
gene	Wono467870	0.512642	0.683106	3.353	18.7823	10.9537	3.54933	18.7823
gene	Wono132620	1	1	0	0	0	18.7877	18.7877
gene	Wono122720	0.364535	0.418928	0.649	18.699	18.798	13.421	18.798
gene	Wono367610	0.84696	0.939769	1.309	0	2.09267	18.8257	18.8257
gene	Wono208740	0.471704	0.626675	6.11467	14.4133	18.829	0.56	18.829
gene	Wono066500	0.965487	0.988084	0.673333	18.836	0	0	18.836
gene	Wono285440	1	1	0	18.836	0	0	18.836
gene	Wono344660	0.422368	0.544133	16.042	0	18.8447	9.73	18.8447
gene	Wono031790	1	1	0	0	0	18.8497	18.8497
gene	Wono406870	0.911994	0.967834	0.330667	18.8707	1.186	0.304333	18.8707
gene	Wono345280	0.845536	0.939106	0	0	3.45	18.8853	18.8853
gene	Wono269680	0.766604	0.898515	18.8873	0	1.02167	4.72867	18.8873
gene	Wono276550	0.551761	0.729207	18.9033	15.3567	0	0	18.9033
gene	Wono117940	0.634381	0.807886	6.38367	3.333	18.9043	1.17867	18.9043
gene	Wono155220	0.586507	0.764997	18.909	13.331	0	0	18.909
gene	Wono283420	1	1	18.909	0	0	0	18.909
gene	Wono060520	0.360249	0.408048	1.96833	16.0057	15.6187	18.9163	18.9163
gene	Wono183440	1	1	0	0	0	18.918	18.918
gene	Wono318770	0.506734	0.675526	2.62567	13.7667	18.9263	2.031	18.9263
gene	Wono167450	0.659387	0.827813	8.81267	0.966333	0	18.931	18.931
gene	Wono333030	0.470031	0.624161	6.56267	4.19667	18.949	10.606	18.949
gene	Wono158700	0.552817	0.730361	12.0873	18.955	3.24567	0	18.955
gene	Wono073340	0.426186	0.551203	5.413	5.216	18.9737	14.917	18.9737
gene	Wono184510	0.359131	0.405167	1.69233	14.0877	19.0023	18.1297	19.0023
gene	Wono357460	0.490388	0.6536	18.7087	19.0133	1.05	0	19.0133
gene	Wono382260	0.718524	0.869419	19.0133	0.487667	4.311	2.64967	19.0133
gene	Wono330980	0.912669	0.968104	19.0167	0	1.81967	0	19.0167
gene	Wono296230	0.933629	0.976304	19.0183	0	1.352	0	19.0183
gene	Wono138540	0.430878	0.559718	19.031	8.60933	16.2413	0.286333	19.031
gene	Wono409790	1	1	19.0617	0	0	0	19.0617
gene	Wono282600	0.740724	0.883323	0	6.683	0	19.0927	19.0927
gene	Wono222160	0.831181	0.932297	3.878	0	0	19.0933	19.0933
gene	Wono238740	0.834459	0.933873	0	0.966333	2.82333	19.103	19.103
gene	Wono306070	0.572054	0.750638	12.79	0.914	19.1243	0.602667	19.1243
gene	Wono191910	0.34285	0.361092	6.48067	15.442	14.7577	19.137	19.137
gene	Wono013460	0.397893	0.495587	12.4863	15.0727	1.415	19.147	19.147
gene	Wono489660	0.530609	0.705125	3.76167	7.78933	19.1723	5.40933	19.1723
gene	Wono268900	0.383971	0.465212	2.06	19.175	15.8913	12.8123	19.175
gene	Wono477070	1	1	19.193	0	0	0	19.193
gene	Wono475250	0.576285	0.754916	13.508	19.1943	0.604667	0	19.1943
gene	Wono054080	0.409974	0.520274	0	10.0303	17.5947	19.195	19.195
gene	Wono328140	0.463667	0.614426	11.831	10.3827	19.204	0	19.204
gene	Wono255850	0.572531	0.751123	19.246	14.0637	0.306	0	19.246
gene	Wono287100	0.518716	0.690721	3.906	6.69267	7.26033	19.248	19.248
gene	Wono057040	0.344704	0.36632	11.1753	19.25	13.984	11.4357	19.25
gene	Wono445450	0.662044	0.829842	19.2527	0.954333	8.281	0.592667	19.2527
gene	Wono260410	0.723632	0.872694	7.35967	19.2703	0	0	19.2703
gene	Wono465090	0.531448	0.706116	14.555	19.2707	1.83233	0.602667	19.2707
gene	Wono451930	0.647633	0.818638	0.319333	2.401	7.766	19.2733	19.2733
ncRNA_gene	Wono007801	1	1	19.282	0	0	0	19.282
ncRNA_gene	Wono007161	0.975334	0.99157	0	0.487667	0	19.2833	19.2833
gene	Wono414500	0.92347	0.972376	19.2987	0.458333	1.141	0	19.2987
gene	Wono146420	0.849028	0.940727	19.3157	0	3.43467	0	19.3157
gene	Wono110320	0.507825	0.676939	9.88867	8.53	19.3183	0.304333	19.3183
gene	Wono473450	0.611053	0.787827	2.732	9.56533	19.3197	0	19.3197
gene	Wono397650	0.423044	0.545393	10.4507	5.21067	19.32	10.6877	19.32
gene	Wono158730	0.818802	0.926235	19.3557	4.28333	0	0	19.3557
gene	Wono408110	0.655332	0.824686	10.1803	19.3563	0	0	19.3563
gene	Wono286150	1	1	19.359	0	0	0	19.359
gene	Wono221780	0.493189	0.65746	0.969	0	19.3943	18.961	19.3943
gene	Wono127600	0.819634	0.926648	1.33167	0.487667	2.44933	19.398	19.398
gene	Wono436840	0.607757	0.784868	8.77433	19.4057	0.547333	3.20267	19.4057
gene	Wono144040	0.379751	0.455566	13.495	18.233	19.4257	0	19.4257
gene	Wono082990	0.479612	0.638326	15.4973	1.92733	3.65367	19.4267	19.4267
gene	Wono450120	0.714118	0.866557	0.331667	7.457	0	19.4557	19.4557
ncRNA_gene	Wono008681	0.570613	0.749166	0.971667	3.96533	9.70867	19.4627	19.4627
gene	Wono004380	0.533328	0.708328	6.80467	9.655	19.464	0.571667	19.464
gene	Wono290510	0.770429	0.900674	0	0.966333	19.469	4.835	19.469
ncRNA_gene	Wono003921	0.945664	0.980847	0	0	1.11867	19.4693	19.4693
gene	Wono320130	0.386116	0.470035	3.41467	16.5897	10.9843	19.491	19.491
ncRNA_gene	Wono020551	0.968241	0.989066	0	0	0.639333	19.4913	19.4913
gene	Wono060300	1	1	0	0	0	19.507	19.507
ncRNA_gene	Wono008651	0.822203	0.927918	0	0.487667	3.733	19.518	19.518
gene	Wono439250	0.710537	0.864204	2.003	3.83767	2.11233	19.522	19.522
gene	Wono452230	0.613104	0.789652	0	1.30133	19.5253	11.02	19.5253
gene	Wono064770	0.586327	0.764822	0	0.487667	19.5313	13.2923	19.5313
gene	Wono013550	0.489133	0.651856	1.967	19.5353	3.47033	14.966	19.5353
gene	Wono108250	0.652433	0.822425	10.4103	19.5417	0	0	19.5417
gene	Wono094870	0.545588	0.722372	6.42167	7.48933	2.378	19.5573	19.5573
gene	Wono452370	0.536556	0.712087	0	0.458333	19.563	16.439	19.563
gene	Wono139520	0.722115	0.871726	0.649	0.954333	5.92633	19.5667	19.5667
gene	Wono475380	0.814769	0.924219	0.331667	0	4.11667	19.5667	19.5667
gene	Wono226290	0.93479	0.976747	19.577	0.487667	0.573667	0.304333	19.577
gene	Wono057810	0.39909	0.498099	19.5807	10.5733	16.2597	2.64967	19.5807
gene	Wono008650	0.365788	0.422058	6.388	11.7463	15.8203	19.5837	19.5837
gene	Wono309920	0.65454	0.82407	9.481	19.5873	0	0.857	19.5873
gene	Wono063320	0.840129	0.936569	1.30867	0	2.42167	19.603	19.603
gene	Wono445420	0.845434	0.939059	0.330667	2.384	19.6363	0.875333	19.6363
gene	Wono010370	0.52202	0.694789	19.6447	2.79	1.13767	14.0597	19.6447
gene	Wono473160	0.487975	0.650238	3.41933	19.6477	16.358	0.838667	19.6477
gene	Wono482070	0.720287	0.870555	0.319333	1.37	5.94133	19.6497	19.6497
gene	Wono181130	1	1	19.6643	0	0	0	19.6643
gene	Wono213360	0.308617	0.253247	6.133	19.5547	18.373	19.6677	19.6677
gene	Wono308950	0.565637	0.744028	19.674	14.5363	0	0.571667	19.674
gene	Wono162390	0.617094	0.793167	11.0907	19.6767	1.11867	0	19.6767
gene	Wono111760	0.458139	0.605753	0	17.047	19.678	6.227	19.678
gene	Wono333960	1	1	0	0	0	19.683	19.683
gene	Wono375970	0.93149	0.975484	19.6877	0	1.448	0	19.6877
gene	Wono014330	0.444882	0.58407	19.709	12.3483	10.7843	1.46	19.709
gene	Wono014840	0.819452	0.926557	19.713	4.05733	0.286	0	19.713
gene	Wono140510	0.890849	0.959158	0	1.86833	0.547333	19.7157	19.7157
gene	Wono367110	0.508118	0.677317	18.2347	19.717	0	0.852333	19.717
gene	Wono317150	0.748302	0.88788	0	2.848	3.78567	19.722	19.722
ncRNA_gene	Wono008491	0.505809	0.674323	19.7227	0	19.2697	0	19.7227
gene	Wono363790	0.58586	0.76437	0.319333	0.487667	13.1367	19.7253	19.7253
gene	Wono448110	0.845076	0.938892	2.38267	0.914	0.319667	19.7263	19.7263
gene	Wono293260	0.346928	0.372519	7.49733	15.5223	19.7407	14.141	19.7407
gene	Wono201040	0.862361	0.946798	0	0.487667	2.66367	19.7443	19.7443
gene	Wono379500	0.521133	0.693701	0.331667	1.43633	19.7487	16.379	19.7487
gene	Wono312990	0.985735	0.995176	0	0	0.286	19.7633	19.7633
gene	Wono146990	0.478319	0.636448	4.07867	0.966333	19.7857	16.5343	19.7857
gene	Wono215270	0.445822	0.585651	12.7473	9.86333	19.7877	1.98633	19.7877
gene	Wono150390	0.602635	0.780207	0	0	13.048	19.7883	19.7883
gene	Wono298250	0.984779	0.994848	0	0	0.306	19.7977	19.7977
gene	Wono202610	0.35909	0.40506	19.3857	19.799	6.74667	9.20533	19.799
gene	Wono230700	0.985775	0.99519	0	0	0.286	19.8197	19.8197
gene	Wono225880	0.494218	0.658867	0.992333	9.04533	10.2563	19.83	19.83
gene	Wono135640	0.612016	0.788685	12.5737	19.834	0	0	19.834
gene	Wono315650	0.427121	0.552915	12.9547	19.8347	13.6487	0	19.8347
gene	Wono230360	0.704474	0.860167	7.026	19.8403	1.297	0	19.8403
gene	Wono415720	0.897581	0.961965	0.330667	0.914	1.02167	19.8617	19.8617
gene	Wono194990	1	1	19.885	0	0	0	19.885
gene	Wono369730	0.446047	0.586027	12.6937	11.7333	19.8993	0.286333	19.8993
gene	Wono482000	0.470111	0.624281	1.32767	19.6207	19.907	1.49	19.907
gene	Wono191950	0.414201	0.528571	7.76133	8.62733	19.9097	11.7693	19.9097
gene	Wono281950	0.407727	0.515794	8.38867	18.1883	19.927	2.36933	19.927
gene	Wono023400	0.357946	0.402095	16.2937	3.74567	19.945	15.7363	19.945
gene	Wono286470	0.420874	0.541331	7.794	12.399	19.965	7.279	19.965
gene	Wono003110	0.51546	0.686661	19.972	17.7523	1.02167	0	19.972
gene	Wono328550	0.4197	0.539116	8.83867	4.193	19.9833	14.5983	19.9833
gene	Wono233780	0.606896	0.784091	19.9997	11.248	1.70633	0	19.9997
gene	Wono081250	0.985906	0.995235	20.0063	0	0.286	0	20.0063
gene	Wono360250	0.605917	0.783203	20.0177	0.914	12.1053	0	20.0177
ncRNA_gene	Wono002241	0.548086	0.725157	4.706	20.0243	0	11.8047	20.0243
gene	Wono315050	0.578476	0.757107	14.5913	20.0243	0	0	20.0243
gene	Wono278450	0.335167	0.338804	20.0273	11.4083	19.4357	8.882	20.0273
gene	Wono493040	1	1	20.04	0	0	0	20.04
gene	Wono021850	0.482656	0.64271	18.232	3.249	20.0407	0	20.0407
gene	Wono304740	0.510634	0.68055	0.672667	6.52767	20.0407	12.0057	20.0407
gene	Wono222180	0.811634	0.922639	0	0.914	3.73933	20.0503	20.0503
gene	Wono288150	0.49326	0.657557	0	20.051	7.58567	13.0133	20.051
gene	Wono052300	0.553794	0.731425	3.07333	2.69967	20.0523	10.3837	20.0523
gene	Wono491280	0.510098	0.679864	3.71967	4.81	10.7303	20.054	20.054
gene	Wono037630	0.51619	0.687576	20.0547	4.004	14.7927	0	20.0547
gene	Wono485520	0.489098	0.651806	16.978	20.0683	2.504	1.481	20.0683
gene	Wono495950	0.623972	0.799121	0	2.16733	9.936	20.084	20.084
gene	Wono316290	1	1	0	0	0	20.085	20.085
gene	Wono277360	0.682062	0.844619	20.1083	0	9.37333	0	20.1083
gene	Wono164720	0.429113	0.556537	5.10833	15.394	6.25267	20.1107	20.1107
gene	Wono132530	0.701483	0.85815	2.264	0.954333	5.34133	20.1143	20.1143
gene	Wono225990	0.614391	0.790791	20.117	10.7703	1.85567	0	20.117
gene	Wono398740	0.388125	0.474504	2.732	20.1183	17.7097	11.2747	20.1183
gene	Wono235450	0.489938	0.652975	2.65467	5.998	20.1257	12.2997	20.1257
gene	Wono435790	0.410954	0.522213	11.8077	1.37	15.6807	20.1333	20.1333
gene	Wono471040	0.47138	0.62619	7.48967	1.82567	20.1377	13.2677	20.1377
gene	Wono015600	0.48756	0.649657	5.42567	15.7473	20.145	0	20.145
gene	Wono106560	0.500331	0.667108	0	20.1193	20.146	0	20.146
gene	Wono318640	0.43469	0.566504	19.7467	20.165	2.663	3.81467	20.165
gene	Wono337530	0.583122	0.761697	6.638	4.26067	20.1993	3.542	20.1993
gene	Wono387450	0.545775	0.722581	8.11	20.2057	8.42467	0.281667	20.2057
gene	Wono104750	0.56606	0.744468	4.765	20.211	10.7287	0	20.211
gene	Wono129330	0.418489	0.536817	9.51133	12.445	6.12967	20.2123	20.2123
gene	Wono291790	0.536359	0.711859	20.2173	16.5043	0.972	0	20.2173
gene	Wono362620	0.519104	0.691201	4.07467	13.5423	20.239	1.13233	20.239
gene	Wono043100	0.453814	0.598817	20.2393	4.56267	0.286	19.5103	20.2393
gene	Wono294400	0.739065	0.882313	3.76167	2.33533	1.05	20.243	20.243
gene	Wono129160	0.748407	0.887943	5.34533	20.2467	0.573667	0.887333	20.2467
gene	Wono149090	0.558297	0.73628	20.2517	11.4467	4.57567	0	20.2517
gene	Wono480410	0.405867	0.512045	20.2523	12.4073	11.7003	5.539	20.2523
gene	Wono085360	0.538953	0.714851	0.971667	2.59967	13.7543	20.2533	20.2533
gene	Wono268100	0.976499	0.991978	0	0.487667	0	20.263	20.263
gene	Wono372550	1	1	0	0	0	20.2697	20.2697
gene	Wono246810	0.398332	0.49651	1.65767	11.3087	17.669	20.282	20.282
gene	Wono110530	0.511845	0.682094	2.605	16.751	20.2953	0	20.2953
gene	Wono314600	1	1	0	0	0	20.301	20.301
gene	Wono228790	0.600343	0.778095	20.305	10.528	0.667667	2.32167	20.305
gene	Wono034510	0.379193	0.454273	5.442	20.3297	14.8233	13.018	20.3297
gene	Wono161650	0.54977	0.727019	20.3307	16.6497	0	0	20.3307
gene	Wono380500	0.886459	0.957305	0	0	2.60433	20.333	20.333
gene	Wono154610	0.438474	0.573121	2.62733	3.135	20.279	20.3347	20.3347
gene	Wono272390	0.311972	0.264862	18.6427	12.7243	13.486	20.3377	20.3377
gene	Wono317280	0.506831	0.675652	18.9697	20.3417	0.823667	0	20.3417
gene	Wono113540	0.549972	0.727242	20.3457	5.23467	11.4137	0	20.3457
gene	Wono151880	0.692864	0.852238	20.3593	8.41467	0.306	0.304333	20.3593
gene	Wono335640	0.752109	0.890135	0.330667	1.44633	4.943	20.3887	20.3887
gene	Wono246940	0.679727	0.84294	20.4077	0.914	0	8.70167	20.4077
gene	Wono468220	0.664901	0.832005	0	0	10.29	20.4173	20.4173
gene	Wono058510	0.428421	0.555282	9.74233	14.3073	20.4267	3.20267	20.4267
gene	Wono043760	0.617726	0.79372	0	0.914	11.7293	20.4307	20.4307
gene	Wono387250	0.540711	0.716861	20.4473	17.082	0	0.286333	20.4473
gene	Wono415150	0.956861	0.984972	0	0	0.922667	20.4653	20.4653
gene	Wono087270	0.562724	0.740977	11.2497	20.4787	2.58967	2.074	20.4787
gene	Wono357160	0.469824	0.623848	6.966	20.4893	15.851	0.304333	20.4893
gene	Wono206330	0.543714	0.720266	5.057	10.5787	1.57667	20.5103	20.5103
gene	Wono178490	1	1	0	0	0	20.5163	20.5163
ncRNA_gene	Wono010091	0.887593	0.957786	0	0.487667	2.11233	20.5303	20.5303
gene	Wono261670	0.606474	0.783708	4.74967	20.5473	0	8.583	20.5473
gene	Wono089500	0.616715	0.792835	2.74067	2.69967	20.581	7.35067	20.581
gene	Wono479940	0.532	0.706767	1.71367	14.6863	20.5873	1.71067	20.5873
gene	Wono381460	0.739482	0.882567	0	0	20.5933	7.255	20.5933
gene	Wono019450	0.437671	0.571726	2.37667	20.5953	6.259	17.8257	20.5953
gene	Wono014650	0.828537	0.931018	0.319333	0.966333	2.978	20.6027	20.6027
gene	Wono348300	0.570943	0.749504	0.672667	20.6133	14.818	0	20.6133
gene	Wono077190	0.559761	0.737842	10.2147	20.619	4.81433	1.18733	20.619
gene	Wono202180	0.388542	0.475425	7.46167	20.6423	10.4433	14.5803	20.6423
gene	Wono146440	0.878073	0.953714	20.6543	2.868	0	0	20.6543
gene	Wono347250	0.641466	0.81369	11.5477	20.6603	0	0	20.6603
gene	Wono446880	0.918853	0.970562	20.684	0	1.82667	0	20.684
gene	Wono186790	0.957299	0.985131	0	20.685	0.922667	0	20.685
gene	Wono114210	0.450086	0.592735	4.08967	2.363	18.8393	20.7007	20.7007
gene	Wono026950	0.785282	0.908857	5.37533	20.705	0.286	0	20.705
gene	Wono178120	0.475302	0.632025	8.83433	11.093	20.7103	2.93533	20.7103
gene	Wono102740	0.661436	0.82938	20.712	9.36233	0.667667	0.571667	20.712
gene	Wono124620	0.518159	0.69003	5.41933	5.693	20.721	8.15633	20.721
gene	Wono252120	0.699419	0.856747	2.34967	4.71967	1.841	20.7333	20.7333
ncRNA_gene	Wono020381	0.514458	0.685402	7.13133	9.56533	20.7633	2.89967	20.7633
gene	Wono460950	0.68739	0.848407	20.7647	0.487667	8.95567	0	20.7647
gene	Wono441100	0.881403	0.955148	20.7697	2.79467	0	0	20.7697
ncRNA_gene	Wono008731	0.834259	0.933777	0.651	2.88433	20.7783	0.592667	20.7783
gene	Wono399220	0.459271	0.607546	7.819	20.8087	16.6803	0	20.8087
gene	Wono047880	0.828835	0.931162	0	1.90033	2.399	20.8187	20.8187
gene	Wono019970	0.346895	0.372428	0.672667	17.8403	20.821	20.687	20.821
gene	Wono449080	1	1	0	0	0	20.8297	20.8297
gene	Wono286600	0.586782	0.765264	7.501	20.8357	6.6	0.571667	20.8357
gene	Wono295790	0.52784	0.701828	18.052	0	20.8433	0.592667	20.8433
gene	Wono289850	0.543528	0.720056	0.330667	20.8823	2.86833	14.3387	20.8823
gene	Wono053280	0.828078	0.930795	20.904	4.34	0	0	20.904
gene	Wono291710	0.453144	0.597731	6.812	11.9903	20.9117	6.434	20.9117
gene	Wono350670	0.816634	0.925154	2.639	0.487667	1.57	20.917	20.917
gene	Wono070730	0.542216	0.718572	3.96767	11.93	20.9227	1.767	20.9227
gene	Wono202710	0.638489	0.811268	10.531	20.935	1.32233	0	20.935
gene	Wono157830	0.65443	0.823984	10.773	20.935	0	0.281667	20.935
gene	Wono137420	0.578813	0.757442	20.954	15.2477	0	0	20.954
gene	Wono246250	0.638543	0.811312	11.8643	20.9593	0	0	20.9593
gene	Wono279080	0.662903	0.830494	20.9767	0.954333	9.71267	0	20.9767
gene	Wono353750	0.606162	0.783426	5.09067	3.83767	20.9777	4.70133	20.9777
gene	Wono001120	0.453878	0.598921	0.319333	17.8767	20.9887	7.05833	20.9887
gene	Wono220950	0.601806	0.779445	5.422	20.996	8.47033	0	20.996
gene	Wono403800	0.973411	0.990895	21.0013	0	0.573667	0	21.0013
gene	Wono135160	0.355679	0.396158	21.002	19.547	18.2123	0.286333	21.002
gene	Wono273040	0.855461	0.94368	21.0423	0.914	0.319667	2.32167	21.0423
gene	Wono443440	0.442426	0.579912	2.32667	6.49	21.0467	17.7077	21.0467
gene	Wono196190	0.494028	0.658608	8.839	21.053	8.91833	3.80467	21.053
gene	Wono174320	0.555144	0.732889	9.536	21.057	0	7.33767	21.057
ncRNA_gene	Wono021651	0.493497	0.657882	21.0717	4.81	16.257	0.56	21.0717
gene	Wono297120	0.516561	0.68804	9.781	3.773	21.075	6.16967	21.075
gene	Wono212920	0.355976	0.39694	18.2017	21.095	3.10233	16.8607	21.095
gene	Wono170940	0.757375	0.893217	4.607	21.0957	2.151	0	21.0957
gene	Wono127760	0.764782	0.897479	21.122	6.21033	0.286	0	21.122
gene	Wono154930	0.386173	0.470161	4.35467	9.30033	21.1247	19.923	21.1247
gene	Wono166940	0.96198	0.986826	21.127	0	0.835	0	21.127
gene	Wono261110	0.77792	0.90484	0	2.401	3.63167	21.1317	21.1317
gene	Wono391030	0.632359	0.806206	1.96833	9.75	21.1393	0.571667	21.1393
gene	Wono073040	0.789918	0.911349	4.99933	21.144	0.319667	0.304333	21.144
gene	Wono148160	0.441875	0.578972	3.02367	4.28333	21.1453	19.4013	21.1453
gene	Wono295600	0.482173	0.642019	6.035	16.685	21.1557	0	21.1557
gene	Wono140210	0.623481	0.7987	0	21.168	12.497	0.286333	21.168
gene	Wono368630	0.570687	0.749242	5.75367	10.172	0	21.17	21.17
gene	Wono349900	0.71176	0.865011	6.252	21.1787	1.42667	0.898	21.1787
ncRNA_gene	Wono005181	0.337932	0.346942	11.8607	21.18	19.4127	10.222	21.18
gene	Wono428560	0.74616	0.886601	0.330667	0	21.1937	6.87933	21.1937
gene	Wono480480	0.380646	0.457629	18.817	13.1257	21.2057	2.56133	21.2057
ncRNA_gene	Wono005541	0.451437	0.594951	0.672667	21.2103	14.0433	11.0577	21.2103
gene	Wono485270	0.97129	0.990147	0.627	0	0	21.2123	21.2123
gene	Wono073790	1	1	0	0	0	21.215	21.215
gene	Wono429090	0.648231	0.819113	0.330667	21.2177	1.72533	9.458	21.2177
gene	Wono004400	0.556641	0.734503	8.224	6.625	21.2357	2.065	21.2357
gene	Wono167050	0.525882	0.699477	1.309	16.9873	21.2397	0.852667	21.2397
gene	Wono060910	0.428921	0.55619	12.2267	7.964	21.2473	8.09867	21.2473
gene	Wono010100	0.42499	0.549002	20.6377	8.11933	21.2543	0	21.2543
gene	Wono166860	1	1	21.2597	0	0	0	21.2597
gene	Wono495850	0.447671	0.588739	3.06767	13.9833	21.2603	9.17967	21.2603
gene	Wono232690	0.51346	0.684143	10.209	9.94867	21.273	0	21.273
gene	Wono151340	0.751702	0.889895	7.02733	21.2747	0	0	21.2747
gene	Wono383210	0.518122	0.689984	13.602	21.2763	6.186	0	21.2763
gene	Wono369750	0.486255	0.647822	5.773	5.143	11.5657	21.2787	21.2787
gene	Wono382490	0.397891	0.495583	1.64733	19.9477	21.282	10.61	21.282
gene	Wono468610	0.900352	0.963108	0	0.458333	1.89833	21.2933	21.2933
gene	Wono298720	0.766204	0.898288	0	0.914	5.592	21.3217	21.3217
gene	Wono061200	0.57599	0.754619	13.4093	21.3297	0.547333	1.745	21.3297
ncRNA_gene	Wono001171	1	1	0	0	21.3307	0	21.3307
gene	Wono151160	0.956669	0.984902	21.335	0.966333	0	0	21.335
gene	Wono325790	0.738278	0.881832	3.96633	0.966333	2.638	21.3557	21.3557
gene	Wono423600	1	1	0	21.3653	0	0	21.3653
gene	Wono425580	0.522727	0.695651	0.992	18.5177	21.3677	0	21.3677
gene	Wono125150	0.824599	0.929096	4.54633	21.3733	0	0	21.3733
gene	Wono433500	0.53807	0.713835	0.672667	4.34	13.3437	21.382	21.382
gene	Wono115060	0.61555	0.791812	0.673333	1.73467	21.392	10.9527	21.392
gene	Wono288100	0.420245	0.540145	7.505	6.76267	15.2683	21.4097	21.4097
gene	Wono223400	0.572447	0.751038	21.412	9.07433	6.918	0	21.412
gene	Wono392130	0.524468	0.697768	1.55567	0	17.86	21.4137	21.4137
gene	Wono173430	0.541058	0.717256	0.330667	0.954333	21.4163	16.881	21.4163
gene	Wono159870	0.438413	0.573015	7.398	9.009	21.4173	11.0277	21.4173
ncRNA_gene	Wono016071	0.959085	0.98578	21.425	0.914	0	0	21.425
gene	Wono234410	0.351732	0.385642	14.5457	6.23267	18.712	21.4263	21.4263
gene	Wono055500	0.456398	0.602976	6.46167	14.754	4.307	21.4283	21.4283
gene	Wono226590	0.559944	0.738035	7.14967	21.4287	9.08833	0.602667	21.4287
gene	Wono054650	0.599437	0.777256	14.32	21.4297	0	0	21.4297
gene	Wono099580	0.711972	0.86515	1.55567	6.45467	0.667667	21.451	21.451
gene	Wono442360	0.342003	0.358683	9.19933	21.4513	18.824	13.248	21.4513
gene	Wono211630	0.437199	0.570904	21.4663	0.966333	21.457	5.21	21.4663
gene	Wono277350	0.43818	0.572611	2.36133	14.9363	21.4743	10.236	21.4743
gene	Wono170690	0.755765	0.892279	6.40433	21.5113	0.547333	0	21.5113
gene	Wono335760	0.758639	0.89395	1.34633	5.21267	21.516	0.286333	21.516
gene	Wono390430	0.405595	0.511496	15.5963	21.519	0	15.94	21.519
gene	Wono366450	0.779834	0.905892	5.78933	21.519	0.286	0	21.519
gene	Wono086950	0.432417	0.562472	0	21.5207	19.405	8.84267	21.5207
gene	Wono438440	0.501626	0.668827	1.293	15.1723	21.548	4.943	21.548
gene	Wono060660	0.726348	0.874416	8.122	21.558	0	0	21.558
gene	Wono093280	0.70507	0.860567	8.487	21.5667	0.534333	0	21.5667
gene	Wono370560	0.918482	0.970416	0	0.487667	1.42667	21.5693	21.5693
gene	Wono454070	0.71815	0.869178	7.16267	21.5747	1.30467	0	21.5747
gene	Wono167240	0.883447	0.956024	1.991	21.5747	0.286	0.569333	21.5747
gene	Wono027110	1	1	0	0	21.5873	0	21.5873
gene	Wono194090	0.775397	0.903446	21.5907	6.254	0	0	21.5907
gene	Wono415200	0.61403	0.790471	0	13.5777	0	21.6003	21.6003
gene	Wono188440	0.614379	0.79078	6.80467	6.18533	21.603	0.569333	21.603
gene	Wono430090	0.62214	0.797548	21.6073	0.487667	8.04733	4.58833	21.6073
gene	Wono487380	0.635364	0.8087	3.75767	21.61	8.04733	0.597	21.61
gene	Wono196770	0.441129	0.577697	11.2063	14.6913	21.6203	1.49333	21.6203
gene	Wono484990	1	1	0	0	0	21.6283	21.6283
gene	Wono343590	0.513953	0.684766	0	7.08733	13.3717	21.6337	21.6337
gene	Wono059730	0.640269	0.812719	11.871	21.6377	0.286	0	21.6377
gene	Wono037820	0.659764	0.828102	11.162	21.6447	0	0	21.6447
gene	Wono472990	0.483097	0.643341	1.55567	21.6453	21.6043	0	21.6453
gene	Wono270630	0.971311	0.990155	0	0	0.639333	21.646	21.646
gene	Wono340950	0.644522	0.816154	0.627	6.53067	21.648	4.782	21.648
gene	Wono172060	0.656716	0.825757	21.6543	2.28167	9.03767	0	21.6543
gene	Wono428600	0.351492	0.384995	1.86667	17.121	20.9753	21.66	21.66
gene	Wono109250	0.630799	0.804903	21.661	9.63033	3.04767	0	21.661
gene	Wono238040	0.606809	0.784011	0.330667	21.6627	13.109	0.597	21.6627
gene	Wono121800	0.779995	0.90598	0.331667	3.77833	21.6633	2.00033	21.6633
gene	Wono152920	0.343216	0.362129	21.3127	21.6663	12.034	8.11433	21.6663
gene	Wono450840	0.67945	0.84274	3.41467	3.86233	2.957	21.6923	21.6923
gene	Wono250720	0.524961	0.698365	6.00567	12.454	21.694	1.17133	21.694
gene	Wono220340	0.492953	0.657136	1.00333	21.6957	11.7997	9.513	21.6957
gene	Wono226490	0.91058	0.967266	0	21.7003	1.82667	0.304333	21.7003
gene	Wono481070	0.702715	0.858983	0	0	21.7073	9.18333	21.7073
gene	Wono298680	0.45548	0.601504	6.314	19.654	21.7217	0	21.7217
gene	Wono493990	0.918515	0.970429	21.7253	1.92733	0	0	21.7253
gene	Wono298700	0.449581	0.591903	21.738	0	10.175	16.4387	21.738
gene	Wono084680	0.489711	0.65266	21.743	20.954	0	1.70267	21.743
gene	Wono493840	0.479066	0.637534	21.7437	4.26067	10.4233	8.96	21.7437
gene	Wono490500	0.398945	0.497795	0.319333	15.0103	17.4347	21.747	21.747
gene	Wono265290	0.543954	0.720537	18.2367	21.752	0	0	21.752
gene	Wono058920	0.535358	0.710696	21.758	13.5627	5.32133	0	21.758
gene	Wono041320	0.514496	0.68545	0	8.15633	12.3807	21.7633	21.7633
gene	Wono245330	0.572082	0.750666	3.05633	13.2297	21.7727	0	21.7727
gene	Wono328760	0.571231	0.749799	11.5697	21.7847	4.782	0	21.7847
gene	Wono409570	0.728946	0.876052	3.205	2.893	2.00733	21.7977	21.7977
gene	Wono276890	0.33933	0.351006	16.252	16.3193	9.89233	21.81	21.81
gene	Wono362460	0.54812	0.725194	5.39733	10.276	21.817	2.313	21.817
gene	Wono090410	0.629195	0.803556	12.8653	21.8303	0	0	21.8303
ncRNA_gene	Wono003161	0.405919	0.512151	1.69233	12.2017	21.831	18.0567	21.831
gene	Wono207610	0.515987	0.687322	0.319333	21.84	12.3427	7.82467	21.84
gene	Wono491480	0.529271	0.703536	1.32767	3.65	21.8427	14.449	21.8427
gene	Wono151430	0.3928	0.484726	10.2303	8.78	21.8453	14.7587	21.8453
gene	Wono052450	0.797481	0.915351	2.28733	0	21.8457	3.26033	21.8457
ncRNA_gene	Wono009721	0.658882	0.827426	1.002	2.82433	7.49333	21.8643	21.8643
gene	Wono345810	0.460496	0.609477	2.37833	16.0433	7.19667	21.8667	21.8667
gene	Wono366790	0.431483	0.560804	4.08733	21.0257	21.869	3.70133	21.869
ncRNA_gene	Wono011961	0.91092	0.967403	0	0	2.13867	21.8697	21.8697
gene	Wono041940	0.422362	0.54412	2.257	19.8443	21.872	7.81167	21.872
gene	Wono213090	0.424776	0.548606	12.0077	16.1103	21.872	1.50067	21.872
gene	Wono285350	0.535016	0.710299	0.651	18.358	21.872	0	21.872
gene	Wono279790	0.68784	0.848725	0	5.75833	21.888	4.175	21.888
gene	Wono360690	0.524376	0.697658	0	7.08733	12.795	21.9203	21.9203
gene	Wono484440	0.599967	0.777747	21.937	14.6267	0	0	21.937
gene	Wono301870	1	1	0	0	0	21.9407	21.9407
gene	Wono093190	0.723576	0.872659	21.948	4.56533	3.53767	0.281667	21.948
gene	Wono306080	0.481123	0.64051	21.9703	0.487667	21.5007	1.706	21.9703
gene	Wono412120	0.571607	0.750182	21.9733	16.468	0	0	21.9733
gene	Wono487950	0.799867	0.916597	0.319333	3.333	1.846	21.975	21.975
gene	Wono081120	0.931519	0.975495	1.61567	21.9773	0	0	21.9773
gene	Wono478770	0.955881	0.984615	21.9837	0	1.01467	0	21.9837
gene	Wono357700	0.542244	0.718604	15.9193	21.99	2.64433	0	21.99
gene	Wono168010	0.727254	0.874988	0	8.24867	21.9943	0	21.9943
gene	Wono154940	0.508507	0.67782	1.723	3.35233	16.186	21.9973	21.9973
gene	Wono401560	0.863689	0.947392	0.319333	0.966333	2.187	22.0033	22.0033
gene	Wono055830	0.508606	0.677947	12.5343	22.005	8.129	0.597	22.005
gene	Wono030290	0.469743	0.623725	10.572	22.012	4.897	9.37867	22.012
gene	Wono296610	0.616898	0.792995	0	0	13.671	22.014	22.014
gene	Wono348320	0.606739	0.783948	1.656	12.614	22.0163	0	22.0163
gene	Wono180230	1	1	22.0193	0	0	0	22.0193
gene	Wono451370	0.419381	0.538512	22.035	9.88667	20.62	0	22.035
gene	Wono468990	0.533417	0.708431	22.0363	10.094	9.18133	0	22.0363
gene	Wono078230	1	1	22.0363	0	0	0	22.0363
gene	Wono382370	0.837962	0.935543	2.395	0.966333	22.0457	0.901667	22.0457
gene	Wono070940	1	1	22.0623	0	0	0	22.0623
gene	Wono093170	0.96597	0.988257	22.084	0.458333	0.319667	0	22.084
gene	Wono193160	0.645085	0.816605	11.2493	0	22.0853	0.901667	22.0853
gene	Wono314660	0.860965	0.946171	0.969	2.59967	0	22.0987	22.0987
gene	Wono163880	1	1	0	0	22.1177	0	22.1177
gene	Wono055520	0.95864	0.985618	0	0.954333	0	22.1193	22.1193
ncRNA_gene	Wono020301	1	1	0	0	0	22.1197	22.1197
gene	Wono363050	0.908842	0.966566	22.12	0	2.21867	0	22.12
gene	Wono401420	0.712549	0.865529	22.1353	7.915	1.01467	0	22.1353
gene	Wono074830	0.585933	0.76444	15.6577	0	22.1567	0	22.1567
gene	Wono371900	0.421118	0.541789	3.006	20.683	22.1577	6.76967	22.1577
gene	Wono493570	0.563183	0.741459	6.14333	22.159	7.19133	3.85233	22.159
gene	Wono277490	0.402162	0.50448	16.504	0	22.1603	16.4387	22.1603
gene	Wono046750	0.446473	0.586741	1.38	18.521	22.1707	7.58567	22.1707
gene	Wono394400	0.342657	0.360543	19.4457	22.194	19.0197	4.111	22.194
gene	Wono088500	0.738673	0.882074	0.319333	0	22.2003	7.53467	22.2003
gene	Wono211320	0.44714	0.587855	14.4643	10.5817	2.41933	22.2133	22.2133
gene	Wono204110	0.961298	0.98658	22.214	0	0	0.894333	22.214
gene	Wono203540	0.704385	0.860107	2.03733	0.889333	6.40067	22.225	22.225
gene	Wono268420	0.506544	0.675279	2.01367	0.966333	18.6747	22.229	22.229
gene	Wono257250	0.380399	0.457061	5.353	16.161	14.7017	22.2343	22.2343
gene	Wono000080	0.437395	0.571246	3.69833	4.28333	22.236	20.6197	22.236
gene	Wono237190	0.601337	0.779013	1.94067	7.11433	5.69367	22.2467	22.2467
gene	Wono398730	0.485792	0.647169	1.999	5.257	22.2473	16.2927	22.2473
gene	Wono069960	0.351182	0.384158	5.09333	18.4593	22.2553	17.5647	22.2553
gene	Wono348510	0.627733	0.802322	22.277	12.382	0.547333	0.281667	22.277
gene	Wono226340	0.890623	0.959064	22.292	2.73767	0	0	22.292
gene	Wono289280	1	1	0	22.3167	0	0	22.3167
gene	Wono452200	0.963028	0.987203	0	0	22.323	0.857	22.323
ncRNA_gene	Wono002091	0.816269	0.924971	1.712	1.44633	1.868	22.3307	22.3307
gene	Wono426190	0.973636	0.990974	0	0	0.604667	22.3307	22.3307
gene	Wono226080	0.741683	0.883905	7.458	22.3313	0.319667	0	22.3313
gene	Wono084570	0.888932	0.958351	1.967	22.335	0.823667	0	22.335
gene	Wono167210	0.515251	0.6864	2.57267	7.73233	22.3367	10.7093	22.3367
gene	Wono173730	0.564741	0.743092	12.5287	22.3487	3.19533	1.50067	22.3487
gene	Wono181940	0.780317	0.906157	2.39767	1.91833	22.386	1.98633	22.386
gene	Wono396650	0.639123	0.811785	22.397	12.6463	0	0	22.397
gene	Wono447500	0.405017	0.510323	18.9913	13.6387	22.4037	0.281667	22.4037
gene	Wono276460	0.985952	0.995251	0.319333	0	0	22.412	22.412
gene	Wono456770	0.668932	0.835026	22.4123	11.0923	0	0	22.4123
gene	Wono097060	0.519409	0.691579	13.2787	4.30433	22.4167	3.15833	22.4167
gene	Wono385770	0.359379	0.405808	18.017	7.604	14.3443	22.42	22.42
gene	Wono303150	0.932741	0.975964	0.651	0.966333	22.429	0	22.429
gene	Wono173120	0.491828	0.65559	5.78933	22.4293	17.3853	0	22.4293
gene	Wono085770	0.716267	0.867958	3.58633	2.32133	2.978	22.4313	22.4313
gene	Wono050110	0.454904	0.600578	1.38	22.4413	16.369	9.14167	22.4413
gene	Wono061520	0.385654	0.469001	0	18.8907	22.4437	16.862	22.4437
gene	Wono468290	0.571048	0.749611	0	16.5737	0.286	22.4447	22.4447
ncRNA_gene	Wono013371	0.45573	0.601907	1.28933	22.4453	15.5293	9.98733	22.4453
gene	Wono159600	0.537686	0.713393	0	22.45	8.43833	10.8647	22.45
gene	Wono186890	0.726562	0.874551	0.319333	2.848	5.282	22.451	22.451
gene	Wono053500	0.390293	0.479274	19.7367	15.3373	22.452	0	22.452
gene	Wono268000	0.419947	0.539581	3.08	16.6537	22.46	11.2893	22.46
gene	Wono150890	0.735244	0.879969	8.09067	0	22.4683	0	22.4683
gene	Wono170800	0.425519	0.549976	16.2953	11.7577	22.4687	2.28133	22.4687
gene	Wono363260	0.971858	0.990348	0.331667	0	0.319667	22.493	22.493
gene	Wono348680	0.502191	0.669576	22.4977	14.0003	8.301	0	22.4977
gene	Wono449100	0.546743	0.723662	8.49	5.962	22.5087	4.208	22.5087
ncRNA_gene	Wono016391	0.518269	0.690167	2.33167	22.534	17.7263	0.887333	22.534
gene	Wono278060	0.89561	0.961147	2.62733	22.541	0	0	22.541
gene	Wono023100	1	1	0	0	0	22.5453	22.5453
ncRNA_gene	Wono018561	0.831351	0.932379	1.38067	3.194	0	22.5507	22.5507
gene	Wono494050	0.862808	0.946998	3.58633	22.5547	0	0	22.5547
gene	Wono227630	0.575623	0.754251	0.651	12.5197	3.45967	22.5573	22.5573
gene	Wono273200	1	1	0	22.5693	0	0	22.5693
gene	Wono018080	0.561515	0.739701	2.923	13.849	22.5753	0.857	22.5753
gene	Wono023920	0.477307	0.634971	2.37833	19.7827	22.5757	2.56133	22.5757
gene	Wono438940	0.540295	0.716386	2.735	22.5777	5.833	10.642	22.5777
gene	Wono148320	0.607629	0.784753	14.5823	22.5823	0	0	22.5823
gene	Wono144170	0.556115	0.733937	7.382	7.14033	22.584	3.504	22.584
gene	Wono311540	0.502766	0.670335	3.021	22.597	19.3273	0	22.597
gene	Wono273920	0.694367	0.85328	0.627	5.257	22.613	4.06933	22.613
gene	Wono362550	0.798545	0.915908	0.331667	3.03167	2.34267	22.618	22.618
gene	Wono271860	0.466551	0.61887	10.6153	2.868	22.647	12.411	22.647
gene	Wono394350	0.437245	0.570984	11.1183	16.8333	22.6513	1.20167	22.6513
gene	Wono384230	0.691468	0.851267	10.107	22.6513	0	0	22.6513
ncRNA_gene	Wono019641	0.818865	0.926266	0.672667	1.37	2.96933	22.658	22.658
gene	Wono201210	0.546735	0.723653	1.32633	22.67	5.63833	11.8297	22.67
gene	Wono203680	0.405583	0.511472	1.04233	22.2183	22.6733	9.969	22.6733
gene	Wono147970	0.745763	0.886364	7.73067	22.6767	0	0	22.6767
gene	Wono385340	0.857395	0.944559	22.6847	3.773	0	0	22.6847
gene	Wono116980	0.60949	0.786428	6.30233	7.37767	22.6887	0.857	22.6887
gene	Wono479820	0.500444	0.667259	10.4663	22.708	9.92	2.28133	22.708
gene	Wono462530	0.781403	0.90675	5.78367	22.7097	0	0.569333	22.7097
gene	Wono125710	0.527201	0.701064	3.67233	22.728	15.826	0.884333	22.728
gene	Wono184050	0.793298	0.913147	4.031	22.728	1.891	0	22.728
ncRNA_gene	Wono000701	0.584511	0.763056	2.01833	11.1853	22.7283	2.95233	22.7283
gene	Wono221890	0.457164	0.604201	7.48	12.888	22.7377	6.63067	22.7377
gene	Wono071980	0.847556	0.940046	4.08967	22.7377	0	0	22.7377
gene	Wono440650	0.481987	0.641751	8.10067	3.773	22.7393	12.5653	22.7393
gene	Wono384910	0.401997	0.504139	1.30867	11.393	22.751	21.1423	22.751
gene	Wono121500	0.855033	0.943485	0.992	22.757	2.27367	0.592667	22.757
gene	Wono021220	0.677078	0.841022	10.8557	0	22.7613	0	22.7613
gene	Wono144010	0.330581	0.325007	7.50433	22.766	18.687	19.9093	22.766
gene	Wono268080	1	1	22.7933	0	0	0	22.7933
gene	Wono299720	0.74885	0.888207	4.44	3.20633	0	22.799	22.799
gene	Wono233450	1	1	22.8007	0	0	0	22.8007
gene	Wono108120	0.951789	0.983116	22.8087	0.487667	0.667667	0	22.8087
gene	Wono339060	0.518711	0.690714	6.75733	6.21333	22.8157	8.199	22.8157
gene	Wono177110	0.491799	0.65555	22.8187	12.04	0	11.5397	22.8187
gene	Wono032380	0.526918	0.700724	3.669	16.823	22.824	0	22.824
gene	Wono034460	0.335525	0.339865	10.156	15.5937	22.828	19.459	22.828
gene	Wono247070	0.462569	0.61272	2.038	22.8293	19.9867	4.49933	22.8293
gene	Wono067300	0.7631	0.896519	22.8297	7.08733	0	0	22.8297
gene	Wono272900	0.611084	0.787855	1.38067	12.8707	22.835	0.281667	22.835
gene	Wono485580	0.560378	0.738497	16.966	22.8423	0.667667	0.286333	22.8423
gene	Wono465380	0.540557	0.716685	1.64733	5.19067	22.8427	12.577	22.8427
gene	Wono114220	0.689915	0.850182	5.41833	22.8573	3.71633	1.13867	22.8573
gene	Wono084430	0.411953	0.524179	0	22.8643	14.0603	18.5777	22.8643
ncRNA_gene	Wono017121	0.367463	0.426213	5.41033	22.8767	12.6817	21.287	22.8767
gene	Wono100150	0.483677	0.644168	4.07867	6.06533	14.286	22.8853	22.8853
gene	Wono189170	0.443551	0.581822	9.78067	5.257	22.8877	13.6757	22.8877
gene	Wono311460	0.385272	0.468144	17.6527	3.83767	22.912	15.0673	22.912
gene	Wono232750	0.536048	0.711498	7.487	22.9403	8.615	3.753	22.9403
gene	Wono338270	0.868955	0.949731	0	3.463	0	22.963	22.963
gene	Wono307790	0.545437	0.722203	5.115	3.735	22.97	10.293	22.97
gene	Wono000900	0.685785	0.847272	0.649	0	9.877	22.9733	22.9733
gene	Wono265910	0.985813	0.995203	0.330667	22.9773	0	0	22.9773
gene	Wono265840	0.904806	0.96493	22.986	1.82567	0	0.592667	22.986
gene	Wono395460	0.405553	0.511411	8.09067	11.313	22.9893	14.2933	22.9893
gene	Wono163780	0.515321	0.686487	22.9957	21.6283	0	0	22.9957
gene	Wono369740	0.488869	0.651487	4.44167	23.0067	19.331	0.281667	23.0067
gene	Wono086330	0.392717	0.484546	20.966	23.0147	11.9503	2.67267	23.0147
gene	Wono309710	0.685991	0.847418	10.2153	23.015	0.319667	0	23.015
gene	Wono017870	0.554444	0.73213	3.07367	0.914	23.017	14.509	23.017
gene	Wono337920	0.722529	0.871991	23.0183	7.11433	1.72533	0	23.0183
gene	Wono408150	0.92337	0.972337	23.019	0.487667	1.42267	0	23.019
gene	Wono132180	0.594051	0.772214	6.10333	7.08733	23.0207	2.54067	23.0207
gene	Wono283110	0.517121	0.688738	0.330667	23.036	13.7147	7.46533	23.036
gene	Wono463340	1	1	0	0	0	23.0573	23.0573
gene	Wono211880	0.599297	0.777127	0	15.4387	0	23.0903	23.0903
gene	Wono309020	0.28508	0.164071	20.4443	15.6243	23.0977	21.8553	23.0977
gene	Wono293940	0.985848	0.995215	0.331667	23.105	0	0	23.105
gene	Wono034170	0.728806	0.875964	1.35267	3.797	3.449	23.108	23.108
ncRNA_gene	Wono017971	0.574047	0.75266	0	0	17.1683	23.1373	23.1373
gene	Wono314420	0.380454	0.457187	9.16067	5.654	23.1383	22.8647	23.1383
gene	Wono066930	0.85385	0.942945	3.96067	23.1393	0	0	23.1393
gene	Wono270640	0.973122	0.990793	0	0	0.639333	23.1473	23.1473
gene	Wono067620	0.587302	0.765766	0	0	16.2697	23.153	23.153
gene	Wono056370	1	1	0	0	0	23.1567	23.1567
gene	Wono331420	0.4059	0.512114	21.4253	23.16	6.953	5.52	23.16
gene	Wono146140	0.460549	0.609559	8.46167	4.26067	14.4067	23.161	23.161
gene	Wono487300	0.635345	0.808684	23.1623	7.70033	2.663	2.93067	23.1623
gene	Wono345830	0.397614	0.495	0.330667	23.176	19.8417	14.9393	23.176
gene	Wono347920	0.82965	0.931558	0.331667	3.10733	1.31967	23.176	23.176
gene	Wono487000	0.791064	0.91196	23.1763	2.67267	3.44867	0	23.1763
gene	Wono494420	0.420283	0.540217	6.46633	23.1827	15.2793	10.2313	23.1827
gene	Wono050780	0.395311	0.490116	1.98367	23.185	14.654	18.8273	23.185
gene	Wono453250	0.487794	0.649985	4.045	18.2437	23.199	2.07133	23.199
gene	Wono151460	0.961268	0.986569	0.649	0	0.286	23.205	23.205
gene	Wono251980	0.429643	0.557496	7.78	1.876	21.16	23.2133	23.2133
gene	Wono266220	0.693144	0.852433	0.649	0	9.63467	23.2293	23.2293
gene	Wono391260	0.693144	0.852433	0.649	0	9.63467	23.2293	23.2293
gene	Wono453830	0.769117	0.899936	0.319333	0.487667	6.16667	23.2307	23.2307
ncRNA_gene	Wono014531	0.426781	0.552292	4.422	23.2317	6.38633	20.3947	23.2317
gene	Wono457770	1	1	23.241	0	0	0	23.241
gene	Wono342120	0.577067	0.7557	8.04167	8.09367	23.246	0.901667	23.246
gene	Wono077200	0.745976	0.886491	23.2493	4.65667	0	3.26033	23.2493
gene	Wono045020	0.852096	0.942141	23.2597	0	4.03733	0	23.2597
gene	Wono284040	0.917217	0.969915	0	0	23.2713	2.10033	23.2713
gene	Wono143540	0.354888	0.394069	16.9473	13.6803	11.696	23.283	23.283
gene	Wono053470	0.57349	0.752097	23.3017	17.0237	0.306	0	23.3017
gene	Wono068110	0.619326	0.795114	0	11.1053	3.225	23.3143	23.3143
gene	Wono144950	0.627186	0.801859	23.315	0	13.859	0	23.315
gene	Wono327470	0.5819	0.760497	0.935667	3.773	12.0443	23.3163	23.3163
gene	Wono196000	0.563782	0.742088	23.3237	1.82567	15.939	0.281667	23.3237
ncRNA_gene	Wono007411	1	1	0	0	0	23.34	23.34
gene	Wono447800	1	1	23.3483	0	0	0	23.3483
gene	Wono331650	0.82982	0.93164	23.36	4.79067	0	0	23.36
gene	Wono303060	0.650979	0.821284	23.3803	12.5353	0	0	23.3803
gene	Wono248830	0.752798	0.890541	0	3.15867	4.519	23.3807	23.3807
gene	Wono384770	0.805608	0.919567	0.330667	0	5.315	23.397	23.397
gene	Wono063920	0.656169	0.825334	12.261	23.399	0	0	23.399
gene	Wono189570	0.973406	0.990893	0	0	0.639333	23.4013	23.4013
ncRNA_gene	Wono004411	0.590407	0.768751	23.4067	0.914	15.038	0.286333	23.4067
gene	Wono228670	0.676802	0.840821	23.432	6.077	1.05	4.06267	23.432
gene	Wono238180	0.784869	0.908634	23.449	6.10767	0.319667	0	23.449
gene	Wono013590	0.587093	0.765565	2.06	14.153	23.4597	0.286333	23.4597
gene	Wono291860	0.29051	0.185926	21.0583	16.3587	19.88	23.461	23.461
gene	Wono412390	0.504393	0.672473	23.4613	22.7667	0.286	0	23.4613
gene	Wono246670	0.883985	0.956253	0.319333	0.966333	1.795	23.4733	23.4733
gene	Wono448960	0.589257	0.767649	1.656	3.333	11.3803	23.4837	23.4837
gene	Wono000250	0.480007	0.6389	23.489	2.868	19.69	2.88767	23.489
gene	Wono455610	0.482552	0.642561	23.489	2.868	19.432	2.88767	23.489
gene	Wono223550	1	1	0	0	0	23.4907	23.4907
gene	Wono152070	0.853422	0.942749	23.493	0	4.035	0	23.493
ncRNA_gene	Wono007771	1	1	0	23.494	0	0	23.494
gene	Wono489090	0.986083	0.995296	0.331667	0	0	23.5007	23.5007
gene	Wono365010	0.472065	0.627216	3.726	23.5257	19.9243	2.65967	23.5257
gene	Wono043580	0.570234	0.748778	2.35667	13.8073	1.57	23.5303	23.5303
gene	Wono008140	0.909749	0.966932	23.5307	1.43633	0	0.898	23.5307
gene	Wono152560	0.590862	0.769186	14.9357	0	1.35933	23.5327	23.5327
gene	Wono340480	0.59731	0.775276	4.06	7.029	4.78033	23.539	23.539
gene	Wono078350	0.652735	0.822661	23.54	0	12.5237	0	23.54
gene	Wono041490	0.796951	0.915072	2.387	3.333	23.5743	0.286333	23.5743
gene	Wono486940	0.461436	0.610951	3.06933	10.82	23.58	13.632	23.58
gene	Wono247190	0.458266	0.605953	4.64367	23.5917	21.821	1.424	23.5917
gene	Wono268430	0.866138	0.948483	3.64733	23.5997	0	0	23.5997
gene	Wono187000	0.487307	0.649302	7.75633	15.0343	23.6177	2.05733	23.6177
gene	Wono328430	0.938094	0.978003	23.6243	0.954333	0.604667	0	23.6243
gene	Wono222230	0.574044	0.752658	2.962	23.6317	6.978	7.59533	23.6317
gene	Wono232540	0.786982	0.909775	5.00267	23.642	1.39667	0	23.642
gene	Wono417480	0.496233	0.661605	1.64733	11.7577	23.644	10.598	23.644
gene	Wono226380	0.877089	0.953288	0.331667	1.82567	23.6533	1.15733	23.6533
gene	Wono203720	0.681697	0.844357	0	4.72267	23.6653	6.32733	23.6653
gene	Wono150290	0.523373	0.696439	0.649	23.6793	16.0293	4.886	23.6793
gene	Wono178990	0.442878	0.58068	11.2023	12.1207	23.682	6.468	23.682
gene	Wono123160	0.432191	0.56207	7.49933	23.6847	20.128	3.48933	23.6847
gene	Wono175240	0.450351	0.59317	4.42633	18.8357	23.6897	5.651	23.6897
ncRNA_gene	Wono006001	0.957855	0.985334	1.04233	0	23.6897	0	23.6897
gene	Wono048380	0.889577	0.958624	2.65467	0	23.693	0.286333	23.693
gene	Wono012040	0.532165	0.706962	17.3963	23.7113	3.44867	0	23.7113
gene	Wono273910	0.792925	0.912949	0.935667	4.377	23.7293	0.884333	23.7293
gene	Wono198410	0.510284	0.680102	5.79367	2.848	23.7353	14.137	23.7353
gene	Wono276060	0.52249	0.695362	23.7357	14.5583	7.134	0	23.7357
gene	Wono464810	0.371437	0.435918	10.779	23.7397	16.883	12.5113	23.7397
ncRNA_gene	Wono002621	0.428826	0.556017	15.997	2.32133	23.7617	13.331	23.7617
gene	Wono011960	1	1	0	0	0	23.7687	23.7687
gene	Wono175420	0.496522	0.661997	6.671	1.80033	15.631	23.7693	23.7693
gene	Wono457700	0.697595	0.855501	4.01433	5.69867	23.7733	0.592667	23.7733
gene	Wono253230	0.804688	0.919094	0.627	0	5.145	23.7807	23.7807
gene	Wono262350	0.497077	0.662747	0.649	14.0313	23.7823	9.38167	23.7823
gene	Wono097310	0.515459	0.68666	23.7857	20.199	1.85567	0.304333	23.7857
gene	Wono135810	0.951057	0.982846	0.651	23.7977	0.573667	0	23.7977
gene	Wono018300	0.49788	0.663828	23.801	3.71167	20.292	0	23.801
gene	Wono494100	0.456113	0.60252	0	16.5543	23.8137	11.842	23.8137
gene	Wono415840	0.563759	0.742064	0.627	23.8203	16.6633	1.142	23.8203
gene	Wono406290	1	1	0	0	0	23.843	23.843
gene	Wono372060	0.63531	0.808655	5.71067	2.36	5.617	23.8447	23.8447
gene	Wono168710	0.699859	0.857047	0.649	0	9.581	23.854	23.854
ncRNA_gene	Wono008671	0.808268	0.920929	5.057	0	23.859	0.602667	23.859
gene	Wono119310	0.777905	0.904832	0.971667	3.194	2.64667	23.8607	23.8607
gene	Wono334800	1	1	0	0	0	23.8657	23.8657
ncRNA_gene	Wono007641	1	1	0	0	0	23.8717	23.8717
gene	Wono330370	0.506603	0.675356	2.71567	23.874	2.90033	17.6357	23.874
gene	Wono194680	1	1	0	0	0	23.8967	23.8967
gene	Wono169690	0.689182	0.849668	9.88333	23.9057	0	0.898	23.9057
gene	Wono039950	0.420902	0.541383	9.12333	6.50133	23.9083	17.2697	23.9083
gene	Wono177150	0.459669	0.608173	6.759	3.62133	17.7317	23.9153	23.9153
gene	Wono489420	0.425932	0.550735	3.636	11.3257	23.9403	17.305	23.9403
gene	Wono136480	0.528179	0.702234	23.945	0.458333	20.9317	0	23.945
gene	Wono419100	0.551681	0.729119	9.848	23.963	6.411	3.21433	23.963
gene	Wono015270	1	1	0	0	0	23.9737	23.9737
gene	Wono201150	1	1	0	23.9877	0	0	23.9877
gene	Wono406960	0.51922	0.691344	24.021	16.0287	2.36167	3.85233	24.021
gene	Wono030400	0.974076	0.991129	0	24.0227	0.639333	0	24.0227
gene	Wono122920	1	1	24.0517	0	0	0	24.0517
gene	Wono457130	0.480384	0.639444	5.78367	24.053	16.1507	4.083	24.053
gene	Wono129700	0.492699	0.656788	3.70167	19.363	24.0577	1.706	24.0577
gene	Wono134180	0.910206	0.967116	0	0	2.374	24.0643	24.0643
gene	Wono308980	0.812762	0.923209	24.0653	5.544	0	0	24.0653
gene	Wono333080	0.530245	0.704693	0	24.071	9.47333	11.8517	24.071
gene	Wono293280	0.539696	0.715702	1.93433	1.876	24.0733	16.7217	24.0733
gene	Wono074320	0.591081	0.769395	24.0797	16.0987	0	0.56	24.0797
gene	Wono145540	0.56625	0.744666	3.03733	24.0943	3.05167	12.3673	24.0943
gene	Wono292100	0.558265	0.736246	12.2533	1.84533	24.1037	4.97367	24.1037
gene	Wono401090	0.988267	0.996043	24.1177	0	0	0.286333	24.1177
gene	Wono399430	0.980183	0.993261	24.121	0.487667	0	0	24.121
gene	Wono107800	0.674659	0.839257	0.330667	0.487667	10.8147	24.1233	24.1233
gene	Wono494560	0.469953	0.624043	1.65767	24.126	23.811	1.74233	24.126
ncRNA_gene	Wono004301	0.855163	0.943544	0	0	24.127	4.08633	24.127
gene	Wono463590	0.980193	0.993264	24.1333	0.487667	0	0	24.1333
gene	Wono076830	0.715779	0.86764	0	8.99033	24.1337	0.592667	24.1337
gene	Wono295800	1	1	24.1337	0	0	0	24.1337
gene	Wono206430	0.534873	0.710132	9.731	24.1367	10.4013	0.857	24.1367
gene	Wono137820	1	1	24.14	0	0	0	24.14
gene	Wono006790	0.969624	0.989557	0	0	0.756667	24.153	24.153
gene	Wono274410	0.498694	0.664921	0.627	24.1867	18.9163	4.77	24.1867
gene	Wono297000	0.492557	0.656593	2.684	24.1883	22.2353	0	24.1883
gene	Wono442910	0.503307	0.671048	6.40767	8.297	9.17333	24.196	24.196
gene	Wono170350	0.421679	0.542843	9.12333	6.50133	24.2137	17.5837	24.2137
gene	Wono287920	0.4238	0.546799	9.12333	6.50133	24.2137	17.2963	24.2137
gene	Wono481040	0.62342	0.798648	0.331667	0	14.2963	24.2163	24.2163
gene	Wono154020	0.756379	0.892637	0	24.22	7.51467	0.286333	24.22
gene	Wono248540	0.770413	0.900665	6.73	0.487667	0	24.22	24.22
gene	Wono209530	0.624508	0.79958	0	14.268	24.2363	0.304333	24.2363
gene	Wono288110	0.530615	0.705131	6.717	3.28533	11.4393	24.2387	24.2387
gene	Wono257880	0.460093	0.608842	1.967	10.0757	16.4047	24.242	24.242
gene	Wono038520	0.537472	0.713146	1.32633	0	24.2473	19.54	24.2473
gene	Wono231260	0.572778	0.751374	3.31467	24.2573	8.31367	6.46467	24.2573
gene	Wono083270	0.688218	0.848991	5.09633	5.61567	0.286	24.2767	24.2767
gene	Wono019110	0.692807	0.852199	10.198	24.2797	0.286	0.281667	24.2797
gene	Wono346360	0.550997	0.728369	1.67467	3.333	14.7833	24.2867	24.2867
gene	Wono050610	0.39544	0.49039	4.73333	12.7947	24.3027	19.6267	24.3027
gene	Wono031200	0.688157	0.848948	4.728	0.954333	5.33133	24.3043	24.3043
gene	Wono397140	1	1	0	0	24.308	0	24.308
gene	Wono020630	0.474785	0.631261	6.44133	24.3147	18.9747	1.48133	24.3147
gene	Wono412580	0.559625	0.737697	9.82867	6.932	24.3183	2.37567	24.3183
gene	Wono264070	0.934638	0.976689	0	0	1.70167	24.3327	24.3327
gene	Wono365140	0.454538	0.599988	1.61133	15.821	11.7733	24.3373	24.3373
gene	Wono144530	0.639004	0.811688	0	10.8253	2.928	24.345	24.345
ncRNA_gene	Wono010481	0.672891	0.837958	1.002	9.358	24.3483	1.47633	24.3483
gene	Wono390750	0.607409	0.784555	24.364	15.7473	0	0	24.364
gene	Wono134730	0.98705	0.995627	24.3647	0	0.319667	0	24.3647
gene	Wono328850	0.860455	0.945942	3.38033	0	24.3687	0.571667	24.3687
gene	Wono305200	0.799604	0.91646	0	24.3703	1.70167	4.406	24.3703
gene	Wono405310	0.712472	0.865479	7.78467	0	24.372	2.051	24.372
gene	Wono466430	0.720143	0.870463	3.70767	5.76567	24.3773	0	24.3773
gene	Wono326370	0.543853	0.720423	8.18233	11.6973	24.3837	0.571667	24.3837
gene	Wono286590	0.390574	0.479889	2.06	15.0417	20.9543	24.3897	24.3897
gene	Wono136910	0.501274	0.668361	7.12933	8.90233	24.3913	8.23567	24.3913
gene	Wono019740	0.394966	0.48938	1.711	12.6907	22.964	24.3923	24.3923
gene	Wono241220	1	1	0	24.3987	0	0	24.3987
gene	Wono277940	0.456042	0.602406	13.4297	10.9007	24.4127	4.78867	24.4127
gene	Wono352220	0.428583	0.555577	20.4053	11.3017	24.4207	0.852333	24.4207
gene	Wono298880	0.545177	0.721911	9.33333	11.0417	24.4227	0	24.4227
gene	Wono174480	1	1	24.431	0	0	0	24.431
gene	Wono338500	0.495036	0.659982	11.8403	24.433	13.0827	0	24.433
gene	Wono450380	0.829338	0.931406	4.074	0.954333	24.4353	0	24.4353
gene	Wono289240	0.934894	0.976787	0	0	1.70167	24.4353	24.4353
gene	Wono416070	0.598125	0.776037	10.912	5.50967	24.441	0	24.441
gene	Wono299730	0.628381	0.80287	6.047	8.40933	0	24.4447	24.4447
gene	Wono200050	0.988439	0.996101	24.4523	0	0.286	0	24.4523
gene	Wono413170	0.753237	0.890799	24.4543	8.01133	0	0	24.4543
gene	Wono470470	0.567373	0.745831	24.464	17.7917	0.862333	0	24.464
gene	Wono079020	0.351887	0.38606	15.5923	7.039	24.466	22.4307	24.466
gene	Wono165080	0.455068	0.600843	4.35733	2.88433	22.0577	24.4677	24.4677
gene	Wono355620	0.792958	0.912966	6.08367	24.472	0.306	0	24.472
gene	Wono320820	0.353294	0.389833	18.9207	7.74233	18.1337	24.4723	24.4723
gene	Wono217300	0.433831	0.564986	24.4883	0	21.076	10.8823	24.4883
gene	Wono445270	1	1	24.5003	0	0	0	24.5003
gene	Wono254550	0.759532	0.894467	0	1.90033	5.861	24.5147	24.5147
gene	Wono055180	0.872438	0.951262	0.331667	24.5167	0.573667	2.67933	24.5167
gene	Wono400970	0.53644	0.711953	6.77867	4.26233	24.518	10.146	24.518
gene	Wono007340	0.581266	0.759872	0	10.2533	24.5217	7.41167	24.5217
gene	Wono372730	0.595758	0.773822	0.649	2.79467	13.2023	24.5323	24.5323
gene	Wono149500	0.589062	0.767462	0.649	6.39733	24.5437	10.0757	24.5437
gene	Wono324210	0.726102	0.874261	0.331667	24.565	4.55767	4.377	24.565
gene	Wono230880	0.833288	0.933312	24.5703	2.848	0.319667	1.748	24.5703
gene	Wono000040	0.547313	0.724298	5.44733	3.735	24.574	11.143	24.574
gene	Wono486680	0.547313	0.724298	5.44733	3.735	24.574	11.143	24.574
gene	Wono028420	0.635886	0.80913	12.9323	24.5747	0.835	0.304333	24.5747
gene	Wono066260	0.498433	0.66457	4.09833	24.595	20.6513	0	24.595
gene	Wono380290	0.593235	0.771443	0.330667	24.5963	15.65	0.884333	24.5963
gene	Wono265250	0.695194	0.853851	6.122	3.773	24.608	0.894333	24.608
gene	Wono354570	0.865598	0.948243	0.651	0	3.17	24.6087	24.6087
gene	Wono065670	0.577882	0.756514	13.1933	24.6183	4.78933	0	24.6183
gene	Wono297070	0.736548	0.880772	8.808	24.625	0	0	24.625
gene	Wono425990	0.469559	0.623447	3.351	20.9607	24.6263	3.50767	24.6263
gene	Wono355540	1	1	0	0	24.631	0	24.631
gene	Wono006640	0.577572	0.756205	6.662	9.93367	24.6313	1.41933	24.6313
gene	Wono464480	0.577869	0.756502	15.606	24.639	2.39267	0	24.639
gene	Wono201900	0.574666	0.753286	0	16.201	24.6687	2.05733	24.6687
gene	Wono482420	0.526518	0.700243	0.627	17.841	3.72333	24.677	24.677
gene	Wono419030	0.931901	0.975642	0	0	24.6823	1.80367	24.6823
gene	Wono484510	0.904813	0.964933	24.7083	1.43633	0.306	0.857	24.7083
gene	Wono379950	0.605131	0.782488	0.992333	0	24.7113	15.1327	24.7113
gene	Wono397150	0.987247	0.995694	0.319333	0	24.7197	0	24.7197
gene	Wono153970	1	1	24.7207	0	0	0	24.7207
ncRNA_gene	Wono000491	0.470306	0.624574	0	24.742	21.039	6.82733	24.742
gene	Wono183410	0.559466	0.737527	2.72933	24.7733	16.7777	0	24.7733
gene	Wono414040	0.945419	0.980756	24.7753	0.458333	0.972	0	24.7753
gene	Wono051550	0.444391	0.583244	7.80033	24.7893	22.3087	0.884333	24.7893
gene	Wono187020	0.893042	0.960077	0	24.7897	2.68733	0.281667	24.7897
gene	Wono360340	0.367752	0.426926	24.793	6.18667	20.438	16	24.793
gene	Wono251380	0.977569	0.992351	0	0	24.8117	0.569333	24.8117
ncRNA_gene	Wono016811	0.669015	0.835088	0.672667	1.90033	9.707	24.8213	24.8213
gene	Wono077730	0.4849	0.645906	3.67233	24.8223	11.5853	11.1107	24.8223
gene	Wono404570	0.987287	0.995708	0	0	0.319667	24.8253	24.8253
gene	Wono071790	0.524398	0.697684	0	24.8317	0	22.521	24.8317
gene	Wono149630	0.764398	0.89726	24.833	7.654	0	0	24.833
gene	Wono278940	0.430035	0.558203	13.2357	24.8553	14.193	5.51433	24.8553
ncRNA_gene	Wono022751	0.499799	0.666399	2.33167	22.5517	24.8633	0	24.8633
gene	Wono013660	0.420043	0.539765	19.7327	11.1737	24.8923	3.46267	24.8923
gene	Wono272470	0.582747	0.76133	4.03767	11.1413	24.8953	2.64633	24.8953
gene	Wono490130	0.493284	0.65759	3.306	24.8993	21.384	0.887333	24.8993
gene	Wono122710	0.428672	0.555738	2.491	8.99867	21.714	24.913	24.913
gene	Wono314320	0.419892	0.539479	5.44867	18.4053	24.922	10.5773	24.922
gene	Wono019510	0.463956	0.614875	4.41633	0.487667	24.931	23.9007	24.931
gene	Wono365040	0.576826	0.755459	0.319333	24.9347	16.497	1.47633	24.9347
gene	Wono453130	0.345488	0.368513	4.89167	24.948	18.0687	24.3027	24.948
gene	Wono464250	0.465833	0.61777	1.344	23.82	24.9503	3.44633	24.9503
gene	Wono278990	0.402625	0.505434	22.3903	11.1737	24.9557	3.46267	24.9557
ncRNA_gene	Wono020321	1	1	0	24.9557	0	0	24.9557
gene	Wono129290	0.536655	0.712201	4.03867	24.97	10.6743	6.846	24.97
gene	Wono419550	0.6313	0.805322	0.992333	24.97	13.031	0.56	24.97
gene	Wono454250	0.874043	0.951964	0.935667	24.9767	2.66367	0	24.9767
gene	Wono315140	0.445146	0.584515	4.62733	24.9823	20.9497	5.56233	24.9823
gene	Wono385460	0.52444	0.697735	9.85267	0	24.9877	12.806	24.9877
gene	Wono191550	0.661248	0.829236	3.713	7.91267	24.989	1.176	24.989
gene	Wono362970	0.811471	0.922557	1.64867	0	24.9903	4.15733	24.9903
gene	Wono034190	0.890593	0.959051	24.9903	0	2.78833	0.281667	24.9903
gene	Wono344320	0.796977	0.915086	1.61567	3.854	24.9967	0.898	24.9967
gene	Wono052070	0.795069	0.914082	25.002	3.797	0.862333	1.785	25.002
gene	Wono357030	0.384443	0.466278	25.0053	18.333	19.4373	2.26733	25.0053
gene	Wono411590	0.422657	0.544672	25.0293	20.307	2.11233	11.7703	25.0293
gene	Wono092480	0.485165	0.646282	11.895	11.6623	25.0297	3.003	25.0297
gene	Wono075830	0.747751	0.887552	0.627	7.252	25.0437	0.569333	25.0437
gene	Wono112860	0.443551	0.581823	25.05	17.5587	12.7287	1.13867	25.05
gene	Wono337940	0.802822	0.918131	25.0537	5.278	0	0.875333	25.0537
gene	Wono213320	0.551445	0.728861	0.969	25.079	19.4307	0	25.079
gene	Wono310380	0.756632	0.892784	25.0813	8.06733	0	0	25.0813
gene	Wono417790	0.687064	0.848177	2.306	25.087	9.12033	0	25.087
gene	Wono441220	1	1	25.0963	0	0	0	25.0963
gene	Wono244170	1	1	0	25.1073	0	0	25.1073
gene	Wono451170	0.951157	0.982883	1.28933	0	0	25.108	25.108
gene	Wono205880	0.988028	0.995961	0	25.117	0	0.304333	25.117
gene	Wono449790	0.829033	0.931258	0	5.186	0	25.1473	25.1473
gene	Wono295850	0.553054	0.730619	5.44733	3.735	25.1507	11.143	25.1507
gene	Wono070690	0.445112	0.584457	25.158	0	20.4803	10.8823	25.158
gene	Wono051480	0.743329	0.8849	8.689	25.1637	0	0	25.1637
gene	Wono211330	0.392265	0.483568	4.375	10.6577	23.9647	25.171	25.171
gene	Wono441760	0.979214	0.992924	25.172	0	0.534333	0	25.172
gene	Wono432830	0.962835	0.987134	0.971667	0	25.1733	0	25.1733
gene	Wono496060	0.432468	0.562563	14.1147	25.18	16.5427	2.38667	25.18
gene	Wono233160	0.584091	0.762646	6.416	7.11533	25.1837	4.401	25.1837
gene	Wono017900	0.554227	0.731895	25.185	20.2567	0	0	25.185
gene	Wono472120	0.601359	0.779034	16.6973	25.1883	0	0	25.1883
gene	Wono256620	0.422991	0.545295	18.0567	5.80267	25.1917	10.505	25.1917
gene	Wono394210	0.680308	0.843359	0	4.07533	7.775	25.2177	25.2177
gene	Wono000100	0.553121	0.730693	3.41467	0.914	25.2293	16.0547	25.2293
gene	Wono148140	0.553425	0.731023	3.41467	0.914	25.2293	16.0297	25.2293
gene	Wono144540	0.913673	0.968506	0	2.384	0	25.232	25.232
gene	Wono162700	0.422421	0.544231	8.516	6.10767	25.2323	19.8767	25.2323
gene	Wono272880	0.63449	0.807977	0.627	13.605	25.2337	0.304333	25.2337
gene	Wono194110	1	1	0	0	0	25.253	25.253
gene	Wono172280	0.426986	0.552667	0	19.875	25.2867	14.0597	25.2867
gene	Wono165610	0.523301	0.696351	3.70733	5.946	13.3827	25.288	25.288
gene	Wono466320	0.390578	0.479898	23.006	25.3017	15.285	1.18733	25.3017
gene	Wono465410	0.98221	0.993963	0	0.458333	0	25.305	25.305
gene	Wono075330	0.479419	0.638048	4.752	25.3133	20.4087	2.326	25.3133
gene	Wono473630	0.696148	0.854508	6.42033	25.3133	4.62833	0	25.3133
gene	Wono019360	1	1	0	0	0	25.3147	25.3147
gene	Wono192770	1	1	0	0	0	25.321	25.321
gene	Wono038620	0.48807	0.650371	6.07133	25.3237	0.286	20.2043	25.3237
gene	Wono103830	0.77052	0.900725	4.033	1.37	2.139	25.3237	25.3237
gene	Wono291940	0.693328	0.852561	5.422	25.3573	2.112	3.682	25.3573
gene	Wono335380	0.537445	0.713115	25.371	21.8357	0	0	25.371
gene	Wono461270	1	1	25.3787	0	0	0	25.3787
gene	Wono197540	0.506824	0.675643	3.37733	25.3883	18.435	2.89233	25.3883
gene	Wono069670	0.56708	0.745527	19.401	25.4133	0	0	25.4133
gene	Wono083840	0.672263	0.837495	10.775	25.4153	1.61533	0	25.4153
gene	Wono298340	0.715001	0.867133	10.1333	25.4223	0	0	25.4223
gene	Wono107170	0.581339	0.759945	25.427	10.0277	2.663	5.621	25.427
gene	Wono143010	0.534845	0.7101	5.92867	15.9027	25.4313	0.286333	25.4313
gene	Wono275850	0.566594	0.745023	5.104	14.351	25.4337	0	25.4337
gene	Wono233320	0.854073	0.943047	1.28933	1.91833	25.438	1.13867	25.438
gene	Wono148960	0.290845	0.187248	16.9597	24.076	25.447	21.0107	25.447
gene	Wono329620	0.671316	0.836796	4.42567	25.4623	5.13467	2.90633	25.4623
gene	Wono041570	0.464063	0.61504	5.46067	17.4763	25.4693	6.477	25.4693
gene	Wono013350	0.893774	0.960383	3.02733	25.4717	0	0	25.4717
gene	Wono218980	0.452575	0.596808	0.330667	25.472	20.666	9.81367	25.472
gene	Wono054240	0.512552	0.682993	19.0203	2.868	25.48	2.34367	25.48
gene	Wono338320	0.791362	0.912118	25.48	0	6.71767	0	25.48
gene	Wono141960	0.795446	0.914281	25.48	6.55233	0	0	25.48
gene	Wono264230	1	1	0	25.4803	0	0	25.4803
gene	Wono281590	1	1	25.481	0	0	0	25.481
gene	Wono299690	1	1	25.4813	0	0	0	25.4813
gene	Wono353150	0.874301	0.952076	25.4827	0.966333	2.69733	0	25.4827
gene	Wono005120	1	1	0	0	25.489	0	25.489
gene	Wono180570	0.489014	0.65169	16.7997	25.513	9.85967	0	25.513
gene	Wono001830	0.383282	0.463652	10.2147	22.6903	25.5203	8.15833	25.5203
gene	Wono379690	0.96468	0.987795	0.649	25.537	0.286	0	25.537
gene	Wono336510	1	1	0	0	0	25.556	25.556
gene	Wono445710	0.646637	0.817846	2.735	10.03	25.5583	1.20167	25.5583
gene	Wono285120	0.401318	0.502737	15.2687	4.64467	25.5713	18.2337	25.5713
gene	Wono390040	0.569203	0.747719	19.0393	25.5787	0.319667	0	25.5787
gene	Wono055420	0.975256	0.991543	0.649	25.58	0	0	25.58
ncRNA_gene	Wono020261	0.45511	0.600909	12.7777	17.8513	25.5823	0	25.5823
gene	Wono336130	0.657558	0.826407	10.0263	2.401	25.5873	0.898	25.5873
gene	Wono447470	0.60605	0.783324	25.5917	6.68433	1.02167	8.92933	25.5917
gene	Wono431970	0.60298	0.780523	25.6063	14.8527	2.00733	0	25.6063
gene	Wono106980	0.479738	0.638509	25.61	23.6633	4.11	0	25.61
gene	Wono487410	0.487193	0.649142	2.02167	0.458333	24.482	25.6153	25.6153
gene	Wono078240	1	1	25.617	0	0	0	25.617
gene	Wono281680	0.60952	0.786455	15.9613	0.458333	25.6303	0	25.6303
gene	Wono305930	0.37361	0.441138	1.01633	25.6327	23.193	18.766	25.6327
gene	Wono375940	0.457468	0.604685	10.467	25.6437	2.651	17.294	25.6437
gene	Wono015150	0.531784	0.706512	4.75967	16.345	25.652	1.481	25.652
gene	Wono023160	0.88918	0.958456	0.330667	2.868	0	25.665	25.665
gene	Wono341540	1	1	0	25.6687	0	0	25.6687
gene	Wono175170	0.51581	0.6871	25.671	0	24.0973	0	25.671
gene	Wono047850	0.518627	0.690611	25.671	0	23.827	0	25.671
ncRNA_gene	Wono009561	0.490005	0.653068	3.68567	20.376	25.6717	2.65733	25.6717
gene	Wono352320	0.619273	0.795068	25.673	5.186	10.5977	0	25.673
gene	Wono174740	0.56505	0.743415	1.32633	0	18.4563	25.7	25.7
gene	Wono406980	0.459539	0.607969	25.7003	22.398	3.38433	4.44367	25.7003
ncRNA_gene	Wono019321	0.464761	0.616119	4.371	0.966333	25.7053	24.266	25.7053
gene	Wono004470	0.628047	0.802587	4.052	10.6	25.7053	0.571667	25.7053
gene	Wono355570	0.834445	0.933866	25.7223	1.44633	3.657	0	25.7223
ncRNA_gene	Wono011001	0.756198	0.892532	0.331667	4.72267	25.7317	3.24167	25.7317
gene	Wono457060	1	1	25.7457	0	0	0	25.7457
gene	Wono485010	1	1	0	25.7503	0	0	25.7503
gene	Wono354480	0.494106	0.658715	2.04833	25.7513	19.0933	5.224	25.7513
ncRNA_gene	Wono011691	0.539655	0.715655	19.3157	25.7543	2.65367	0	25.7543
gene	Wono276700	0.785879	0.90918	1.38	0	25.7603	5.63867	25.7603
gene	Wono227050	0.694406	0.853306	25.768	11.34	0	0	25.768
gene	Wono282200	0.713375	0.866071	2.34967	6.10767	1.89833	25.774	25.774
gene	Wono005200	0.731387	0.877578	1.711	0	25.7897	7.76067	25.7897
gene	Wono229680	0.70397	0.859828	10.8457	25.7913	0	0	25.7913
gene	Wono409430	0.40529	0.510877	4.06333	25.7933	24.7683	9.01667	25.7933
ncRNA_gene	Wono010101	0.428753	0.555884	7.808	16.9533	25.8033	9.61767	25.8033
gene	Wono056970	0.642962	0.814899	25.807	8.09367	5.95533	0.281667	25.807
gene	Wono100750	0.731083	0.877389	4.63733	25.807	4.85533	0	25.807
gene	Wono270620	0.975825	0.991742	0	0	0.639333	25.807	25.807
gene	Wono061820	1	1	0	25.8197	0	0	25.8197
gene	Wono427940	0.454194	0.599433	25.8253	24.0907	6.94367	0	25.8253
gene	Wono022360	0.563904	0.742217	0	25.8313	15.5293	4.44733	25.8313
gene	Wono450990	0.756781	0.892871	0.627	25.838	1.035	6.642	25.838
gene	Wono010090	0.477903	0.635841	14.2417	13.9887	25.8407	0	25.8407
gene	Wono390260	0.589728	0.768101	0.649	12.1703	5.15867	25.8417	25.8417
gene	Wono045830	0.496411	0.661847	25.8433	3.369	19.678	3.17	25.8433
gene	Wono402460	0.582891	0.761471	0.331667	25.845	17.2783	0.884333	25.845
gene	Wono121180	0.457636	0.604953	7.40933	18.2157	25.847	5.00733	25.847
gene	Wono460570	0.720154	0.870469	9.442	25.854	0.604667	0	25.854
gene	Wono442790	0.823475	0.928545	0.627	0	25.8577	4.916	25.8577
gene	Wono353910	0.650666	0.821038	0	10.8403	3.04767	25.8677	25.8677
gene	Wono410970	0.62806	0.802599	2.68833	8.52767	25.8683	4.10333	25.8683
ncRNA_gene	Wono000521	1	1	0	0	0	25.8763	25.8763
gene	Wono374230	0.459592	0.608052	17.185	25.8847	0.667667	12.5837	25.8847
gene	Wono384270	0.371351	0.435711	9.83067	25.889	14.744	19.252	25.889
gene	Wono078890	0.636333	0.809499	2.38567	25.889	0	12.41	25.889
gene	Wono416700	1	1	0	0	0	25.8997	25.8997
gene	Wono162520	0.592417	0.770667	0	25.9007	16.9323	0.887333	25.9007
gene	Wono153880	0.841096	0.937025	4.589	25.9097	0.306	0	25.9097
ncRNA_gene	Wono014941	0.651865	0.82198	13.2643	25.911	0.573667	0	25.911
gene	Wono233840	0.709374	0.863435	7.75167	2.868	25.921	0	25.921
gene	Wono466470	0.395081	0.489624	17.0123	25.9253	22.6827	0	25.9253
gene	Wono105500	0.692526	0.852004	2.713	25.9473	8.80733	0	25.9473
ncRNA_gene	Wono009751	0.56346	0.741751	0	25.9547	11.004	9.10433	25.9547
gene	Wono297310	0.37945	0.454869	13.2797	14.2943	25.9603	14.8813	25.9603
gene	Wono024740	0.651616	0.821785	0	0	13.881	25.963	25.963
gene	Wono221070	0.617444	0.793473	3.05333	5.64633	25.9757	7.39433	25.9757
gene	Wono249180	0.975556	0.991648	0.651	25.9817	0	0	25.9817
gene	Wono014500	0.629325	0.803665	4.717	8.18967	25.9913	2.40233	25.9913
gene	Wono352020	0.485472	0.646716	4.73967	20.4923	25.997	2.321	25.997
gene	Wono014170	0.398492	0.496846	1.04233	25.998	16.06	22.1407	25.998
gene	Wono156890	0.390519	0.479767	2.98233	26.0003	18.0473	19.549	26.0003
gene	Wono000640	0.794505	0.913785	1.38	0	26.0137	5.34833	26.0137
gene	Wono492660	0.782713	0.907464	6.035	0	26.0163	1.18733	26.0163
gene	Wono457790	1	1	26.0337	0	0	0	26.0337
gene	Wono059330	0.673695	0.838549	1.65967	10.9587	26.052	0	26.052
gene	Wono261480	0.917272	0.969937	26.0527	2.34967	0	0	26.0527
gene	Wono412690	0.691447	0.851253	6.465	1.91833	26.0613	3.24633	26.0613
gene	Wono295380	0.956587	0.984872	26.0667	0	1.183	0	26.0667
gene	Wono331100	0.912136	0.967891	26.081	0.954333	1.558	0	26.081
gene	Wono297460	0.532169	0.706966	26.0827	21.6323	1.297	0	26.0827
gene	Wono085050	0.386517	0.47093	19.7367	26.0883	20.5387	1.13233	26.0883
gene	Wono406330	0.519726	0.69197	2.70267	26.0883	15.744	5.66133	26.0883
gene	Wono198040	0.558639	0.736645	20.6297	26.1113	0	0	26.1113
gene	Wono371730	1	1	0	0	26.1437	0	26.1437
gene	Wono495190	0.568656	0.747156	1.28933	6.10767	26.176	12.4583	26.176
gene	Wono077490	0.685535	0.847095	0.331667	10.191	26.1877	1.49	26.1877
gene	Wono409660	0.661253	0.82924	0.969	26.1933	0.922667	11.5267	26.1933
gene	Wono434600	0.354965	0.394274	10.307	22.851	14.4527	26.2003	26.2003
gene	Wono160960	0.539055	0.714968	26.2037	22.4067	0	0	26.2037
gene	Wono200820	0.450845	0.59398	6.479	26.21	16.9617	8.48467	26.21
gene	Wono145010	0.618948	0.794785	10.902	5.23467	26.211	0	26.211
gene	Wono281650	0.829057	0.93127	0	4.80833	26.2153	0.597	26.2153
gene	Wono039110	0.63601	0.809233	3.96033	26.2163	10.4407	0.602667	26.2163
gene	Wono031560	0.527247	0.701119	26.223	23.5127	0	0	26.223
gene	Wono107760	0.365525	0.421404	14.263	25.981	26.224	5.27533	26.224
gene	Wono192540	0.982827	0.994176	26.2307	0.458333	0	0	26.2307
gene	Wono214330	0.61336	0.789879	2.38567	0	26.2483	14.1603	26.2483
gene	Wono081090	0.804546	0.919021	6.37733	26.251	0	0	26.251
gene	Wono382170	0.380144	0.456472	9.54533	19.125	14.1347	26.2513	26.2513
gene	Wono468680	0.637508	0.810464	2.37833	26.2553	12.5507	0	26.2553
gene	Wono354430	0.805964	0.91975	26.2637	6.04133	0	0.281667	26.2637
gene	Wono111780	0.513483	0.684171	0.319333	7.57733	16.99	26.266	26.266
gene	Wono224710	0.431491	0.560819	15.5923	9.73667	26.2683	9.28067	26.2683
gene	Wono024200	0.509289	0.678826	7.498	15.1637	2.651	26.271	26.271
gene	Wono229670	0.656085	0.825269	0.672667	2.401	10.6993	26.2747	26.2747
gene	Wono225050	1	1	0	0	26.275	0	26.275
gene	Wono057720	0.894827	0.960822	0	0	3.089	26.2817	26.2817
ncRNA_gene	Wono017621	0.593148	0.77136	26.299	18.039	0	0	26.299
gene	Wono236500	0.622659	0.797995	3.69	2.363	26.3167	9.89533	26.3167
gene	Wono349530	0.912981	0.968229	1.656	0	26.3167	0.852333	26.3167
gene	Wono189910	0.526946	0.700758	4.399	5.185	26.328	14.0513	26.328
gene	Wono002950	0.964433	0.987707	0.971667	26.348	0	0	26.348
gene	Wono017920	0.519769	0.692023	26.371	23.7257	0.639333	0	26.371
gene	Wono436350	0.963379	0.987329	1.00333	0	0	26.3947	26.3947
gene	Wono480030	1	1	26.3977	0	0	0	26.3977
gene	Wono486100	1	1	0	0	0	26.4033	26.4033
gene	Wono044540	0.722956	0.872264	5.41033	0.914	26.4077	3.79533	26.4077
gene	Wono375140	0.535752	0.711155	7.79067	14.8117	26.4087	0.281667	26.4087
gene	Wono208430	0.449684	0.592073	26.053	26.4127	1.57	4.70033	26.4127
gene	Wono192480	0.784428	0.908395	1.002	0	26.413	6.25667	26.413
gene	Wono454290	0.538405	0.714221	22.646	26.4143	0	0	26.4143
gene	Wono353240	0.968391	0.98912	26.4187	0	0.862333	0	26.4187
gene	Wono473810	0.382847	0.462664	15.9983	26.419	2.91567	23.6737	26.419
gene	Wono356180	0.412655	0.525555	23.1797	14.431	26.4243	0	26.4243
gene	Wono001840	0.351651	0.385423	11.5473	25.0123	26.4353	12.18	26.4353
gene	Wono196080	0.334518	0.336876	8.13933	24.344	26.4407	20.117	26.4407
gene	Wono429830	0.5218	0.694519	0.330667	5.216	18.7033	26.461	26.461
gene	Wono197000	0.950799	0.982751	1.36933	0	26.4623	0	26.4623
gene	Wono296670	0.491037	0.654498	26.4713	20.6507	4.737	2.05	26.4713
gene	Wono349120	1	1	0	26.4893	0	0	26.4893
gene	Wono341670	0.492094	0.655956	8.45467	26.4947	18.0527	0.838667	26.4947
gene	Wono234440	1	1	0	26.499	0	0	26.499
gene	Wono314640	0.557847	0.735798	26.502	11.5857	3.19533	6.22467	26.502
gene	Wono195410	0.72332	0.872495	8.716	26.5053	1.42267	0	26.5053
gene	Wono290420	0.595449	0.773531	0	26.506	0	18.0083	26.506
gene	Wono014780	0.820912	0.927281	0	26.5083	3.18233	2.60067	26.5083
gene	Wono461490	0.597174	0.775149	26.5113	14.3803	3.503	0	26.5113
gene	Wono156010	0.715928	0.867737	10.5197	26.512	0	0	26.512
gene	Wono094250	0.669939	0.835775	2.31	7.19767	26.5273	3.56167	26.5273
gene	Wono110560	0.67995	0.843101	0.971667	10.9547	26.5273	0.56	26.5273
gene	Wono028360	0.64745	0.818493	11.1163	26.55	2.139	1.20167	26.55
gene	Wono139800	0.558793	0.73681	20.362	26.552	0	0.602667	26.552
gene	Wono036490	0.41687	0.533723	9.147	22.4433	26.5543	5.55467	26.5543
gene	Wono418170	0.373428	0.440703	8.366	26.5563	20.4747	15.718	26.5563
gene	Wono294770	0.648689	0.819477	2.31	26.5653	12.077	0	26.5653
gene	Wono391570	0.566539	0.744966	0.331667	26.569	8.34467	11.6517	26.569
gene	Wono376840	0.988614	0.996161	0	26.569	0.306	0	26.569
gene	Wono143260	1	1	26.5787	0	0	0	26.5787
gene	Wono081830	0.762911	0.89641	1.61133	26.591	6.65233	0	26.591
ncRNA_gene	Wono005611	0.438194	0.572636	1.002	11.971	21.1247	26.5953	26.5953
gene	Wono004820	0.544815	0.721504	3.32633	26.62	16.843	2.07133	26.62
gene	Wono404790	0.897808	0.962059	1.987	26.62	0.756667	0.286333	26.62
gene	Wono326310	0.944818	0.980532	1.55567	0	26.6357	0	26.6357
ncRNA_gene	Wono005821	0.821961	0.927799	0	0	5.77233	26.6493	26.6493
gene	Wono477660	0.297599	0.213258	19.6097	18.8167	26.6583	24.4933	26.6583
gene	Wono190820	0.585824	0.764335	2.387	14.4257	26.6583	2.03467	26.6583
gene	Wono054610	0.652239	0.822273	14.216	0	26.6627	0	26.6627
gene	Wono407510	0.496593	0.662093	8.49	26.676	16.756	1.796	26.676
gene	Wono446570	0.655012	0.824437	26.6767	14.0503	0	0	26.6767
gene	Wono464600	0.611232	0.787986	0	26.6807	14.3277	2.64233	26.6807
gene	Wono223420	0.715311	0.867335	8.51967	26.6847	2.10067	0	26.6847
gene	Wono274980	0.872119	0.951122	0	0.966333	26.688	2.947	26.688
gene	Wono156600	0.592787	0.771018	7.78833	26.692	10.5477	0	26.692
gene	Wono426400	0.838025	0.935573	1.28933	0	26.6933	3.87	26.6933
gene	Wono405070	0.490883	0.654285	6.42167	18.918	26.697	2.349	26.697
gene	Wono349370	0.940609	0.978953	1.68633	26.7073	0	0	26.7073
gene	Wono494740	0.56935	0.74787	26.7257	13.8117	6.40333	0	26.7257
gene	Wono038950	0.626524	0.801297	6.73133	8.63433	26.7357	0.571667	26.7357
gene	Wono373990	0.541102	0.717307	1.64867	8.236	12.804	26.753	26.753
gene	Wono452790	0.702661	0.858946	26.7533	0	11.321	0	26.7533
gene	Wono100650	1	1	26.7533	0	0	0	26.7533
gene	Wono327230	0.67771	0.841481	26.7713	5.50433	7.227	0	26.7713
gene	Wono196530	0.641467	0.813691	2.64333	2.384	26.7763	9.93867	26.7763
gene	Wono277880	0.833396	0.933363	5.353	26.777	0	0	26.777
gene	Wono171200	0.72673	0.874658	5.78933	4.27967	26.7773	0	26.7773
gene	Wono230190	0.572469	0.75106	12.6073	26.786	5.09867	2.29833	26.786
ncRNA_gene	Wono001641	0.497313	0.663064	1.991	9.07433	16.0267	26.8023	26.8023
gene	Wono281760	0.704012	0.859856	3.37567	5.31367	26.8027	2.57933	26.8027
gene	Wono404120	0.640068	0.812556	4.765	26.805	5.91767	4.39067	26.805
gene	Wono241670	0.522122	0.694913	1.38	4.32333	26.8073	18.8323	26.8073
gene	Wono146350	0.987819	0.99589	0.330667	26.815	0	0	26.815
gene	Wono055250	0.462517	0.612639	3.738	26.8197	20.4347	6.994	26.8197
gene	Wono093920	0.8835	0.956046	2.713	26.821	0.823667	0	26.821
gene	Wono043250	0.952822	0.983495	1.329	26.841	0	0	26.841
gene	Wono335750	0.747431	0.887361	4.97067	3.81833	26.843	0.281667	26.843
gene	Wono118570	0.691294	0.851146	12.003	26.8787	0	0	26.8787
gene	Wono221770	0.561137	0.739302	1.36933	0.487667	19.1683	26.8833	26.8833
gene	Wono207980	0.601771	0.779413	0.969	26.8853	9.05167	7.771	26.8853
gene	Wono129000	0.497245	0.662973	26.8897	5.64633	16.8043	4.737	26.8897
gene	Wono178850	0.551904	0.729363	9.192	12.6457	26.8967	0	26.8967
gene	Wono177530	0.983247	0.99432	0	0.458333	0	26.8997	26.8997
ncRNA_gene	Wono006431	0.980526	0.99338	0	0	0.534333	26.9033	26.9033
gene	Wono492840	0.941065	0.979125	1.68633	26.927	0	0	26.927
gene	Wono071590	0.686852	0.848027	6.133	26.9347	6.147	0	26.9347
gene	Wono348900	1	1	0	26.9357	0	0	26.9357
gene	Wono418910	0.811511	0.922577	0	26.94	6.25733	0	26.94
ncRNA_gene	Wono004431	0.768707	0.899705	0	2.79467	5.315	26.9527	26.9527
gene	Wono084710	0.8179	0.925785	26.9533	2.59967	0	3.40133	26.9533
gene	Wono382070	0.696275	0.854595	1.002	0.966333	26.9837	9.80233	26.9837
gene	Wono228660	0.378424	0.452486	18.183	20.1953	26.984	5.944	26.984
gene	Wono077270	0.370533	0.433729	19.3187	26.9867	24.7477	1.779	26.9867
gene	Wono075540	0.631862	0.805792	9.48667	26.9877	4.25067	1.98633	26.9877
gene	Wono042520	0.54738	0.724371	4.01667	4.61167	13.6877	26.988	26.988
gene	Wono448260	0.737326	0.881249	1.62533	27.0127	0	7.998	27.0127
gene	Wono385210	0.621326	0.796847	27.0267	14.845	1.32233	0.304333	27.0267
gene	Wono152770	0.464968	0.616438	2.04867	9.33267	19.7263	27.034	27.034
gene	Wono365450	1	1	0	0	0	27.0473	27.0473
gene	Wono021060	1	1	0	0	0	27.0513	27.0513
gene	Wono241430	0.45209	0.596017	9.51567	6.98567	27.052	16.2843	27.052
gene	Wono299400	0.654641	0.824148	14.276	27.0607	0	0	27.0607
ncRNA_gene	Wono000301	0.696559	0.85479	11.7923	27.0697	0	0	27.0697
gene	Wono477690	0.61646	0.792612	4.093	27.07	3.71967	9.02933	27.07
gene	Wono151640	0.47033	0.624611	10.8873	6.627	12.9797	27.0777	27.0777
gene	Wono178480	0.58046	0.759076	0.330667	27.08	18.6703	0.571667	27.08
gene	Wono200450	0.724609	0.873315	27.09	7.604	2.69167	0	27.09
gene	Wono305230	0.583656	0.76222	19.3327	27.1017	0	0	27.1017
gene	Wono113690	0.447316	0.588147	1.65767	9.32067	27.1087	22.516	27.1087
gene	Wono453880	0.709288	0.863379	10.5493	27.1277	0	0.569333	27.1277
gene	Wono487450	0.50972	0.67938	2.257	21.163	27.137	2.682	27.137
gene	Wono261700	0.754357	0.891456	0.331667	8.50533	0	27.138	27.138
gene	Wono393700	0.806102	0.919821	5.04233	0	1.48633	27.142	27.142
gene	Wono078200	0.80748	0.920526	27.148	6.18667	0.286	0	27.148
gene	Wono084170	0.538774	0.714645	19.2403	27.158	3.17	0.838667	27.158
gene	Wono216340	0.988382	0.996082	27.195	0	0.319667	0	27.195
gene	Wono062440	0.838862	0.93597	2.739	27.2007	2.486	0	27.2007
gene	Wono071490	1	1	0	0	27.2053	0	27.2053
gene	Wono388890	0.703291	0.859371	9.11567	2.363	27.208	0	27.208
gene	Wono196950	0.781808	0.906971	0.627	0	6.96667	27.209	27.209
gene	Wono109480	0.452047	0.595947	1.711	6.96	24.328	27.2233	27.2233
gene	Wono160550	0.685237	0.846883	3.081	9.42433	27.224	0	27.224
gene	Wono468230	0.544476	0.721123	3.397	9.51333	27.2347	9.875	27.2347
gene	Wono430150	0.517663	0.689414	27.241	23.0703	2.31167	0	27.241
gene	Wono496030	0.526993	0.700814	8.82633	27.2413	14.2283	1.396	27.2413
gene	Wono276000	0.537281	0.712926	8.84733	14.623	27.2523	0	27.2523
gene	Wono030240	0.662381	0.830098	5.45933	2.28167	27.253	6.15	27.253
gene	Wono252410	0.460787	0.609934	12.078	4.87033	14.9883	27.2917	27.2917
gene	Wono258650	0.899959	0.962946	1.245	0	1.795	27.3477	27.3477
gene	Wono464140	0.684395	0.846285	0	4.83967	7.77633	27.358	27.358
gene	Wono024050	0.658886	0.827429	2.401	10.1637	1.60033	27.3607	27.3607
gene	Wono292750	0.445735	0.585505	4.43767	4.77	24.8203	27.365	27.365
gene	Wono299550	0.750253	0.889039	7.926	0	27.377	1.18733	27.377
gene	Wono213720	0.645476	0.816919	0.319333	12.068	27.3777	2.64967	27.3777
gene	Wono471190	0.495575	0.660714	2.37833	13.72	27.3843	11.775	27.3843
gene	Wono399700	1	1	0	27.4133	0	0	27.4133
gene	Wono249980	1	1	0	0	27.4227	0	27.4227
gene	Wono245680	0.875967	0.952802	1.04233	2.848	27.475	0	27.475
gene	Wono448990	0.728196	0.875581	1.01633	1.41533	7.83067	27.494	27.494
gene	Wono410260	0.767423	0.898979	6.72033	27.4993	1.61367	0	27.4993
gene	Wono140220	0.579847	0.758469	1.329	27.5097	18.6043	0	27.5097
gene	Wono099700	0.85865	0.945127	0.330667	3.08	1.11867	27.514	27.514
gene	Wono353660	1	1	0	27.5153	0	0	27.5153
gene	Wono272710	0.54427	0.720892	1.32767	21.713	27.517	0	27.517
gene	Wono392820	0.490549	0.653823	0.330667	1.91833	27.5363	26.3483	27.5363
gene	Wono151280	1	1	27.5367	0	0	0	27.5367
gene	Wono385690	0.512753	0.683248	6.82	15.5147	27.5407	3.836	27.5407
gene	Wono448840	0.771167	0.901088	8.174	27.5463	0	0	27.5463
gene	Wono044450	0.69823	0.855936	3.41133	27.5487	8.20867	0.286333	27.5487
gene	Wono369000	0.559989	0.738084	3.04067	6.18667	12.425	27.5563	27.5563
gene	Wono191760	0.547675	0.724699	4.72367	10.5733	27.5707	7.47367	27.5707
gene	Wono210470	0.775086	0.903273	5.441	27.576	1.35933	1.20167	27.576
gene	Wono300990	0.844597	0.938668	0	4.77	27.5783	0.304333	27.5783
gene	Wono401930	0.444087	0.58273	5.081	23.376	27.583	6.07167	27.583
gene	Wono008850	0.347752	0.374796	22.921	15.4767	27.599	13.3673	27.599
gene	Wono327840	0.788817	0.91076	27.5997	7.083	0.306	0	27.5997
gene	Wono411170	0.472003	0.627123	7.83367	20.9433	27.6013	2.09867	27.6013
gene	Wono398970	0.698148	0.85588	0	9.257	27.6073	2.67933	27.6073
gene	Wono410410	0.723113	0.872364	10.572	27.6097	0	0	27.6097
gene	Wono215250	0.647177	0.818276	0.331667	27.6383	13.565	1.171	27.6383
gene	Wono321590	0.370905	0.434631	8.73733	27.639	16.911	21.2303	27.639
ncRNA_gene	Wono020201	0.565854	0.744253	0	0	27.6493	21.2137	27.6493
gene	Wono268800	0.653657	0.823382	27.6503	13.472	0	1.17867	27.6503
ncRNA_gene	Wono007171	0.92216	0.971863	2.334	0	27.6507	0	27.6507
gene	Wono365970	0.425685	0.550281	13.254	27.6533	24.0547	0	27.6533
gene	Wono143050	0.646153	0.81746	8.13433	1.44633	27.6663	5.57	27.6663
gene	Wono395920	0.65615	0.825319	1.01733	11.4947	27.6663	1.98633	27.6663
gene	Wono418100	0.813094	0.923377	1.982	27.691	2.957	1.42633	27.691
gene	Wono138080	0.533246	0.708231	14.9453	9.31467	0	27.716	27.716
gene	Wono357360	0.431102	0.560121	11.4033	27.719	25.1757	0	27.719
gene	Wono195340	0.966145	0.98832	0.971667	0	0	27.7293	27.7293
gene	Wono249410	0.357396	0.40066	17.0547	19.6267	13.1873	27.7353	27.7353
gene	Wono275860	0.455243	0.601124	14.3233	27.746	17.7397	1.13867	27.746
gene	Wono438490	0.598617	0.776494	27.7637	18.616	0	0	27.7637
gene	Wono460780	0.5298	0.704165	5.00033	27.7643	15.5713	4.06933	27.7643
gene	Wono450630	0.464582	0.615842	1.30867	27.7687	27.4893	3.20467	27.7687
gene	Wono224190	0.753337	0.890858	0	0	27.769	9.09233	27.769
gene	Wono195350	0.497101	0.662779	0	23.9313	4.17267	27.78	27.78
gene	Wono409930	0.416416	0.532852	13.8923	24.7623	27.783	0.281667	27.783
gene	Wono344030	0.931051	0.975315	2.058	27.79	0	0	27.79
gene	Wono218960	0.392706	0.484523	1.329	27.7973	17.167	24.4907	27.7973
gene	Wono276680	0.538293	0.714092	6.45	13.2803	27.8213	4.13267	27.8213
gene	Wono221590	1	1	0	0	0	27.8213	27.8213
gene	Wono360770	0.523528	0.696627	3.02733	27.8217	20.8553	1.43833	27.8217
gene	Wono045760	0.543147	0.719626	4.74967	27.8243	14.7993	3.85467	27.8243
gene	Wono423570	0.49101	0.65446	27.8263	23.7923	5.053	0	27.8263
gene	Wono005830	1	1	0	0	27.838	0	27.838
gene	Wono249530	0.514781	0.685809	27.8493	26.25	0	0	27.8493
gene	Wono342090	1	1	0	0	27.861	0	27.861
gene	Wono011820	0.55313	0.730702	1.723	3.59167	17.2	27.8683	27.8683
gene	Wono387110	0.426354	0.551511	18.251	27.8713	8.73	10.519	27.8713
ncRNA_gene	Wono017881	0.653842	0.823526	0	14.7587	27.877	0	27.877
gene	Wono469130	0.600546	0.778283	0.992333	27.8773	15.2293	2.321	27.8773
gene	Wono252350	0.463102	0.61355	1.32633	6.03833	27.8967	24.9773	27.8967
gene	Wono366050	0.423127	0.545547	18.656	18.498	27.9027	0.887333	27.9027
gene	Wono158440	0.577324	0.755957	20.432	27.9077	0	0	27.9077
gene	Wono145560	0.813243	0.923452	5.74133	27.9083	0.667667	0	27.9083
gene	Wono264460	0.675891	0.840157	2.01833	27.924	6.168	5.204	27.924
gene	Wono209980	0.477816	0.635714	11.9133	13.9337	27.9317	4.67833	27.9317
gene	Wono224590	0.547418	0.724414	2.304	19.6537	27.936	1.13867	27.936
gene	Wono170100	0.560617	0.738751	0	27.9427	10.9467	10.9533	27.9427
gene	Wono306320	0.494244	0.658902	27.9613	24.3703	4.24233	0	27.9613
gene	Wono492910	0.456115	0.602524	7.04267	25.7543	27.974	0.56	27.974
gene	Wono304620	0.989882	0.996593	27.9817	0	0.286	0	27.9817
gene	Wono298280	0.368712	0.429286	12.558	26.86	27.994	8.51167	27.994
gene	Wono488020	0.856768	0.944274	2.39867	1.44633	0.836333	28.0023	28.0023
gene	Wono153940	0.733924	0.879153	10.1567	28.0153	0	0	28.0153
gene	Wono178000	0.432916	0.563361	26.142	28.0183	10.5597	0	28.0183
gene	Wono272340	0.754795	0.891712	2.39767	28.0313	6.13933	0.569333	28.0313
gene	Wono036280	0.356137	0.397363	13.2027	28.0337	26.652	10.8277	28.0337
gene	Wono364880	0.445755	0.585539	3.07367	22.199	28.0353	9.586	28.0353
gene	Wono033980	0.641037	0.813342	28.046	13.2733	2.43167	0	28.046
gene	Wono168270	0.513096	0.683682	0	25.4323	1.183	28.047	28.047
gene	Wono057050	0.607447	0.784588	1.67467	11.4167	28.0507	5.036	28.0507
gene	Wono001730	0.354366	0.392688	7.82467	26.8483	28.08	16.487	28.08
gene	Wono152680	0.696711	0.854895	0	5.30267	6.92967	28.1	28.1
gene	Wono425710	0.794182	0.913614	28.1013	6.99667	0.286	0	28.1013
gene	Wono181190	0.490083	0.653176	19.3767	1.41533	28.111	8.45667	28.111
gene	Wono197860	0.466786	0.61923	11.932	11.34	8.86767	28.1357	28.1357
gene	Wono316780	0.495092	0.660058	13.4297	13.532	28.1637	1.76033	28.1637
gene	Wono386770	0.566152	0.744564	1.685	19.2927	0.604667	28.164	28.164
gene	Wono135220	0.3065	0.245787	16.9703	28.1653	24.0793	22.6783	28.1653
gene	Wono110550	0.555963	0.733773	1.38	19.9797	28.166	1.136	28.166
gene	Wono273340	0.557403	0.735322	3.422	4.235	14.7147	28.1747	28.1747
gene	Wono180210	1	1	28.176	0	0	0	28.176
gene	Wono144640	0.924931	0.972946	0.935667	0	1.352	28.1863	28.1863
gene	Wono242620	0.570518	0.749069	9.18167	8.82367	28.195	3.21967	28.195
gene	Wono056280	0.911378	0.967587	1.34633	0	28.202	1.396	28.202
gene	Wono426030	0.904814	0.964933	2.01367	0.954333	28.213	0	28.213
gene	Wono021380	0.723656	0.872709	1.38	0.923333	8.47567	28.2267	28.2267
gene	Wono009800	0.610168	0.787036	0.330667	1.82567	28.239	15.8853	28.239
gene	Wono204080	0.77666	0.904145	8.122	28.244	0	0	28.244
gene	Wono002240	0.928387	0.974288	2.17867	0	0	28.244	28.244
gene	Wono267640	0.822636	0.928132	6.09067	28.2493	0	0	28.2493
gene	Wono302930	0.637834	0.810731	0	0	28.2543	16.043	28.2543
gene	Wono427960	0.445178	0.584569	16.71	16.714	28.2617	1.79833	28.2617
gene	Wono139810	0.988816	0.99623	0	28.264	0.319667	0	28.264
gene	Wono266760	0.537099	0.712715	2.64333	28.2697	16.762	4.959	28.2697
gene	Wono482570	0.501674	0.668891	3.624	24.4633	28.276	0	28.276
gene	Wono227570	0.87733	0.953393	1.01733	1.44633	28.2763	1.49	28.2763
gene	Wono066010	0.47722	0.634844	6.135	28.278	24.8427	0	28.278
gene	Wono250510	0.583155	0.76173	7.07	12.8653	28.283	0.281667	28.283
gene	Wono444050	0.568537	0.747033	0	3.59167	28.29	17.8777	28.29
gene	Wono081810	0.989358	0.996415	0	0	28.2943	0.304333	28.2943
gene	Wono295120	0.988417	0.996094	0.331667	0	0	28.302	28.302
gene	Wono323500	1	1	0	0	0	28.3157	28.3157
gene	Wono346500	0.868052	0.949332	4.30433	0	28.317	0	28.317
gene	Wono163170	0.422173	0.543767	21.4103	14.7317	28.323	2.62367	28.323
gene	Wono320100	0.340933	0.355623	14.2907	28.339	18.678	21.8143	28.339
gene	Wono177490	1	1	0	0	0	28.3567	28.3567
gene	Wono071270	0.526765	0.70054	5.048	28.377	20.4453	0	28.377
gene	Wono156460	0.750154	0.88898	5.12167	3.66467	0.667667	28.3853	28.3853
gene	Wono201120	0.625767	0.800654	7.84	9.13633	28.3867	0	28.3867
gene	Wono236440	0.41032	0.520959	6.78467	20.748	13.2663	28.3893	28.3893
gene	Wono285340	0.494255	0.658917	2.01833	28.3893	27.031	0	28.3893
ncRNA_gene	Wono022441	0.977655	0.992381	0.649	28.395	0	0	28.395
gene	Wono112030	0.699164	0.856574	0	12.2237	28.4087	0	28.4087
gene	Wono231900	0.943198	0.979926	1.711	0	28.4113	0	28.4113
gene	Wono013470	0.668321	0.834571	11.8437	1.43633	0.823667	28.4183	28.4183
gene	Wono484360	0.77211	0.901616	8.39167	28.4317	0	0	28.4317
gene	Wono209810	0.682242	0.844748	1.685	11.2763	28.4433	0.286333	28.4433
gene	Wono167540	0.6566	0.825667	14.8763	28.4443	0	0	28.4443
gene	Wono328690	0.802508	0.917969	6.39733	28.4527	0.604667	0	28.4527
gene	Wono196120	0.857197	0.944469	0.627	28.4527	2.922	1.191	28.4527
ncRNA_gene	Wono010781	0.949211	0.982164	0.331667	0	28.4573	1.191	28.4573
gene	Wono037150	0.548393	0.725497	1.01633	28.4717	22.4303	0	28.4717
gene	Wono243810	0.507928	0.677073	28.4873	24.851	2.187	0.56	28.4873
gene	Wono054440	0.621036	0.796596	7.48867	9.60833	28.4873	0.286333	28.4873
gene	Wono039970	0.579294	0.757921	2.74067	28.4907	17.9503	0	28.4907
gene	Wono377950	0.968918	0.989307	28.4917	0.914	0	0	28.4917
gene	Wono179560	0.760099	0.894794	28.4933	8.993	0	0	28.4933
gene	Wono199670	0.479953	0.638821	9.17267	14.747	28.502	6.96333	28.502
gene	Wono145120	0.475684	0.632588	0	13.616	17.8007	28.5027	28.5027
gene	Wono261460	0.580514	0.75913	28.5243	20.612	0	0	28.5243
gene	Wono351070	0.956726	0.984923	0	0	1.29033	28.5273	28.5273
gene	Wono318840	0.44495	0.584185	4.40567	28.529	26.2	4.98267	28.529
gene	Wono189900	0.402692	0.505571	7.77133	28.5297	22.4627	12.0837	28.5297
gene	Wono254270	0.474705	0.631142	2.97267	19.465	28.5343	9.13767	28.5343
ncRNA_gene	Wono006461	1	1	0	28.5397	0	0	28.5397
gene	Wono305840	0.989393	0.996426	0	0	0.306	28.5427	28.5427
gene	Wono207900	0.9687	0.989229	0	0	0.922667	28.5553	28.5553
gene	Wono084770	0.644676	0.816278	28.557	12.5517	3.188	0	28.557
gene	Wono277450	0.571556	0.75013	2.64667	28.5607	4.52167	14.241	28.5607
gene	Wono447120	0.885905	0.95707	28.5867	3.37733	0	0.304333	28.5867
gene	Wono339750	0.636433	0.809581	1.32767	0	28.6007	15.0107	28.6007
gene	Wono004500	0.457827	0.605257	8.17167	25.7233	28.622	0	28.622
gene	Wono015160	0.45761	0.60491	3.36633	28.5367	28.625	2.02533	28.625
gene	Wono383120	0.458429	0.606212	4.35533	25.6667	28.6257	3.79533	28.6257
gene	Wono217920	0.622639	0.797978	1.01733	28.63	3.47033	12.864	28.63
gene	Wono260310	0.55748	0.735404	12.5143	28.6323	6.16667	4.047	28.6323
gene	Wono272760	0.681569	0.844266	2.491	10.6107	28.6457	0.281667	28.6457
gene	Wono127860	0.614176	0.790601	11.8993	5.526	28.6487	0.571667	28.6487
gene	Wono134810	0.427806	0.554163	4.757	26.4607	28.652	7.10467	28.652
gene	Wono486030	0.490443	0.653676	3.34333	0	28.653	26.4263	28.653
gene	Wono415190	0.547199	0.72417	1.28933	28.663	0	22.429	28.663
gene	Wono048360	0.752606	0.890428	0.992333	5.47567	28.668	2.95567	28.668
gene	Wono134870	0.423176	0.545639	6.74433	28.672	28.2753	4.06267	28.672
gene	Wono083070	1	1	0	0	0	28.6777	28.6777
ncRNA_gene	Wono003421	0.560133	0.738237	10.2253	28.6913	4.957	7.34867	28.6913
gene	Wono159670	0.613857	0.790319	28.7023	13.7717	4.28333	0	28.7023
ncRNA_gene	Wono013661	0.747407	0.887347	6.744	28.7077	2.958	0	28.7077
gene	Wono019650	0.677757	0.841515	7.15367	28.7093	6.192	0.304333	28.7093
gene	Wono254350	0.470777	0.625283	10.8883	15.5077	28.7127	5.88133	28.7127
gene	Wono399870	0.748183	0.887809	8.77767	28.716	0	0.887333	28.716
gene	Wono275130	0.355573	0.395879	3.70167	28.7167	23.8353	24.508	28.7167
gene	Wono004730	0.646024	0.817356	4.41933	3.74567	7.57633	28.7287	28.7287
gene	Wono300420	0.940069	0.978749	28.7417	0	1.83233	0	28.7417
gene	Wono494130	0.964343	0.987675	0	0.458333	0.604667	28.749	28.749
gene	Wono204170	1	1	0	28.7527	0	0	28.7527
gene	Wono235050	0.334534	0.336923	12.262	21.7677	28.7567	23.174	28.7567
gene	Wono290290	0.48213	0.641958	0.627	2.384	27.892	28.7703	28.7703
gene	Wono383640	1	1	0	28.794	0	0	28.794
gene	Wono448520	0.740649	0.883278	10.0843	28.7987	0	0	28.7987
gene	Wono067440	0.434762	0.566631	7.79933	7.16433	28.803	22.4833	28.803
gene	Wono047140	1	1	0	0	0	28.811	28.811
gene	Wono115120	0.464701	0.616027	10.4247	28.8133	15.412	7.354	28.8133
gene	Wono493800	0.679127	0.842507	13.2943	28.814	0.319667	0	28.814
gene	Wono167490	0.539122	0.715045	0.992	6.343	17.3077	28.8263	28.8263
gene	Wono210600	0.710907	0.864449	0	5.74467	5.979	28.8297	28.8297
gene	Wono409590	0.921242	0.971503	0	1.82567	0.639333	28.8333	28.8333
gene	Wono088070	0.428212	0.554902	2.39767	12.3373	28.8403	23.7753	28.8403
gene	Wono029770	0.477165	0.634763	4.38167	28.8433	12.878	14.3443	28.8433
ncRNA_gene	Wono010721	0.461421	0.610927	7.83367	28.8463	21.4933	4.343	28.8463
gene	Wono344870	0.76336	0.896667	28.855	3.333	5.612	0	28.855
gene	Wono481890	0.865751	0.948311	0.330667	3.54167	28.8587	0.602667	28.8587
gene	Wono358980	0.383973	0.465217	13.9547	27.0383	28.863	5.31333	28.863
gene	Wono142360	0.926755	0.973655	0	2.28167	0	28.8693	28.8693
gene	Wono429060	0.751148	0.889568	28.8877	9.57033	0	0	28.8877
gene	Wono137320	0.565089	0.743455	7.641	28.896	7.228	7.37033	28.896
gene	Wono218240	0.433045	0.56359	2.362	25.8887	28.9127	9.60267	28.9127
gene	Wono424410	0.860644	0.946026	1.245	28.9257	3.43867	0	28.9257
gene	Wono431790	0.435163	0.567336	12.5987	28.927	23.165	1.78333	28.927
gene	Wono220690	0.939208	0.978424	1.32633	28.9473	0.547333	0	28.9473
gene	Wono251970	0.944587	0.980445	0.935667	0.458333	28.9503	0.304333	28.9503
gene	Wono315410	0.754225	0.891379	0	1.90033	28.962	7.53733	28.962
gene	Wono095840	0.702584	0.858894	28.968	12.2627	0	0	28.968
gene	Wono488910	0.741338	0.883696	9.825	28.9787	0.286	0	28.9787
gene	Wono341740	0.885641	0.956958	0.627	0.458333	28.9847	2.65733	28.9847
gene	Wono062600	0.772922	0.902069	8.51633	28.9877	0	0	28.9877
gene	Wono173780	0.783221	0.90774	4.432	3.311	28.993	0.281667	28.993
gene	Wono295820	0.846669	0.939634	28.997	0	4.64867	0.602667	28.997
gene	Wono347290	0.927789	0.974056	0	1.37	29.003	0.887333	29.003
gene	Wono068820	0.759949	0.894707	1.711	0	29.0133	7.45367	29.0133
gene	Wono344650	0.759949	0.894707	1.711	0	29.0133	7.45367	29.0133
gene	Wono467750	0.559616	0.737687	2.04833	20.225	29.0153	0.56	29.0153
gene	Wono066450	1	1	29.0197	0	0	0	29.0197
gene	Wono052210	0.70763	0.862277	6.933	29.0237	4.77233	0.286333	29.0237
gene	Wono347260	0.743019	0.884713	1.01733	1.43633	7.586	29.028	29.028
gene	Wono245160	0.656016	0.825216	5.044	29.032	9.89733	0.281667	29.032
gene	Wono349000	0.746065	0.886545	9.88333	29.0373	0	0	29.0373
gene	Wono324080	0.476492	0.633776	12.1953	19.1407	29.042	0.571667	29.042
gene	Wono440460	0.967627	0.988848	0.971667	29.043	0	0	29.043
ncRNA_gene	Wono019521	1	1	0	29.051	0	0	29.051
gene	Wono363240	0.950764	0.982738	1.01733	0.487667	0	29.0623	29.0623
gene	Wono284790	0.477476	0.635218	12.4837	29.0737	17.9067	1.42633	29.0737
gene	Wono476680	0.903096	0.964233	1.94067	29.08	0.893333	0.286333	29.08
gene	Wono414570	0.870392	0.950364	29.0807	1.92733	2.403	0	29.0807
gene	Wono169460	0.569599	0.748126	3.693	3.10733	15.1767	29.0847	29.0847
gene	Wono250650	0.489871	0.652882	9.875	15.138	29.1227	5.314	29.1227
gene	Wono048510	0.894691	0.960765	29.1267	2.76067	0.667667	0	29.1267
gene	Wono249800	0.841469	0.937201	0	0.966333	4.52133	29.128	29.128
gene	Wono310310	0.769953	0.900407	0.331667	5.69867	29.1373	2.67533	29.1373
gene	Wono343870	0.623266	0.798516	17.6123	29.1377	0	0	29.1377
ncRNA_gene	Wono017871	0.988784	0.996219	0.330667	0	0	29.15	29.15
ncRNA_gene	Wono016111	0.955114	0.984335	29.1517	1.37	0	0	29.1517
gene	Wono078620	0.480166	0.639129	6.75567	29.1677	0	24.8217	29.1677
gene	Wono097340	0.879437	0.954303	4	0	29.1777	0	29.1777
ncRNA_gene	Wono008311	1	1	0	29.1777	0	0	29.1777
gene	Wono475990	0.78016	0.906071	29.178	7.039	1.183	0	29.178
gene	Wono221160	0.598905	0.776762	0.935667	29.1817	14.4547	4.153	29.1817
gene	Wono213860	0.775789	0.903663	8.43533	29.187	0	0	29.187
gene	Wono476030	0.524605	0.697934	1.344	23.4007	29.1927	1.70967	29.1927
gene	Wono190250	0.487289	0.649277	8.845	29.193	21.5847	0.286333	29.193
gene	Wono202040	0.360138	0.407762	10.889	26.9553	29.2077	14.0493	29.2077
gene	Wono397870	0.75	0.888889	7.838	1.90033	29.215	0	29.215
gene	Wono143440	1	1	0	0	29.2153	0	29.2153
gene	Wono274780	0.945084	0.980631	29.216	0	1.13767	0.56	29.216
gene	Wono340600	0.948472	0.981891	0	1.30133	0.286	29.218	29.218
gene	Wono450690	1	1	29.2237	0	0	0	29.2237
gene	Wono132410	0.960003	0.986112	29.2263	0	1.21767	0	29.2263
gene	Wono015570	0.759944	0.894704	1.71367	7.52033	29.232	0	29.232
gene	Wono141550	0.588367	0.766794	2.38267	4.32333	29.2473	13.756	29.2473
gene	Wono495470	0.980908	0.993512	0	0	29.2517	0.569333	29.2517
gene	Wono272570	0.375611	0.445892	28.1137	12.7553	29.254	7.76067	29.254
gene	Wono238460	0.363105	0.415324	25.7973	25.529	29.262	0	29.262
gene	Wono295860	0.478402	0.636569	9.78067	5.72233	29.279	16.4197	29.279
gene	Wono307800	0.478402	0.636569	9.78067	5.72233	29.279	16.4197	29.279
gene	Wono136890	0.496137	0.661476	9.04533	14.229	6.466	29.2843	29.2843
gene	Wono247980	0.769504	0.900154	29.2873	8.77267	0	0	29.2873
gene	Wono340290	0.820102	0.92688	6.119	29.2897	0.306	0	29.2897
gene	Wono076470	0.667287	0.833798	13.3647	0.954333	29.2923	0.286333	29.2923
gene	Wono173880	0.508295	0.677546	10.8837	29.3103	17.47	0	29.3103
gene	Wono345070	0.574074	0.752689	7.12933	8.53	29.3117	6.088	29.3117
gene	Wono139650	0.39285	0.484833	25.7317	14.9	29.3173	4.67833	29.3173
gene	Wono228650	0.466944	0.619472	4.08933	1.876	29.3207	27.5067	29.3207
gene	Wono468270	1	1	0	29.3207	0	0	29.3207
gene	Wono091590	0.731216	0.877472	6.12233	29.3357	2.58967	2.07133	29.3357
gene	Wono433710	0.48541	0.646629	0.627	2.384	28.0917	29.339	29.339
gene	Wono406310	0.611757	0.788454	1.982	29.3443	15.5023	1.13867	29.3443
gene	Wono403850	0.618552	0.79444	14.6427	29.3567	2.86833	0.592667	29.3567
ncRNA_gene	Wono022631	0.926331	0.973491	29.365	2.33533	0	0	29.365
gene	Wono372310	0.658957	0.827483	2.946	12.2557	29.3723	0	29.3723
gene	Wono100700	0.684243	0.846177	2.73833	1.41533	29.3743	9.40167	29.3743
gene	Wono420200	0.643324	0.815191	1.65967	12.4577	2.17467	29.3853	29.3853
gene	Wono411550	0.531738	0.706458	13.0677	12.811	29.3867	0	29.3867
gene	Wono308900	0.558541	0.736541	0.992	1.41533	20.829	29.399	29.399
gene	Wono236120	0.420268	0.540189	18.01	18.3983	29.4043	4.153	29.4043
gene	Wono293110	0.73157	0.877692	1.98833	7.94933	29.4067	0.852333	29.4067
gene	Wono445240	0.634798	0.808232	29.41	4.28333	6.15567	6.48067	29.41
gene	Wono454320	0.646881	0.81804	1.67167	12.477	1.906	29.4107	29.4107
gene	Wono069140	0.791065	0.91196	3.669	4.105	29.4337	0	29.4337
gene	Wono313850	0.722041	0.871679	0	29.4453	10.7753	0.56	29.4453
gene	Wono282860	0.967421	0.988775	0.992	29.4573	0	0	29.4573
gene	Wono037650	0.440454	0.576539	29.468	16.0217	21.1323	0.281667	29.468
gene	Wono470520	0.696141	0.854503	29.476	10.826	1.18767	0.852333	29.476
gene	Wono226330	0.782911	0.907572	29.4883	7.572	0.604667	0	29.4883
gene	Wono150880	0.805337	0.919428	29.5043	0	6.57167	0.56	29.5043
gene	Wono139940	0.364863	0.419749	29.5047	26.2983	22.0903	2.97167	29.5047
gene	Wono150090	0.617423	0.793455	18.2823	29.505	0	0	29.505
gene	Wono014460	0.704471	0.860165	0	8.91333	3.47033	29.5197	29.5197
gene	Wono362210	0.850156	0.941248	0	0.458333	29.5443	4.749	29.5443
gene	Wono042330	0.447514	0.588478	29.5483	25.208	8.663	2.60833	29.5483
gene	Wono080980	0.732874	0.878503	0	10.773	29.5563	0	29.5563
gene	Wono336630	0.648901	0.819644	15.6867	29.5577	0.306	0	29.5577
gene	Wono446730	0.507076	0.67597	29.56	27.7	1.035	0	29.56
gene	Wono342890	0.56817	0.746655	0	29.5627	22.4687	0	29.5627
gene	Wono451610	0.961389	0.986613	0	0	1.18767	29.572	29.572
gene	Wono115950	0.782	0.907076	0.992333	29.582	4.03467	3.21967	29.582
gene	Wono278460	0.742671	0.884503	0	0	29.59	10.2527	29.59
gene	Wono482370	0.317801	0.284458	17.236	27.5363	29.6013	18.7707	29.6013
gene	Wono442940	0.48046	0.639554	9.84967	6.59767	29.6053	15.566	29.6053
ncRNA_gene	Wono002951	1	1	0	0	0	29.609	29.609
gene	Wono297300	0.556557	0.734413	0.971667	22.0607	29.6103	0.56	29.6103
gene	Wono130220	0.725582	0.873932	8.38433	29.6207	2.81833	0	29.6207
ncRNA_gene	Wono017641	0.909105	0.966672	2.962	29.625	0	0	29.625
gene	Wono377680	0.664593	0.831773	9.81067	5.143	29.63	0	29.63
gene	Wono447310	0.59341	0.771608	0	29.6303	18.5417	1.76033	29.6303
gene	Wono316760	0.488199	0.650552	6.75867	29.6343	22.8967	1.41167	29.6343
gene	Wono207930	0.521771	0.694484	5.11467	29.6343	19.4003	2.64633	29.6343
gene	Wono371690	0.326538	0.312522	26.074	12.67	29.6367	22.3797	29.6367
gene	Wono256930	0.598898	0.776756	7.47433	29.6467	9.415	2.966	29.6467
gene	Wono171360	0.704942	0.860481	5.788	6.625	29.6567	0	29.6567
gene	Wono375640	0.505267	0.673616	7.49733	19.774	29.6593	1.76967	29.6593
gene	Wono359470	0.588664	0.767079	2.17867	29.6677	13.302	5.25	29.6677
gene	Wono339670	0.467372	0.620126	1.93933	17.9767	13.8947	29.6683	29.6683
gene	Wono130630	0.428392	0.55523	2.058	9.729	29.673	27.806	29.673
ncRNA_gene	Wono018771	0.700412	0.857423	0.935667	10.6157	29.676	1.142	29.676
gene	Wono160710	0.616979	0.793066	6.461	11.6623	29.6837	0.304333	29.6837
gene	Wono348130	0.510832	0.680803	6.82167	21.606	29.6867	0	29.6867
gene	Wono146730	0.510761	0.680713	2.729	29.7043	20.1457	5.578	29.7043
gene	Wono250670	0.662705	0.830345	7.478	4.65733	29.7047	2.98333	29.7047
gene	Wono222070	0.467681	0.620596	3.636	28.9967	29.7057	1.17867	29.7057
gene	Wono177590	0.579843	0.758465	0	5.216	16.3093	29.7063	29.7063
gene	Wono425650	0.744286	0.885477	2.06133	3.797	29.7183	4.352	29.7183
gene	Wono193650	0.930954	0.975278	29.7213	1.91833	0.286	0	29.7213
gene	Wono293610	0.525	0.698413	4.761	29.7397	12.674	9.47233	29.7397
gene	Wono261790	0.551728	0.729171	29.7403	24.1637	0	0	29.7403
gene	Wono121760	0.653954	0.823614	0	12.1383	29.7453	3.60167	29.7453
gene	Wono169600	0.349743	0.380253	15.3433	14.329	25.6983	29.7813	29.7813
gene	Wono308940	0.554029	0.731681	22.7857	29.7817	0	1.18733	29.7817
gene	Wono261340	0.544085	0.720684	7.30733	29.7827	17.649	0	29.7827
gene	Wono193700	0.458471	0.606279	29.7927	19.141	3.71133	12.3377	29.7927
gene	Wono036930	0.937046	0.977605	2.003	29.8137	0	0	29.8137
gene	Wono230170	0.563784	0.74209	13.837	29.8317	6.92667	2.318	29.8317
ncRNA_gene	Wono016531	0.532652	0.707534	5.441	29.8443	14.493	6.25133	29.8443
gene	Wono147370	0.588301	0.76673	29.849	18.8227	0.286	1.78	29.849
gene	Wono289920	0.580248	0.758866	0	16.0453	29.8677	5.561	29.8677
gene	Wono061840	1	1	29.8843	0	0	0	29.8843
ncRNA_gene	Wono006071	0.946081	0.981003	0	0.867333	0.836333	29.893	29.893
gene	Wono199510	0.907101	0.965862	3.062	29.8987	0	0	29.8987
gene	Wono482780	0.958555	0.985588	1.293	0	29.905	0	29.905
gene	Wono011640	0.528084	0.70212	29.9107	0	26.7293	0	29.9107
gene	Wono385710	0.517498	0.689209	2.01633	6.73267	29.914	19.142	29.914
gene	Wono269000	0.627183	0.801856	29.916	17.783	0	0	29.916
gene	Wono192220	0.990537	0.996816	0	0	0.286	29.9377	29.9377
gene	Wono115010	0.917492	0.970024	1.245	29.9463	1.448	0	29.9463
gene	Wono273990	0.462615	0.612791	8.86633	25.652	29.958	0.281667	29.958
gene	Wono124430	0.448823	0.59065	0	29.9583	15.379	21.4113	29.9583
gene	Wono494620	0.480393	0.639457	1.71533	29.9773	23.0017	7.70733	29.9773
gene	Wono491650	0.662676	0.830323	15.263	29.9843	0	0	29.9843
gene	Wono088700	0.446555	0.586878	0.331667	22.2627	14.5833	29.9973	29.9973
gene	Wono207210	0.509819	0.679506	3.717	7.35067	30.0207	17.7967	30.0207
gene	Wono409090	0.834648	0.933963	2.65467	0	3.293	30.022	30.022
gene	Wono335780	0.723365	0.872524	1.01633	9.86467	30.0283	0.602667	30.0283
gene	Wono215240	0.497411	0.663196	10.061	16.3037	30.033	3.981	30.033
gene	Wono144610	0.404963	0.510212	8.834	29.1593	30.062	6.17867	30.062
gene	Wono133410	0.407128	0.514589	12.9043	30.0637	28.2347	2.64067	30.0637
gene	Wono268460	0.797246	0.915227	7.07233	30.0647	0.573667	0	30.0647
gene	Wono096690	1	1	0	0	30.065	0	30.065
gene	Wono346490	0.91813	0.970276	2.362	30.0733	0.319667	0	30.0733
ncRNA_gene	Wono003001	0.989496	0.996462	0.319333	30.0823	0	0	30.0823
gene	Wono137700	0.750909	0.889427	30.0847	9.97967	0	0	30.0847
ncRNA_gene	Wono000341	0.694469	0.853351	0.673333	7.964	30.099	4.60467	30.099
gene	Wono085730	0.478181	0.636247	9.78067	5.72233	30.1087	17.3533	30.1087
gene	Wono067840	0.654201	0.823806	5.43533	7.877	30.1127	2.60467	30.1127
gene	Wono405450	0.962993	0.98719	0	30.116	0	1.15733	30.116
gene	Wono276620	0.404805	0.509892	10.198	30.1197	13.1707	20.917	30.1197
gene	Wono282830	1	1	0	0	0	30.121	30.121
gene	Wono343940	0.782486	0.907341	1.71367	30.1223	0	6.65967	30.1223
gene	Wono412130	0.462396	0.612451	30.1263	22.6173	0.667667	11.7413	30.1263
gene	Wono152130	0.878351	0.953834	30.133	4.17333	0	0	30.133
gene	Wono302140	0.568246	0.746733	1.04233	21.8573	0	30.139	30.139
gene	Wono235760	0.928379	0.974284	0	0	30.1503	2.326	30.1503
gene	Wono272810	0.88549	0.956894	1.245	0.954333	30.1557	1.70033	30.1557
gene	Wono476010	0.881284	0.955097	4.064	30.169	0	0	30.169
gene	Wono485030	0.407877	0.516093	4.71133	28.395	30.1757	10.7003	30.1757
gene	Wono201420	0.563118	0.741391	1.38	30.1863	21.1823	0.857	30.1863
gene	Wono093240	0.691948	0.851602	30.189	12.0123	0.835	0.592667	30.189
gene	Wono314520	0.474372	0.630651	12.4693	30.1933	18.995	1.99133	30.1933
gene	Wono458200	0.466277	0.618451	2.32133	30.207	11.174	21.081	30.207
gene	Wono373660	0.555101	0.732842	2.72933	7.45567	30.211	14.0283	30.211
gene	Wono359260	0.802963	0.918204	0	4.92733	2.49367	30.242	30.242
gene	Wono460280	1	1	0	30.2487	0	0	30.2487
gene	Wono294120	0.936268	0.97731	2.06	30.2627	0	0	30.2627
gene	Wono309070	0.575352	0.753978	30.266	22.3383	0	0	30.266
gene	Wono000280	0.4289	0.556151	14.296	7.474	30.2663	18.531	30.2663
gene	Wono050910	0.4289	0.556151	14.296	7.474	30.2663	18.531	30.2663
gene	Wono422380	0.669804	0.835675	14.921	30.2673	0	0	30.2673
gene	Wono293600	0.441505	0.57834	4.023	11.8853	22.383	30.2703	30.2703
gene	Wono303080	0.473138	0.628817	0.330667	30.2807	24.9263	8.462	30.2807
ncRNA_gene	Wono008851	0.878244	0.953788	0.627	2.384	30.2833	1.18733	30.2833
gene	Wono248010	0.505511	0.673935	8.14967	30.2993	20.892	0.597	30.2993
gene	Wono091900	0.496578	0.662073	4.091	11.957	30.3087	14.6783	30.3087
gene	Wono088150	1	1	30.3107	0	0	0	30.3107
[truncated: 28,688 more rows]

## Sheet: S1.7
Supplementary Table 1.7. Assembly versions of other published plant genomes used
Short name	Order	Family	Species	Database	Version	Genbank accession
Cpanzhihuaensis	Cycadales	Cycadaceae	Cycas panzhihuaensis	CNGB	CNP0001756
Gbiloba	Ginkgoales	Ginkgoaceae	Ginkgo biloba	CNGB	CNA0000042
Gmontanum	Gnetales	Gnetaceae	Gnetum montanum	TREEGENEDB	Gnmo1_0
Pabies	Pinales	Pinaceae	Picea abies	TREEGENEDB	Pabies01	GCA_900067695.1
Pglauca	Pinales	Pinaceae	Picea glauca	TREEGENEDB	Pagl_1_0
Plambertiana	Pinales	Pinaceae	Pinus lambertiana	TREEGENEDB	Pila_1.5
Ptabuliformis	Pinales	Pinaceae	Pinus tabuliformis	CNGB		CNA0036300
Ptaeda	Pinales	Pinaceae	Pinus taeda	TREEGENEDB	Pinus_taeda v2.01	-
Sgiganteum	Cupressales	Cupressaceae	Sequoiadendron giganteum	TREEGENEDB	SEGI_2.0	-
Ssempevirens	Cupressales	Cupressaceae	Sequoiadendron sempevirens	TREEGENEDB	SESE.2_1
Tchinensis	Cupressales	Taxaceae	Taxus chinensis	NCBI	-	GCA_019776745.2
Atrichopoda	Amborellales	Amborellaceae	Amborella trichopoda	NCBI	AMTR1.0	GCA_000471905.1
Pmenziesii	Pinales	Pinaceae	Pseudotsuga menziesii	NCBI	-	GCA_001517045.1
Athaliana	Brassicales	Brassicaceae	Arabidopsis thaliana	TAIR	Araport11
Smoellendorffii	Selaginellales	Selaginellaceae	Selaginella moellendorffii	Phytozome	Smoellendorffii_v1_0	HM173080.1
Ppatens	Funariales	Funariaceae	Physcomitrium patens	Phytozome	Ppatens_v3.3

## Sheet: S1.8
Supplementary Table 1.8. Mitochondrial assemblies version of other published plant genomes used
Short name	Order	Family	Species	Database	Version
Ptaeda	Pinales	Pinaceae	Pinus taeda	NCBI	NC_039746.1
Tcuspidata	Cupressales	Taxaceae	Taxus cuspidata	NCBI	MN593023.1
Ctaitungensis	Cycadales	Cycadaceae	Cycas taitungensis	NCBI	NC_010303.1
Gbiloba	Ginkgoales	Ginkgoaceae	Ginkgo biloba	NCBI	NC_027976.1
Wmirabilis	Welwitschiales	Welwitschiaceae	Welwitschia mirabilis	NCBI	NC_029130.1
