# Supplementary material for: The genome of the Wollemi pine, a critically endangered “living fossil” unchanged since the Cretaceous, reveals extensive ancient transposon activity
Source: bioRxiv. 2023 Aug 24:2023.08.24.554647. Preprint. [Version 1] doi: 10.1101/2023.08.24.554647 (PMC10473749; doi:10.1101/2023.08.24.554647)
Supplement: Supplement 3 [file media-3.xlsx]

## Sheet: S2.1-Tissue Specificity
Supplementary Table 2.1. Tissue specific expression of genes
Gene	TSI	Tau	Leaf	Ovule	Pollen	Sum
Wono391800	0.999	0.999	38.089	121.761	116471	116631
Wono146230	0.78	0.859	11304.9	8452.34	69936.6	89693.8
Wono066190	0.979	0.989	756.071	36.293	36193.4	36985.8
Wono109110	1	1	0.718667	4.095	26081	26085.8
Wono036260	0.987	0.993	296.21	27.6083	24286.5	24610.3
Wono369450	0.988	0.994	11.9073	285.113	23600.9	23898
Wono359530	0.974	0.987	154.138	131.982	10670.3	10956.5
Wono165490	0.979	0.989	134.866	91.065	10321.8	10547.7
Wono348730	0.986	0.993	128.287	17.172	10181.3	10326.8
Wono357420	0.999	1	2.09067	3.75767	8889.69	8895.54
Wono210020	1	1	1.07733	1.28767	8382.28	8384.65
Wono203540	0.802	0.877	4231.17	49819.2	8057.13	62107.5
Wono007431	0.79	0.867	337.261	1618.62	7344.47	9300.36
Wono270890	0.999	1	2.804	2.21967	6797.94	6802.96
Wono436450	0.967	0.983	186.581	5.573	5575.85	5768
Wono392960	0.884	0.935	318.898	355.416	5153.11	5827.42
Wono393010	0.973	0.986	26.585	104.554	4782.38	4913.52
Wono357400	0.985	0.993	0	68.7843	4652.08	4720.86
Wono195230	0.909	0.95	392.781	1.87867	3963.24	4357.9
Wono476340	0.992	0.996	24.2783	2.49533	3264.27	3291.04
Wono075020	0.999	1	0	1.87167	3243.22	3245.09
Wono357470	0.998	0.999	0.693	6.28033	3088.88	3095.85
Wono400490	0.906	0.948	105.451	207.959	3032.54	3345.95
Wono139030	1	1	0	0	2837.32	2837.32
Wono008250	0.952	0.975	97.6977	14.8343	2222.2	2334.73
Wono379820	0.961	0.98	51.3653	36.761	2195.12	2283.24
Wono059750	1	1	0	0.933333	2122.96	2123.9
Wono297510	1	1	0	0	2010.66	2010.66
Wono153230	0.997	0.999	5.23067	0.685667	1991.21	1997.13
Wono302290	0.955	0.976	3.513	89.0313	1968.7	2061.25
Wono186640	0.999	1	0	1.56667	1789.86	1791.43
Wono420060	0.97	0.985	5.239	49.041	1772.95	1827.23
Wono360930	0.991	0.995	11.6437	3.747	1661.47	1676.86
Wono138890	0.924	0.959	1.046	125.215	1540.73	1667
Wono150360	0.851	0.913	780.733	13209.1	1527.17	15517
Wono339760	0.781	0.86	417.901	0.34	1491.57	1909.81
Wono355170	0.995	0.998	3.15167	3.82867	1413.79	1420.77
Wono209510	0.798	0.873	125.227	225.746	1386.26	1737.23
Wono175540	0.953	0.975	32.8807	34.128	1347.96	1414.97
Wono480640	1	1	0	0	1208.3	1208.3
Wono060450	0.993	0.997	4.87333	2.82933	1101.18	1108.88
Wono347200	0.995	0.997	4.93833	0.640667	1053.02	1058.6
Wono399980	0.991	0.996	8.99667	0	1000.72	1009.72
Wono087210	0.979	0.989	5.55133	15.4987	973.883	994.933
Wono029910	1	1	0	0.34	941.365	941.705
Wono260090	1	1	0.358333	0	765.428	765.786
Wono119170	0.983	0.991	8.82533	3.909	747.987	760.722
Wono080480	0.853	0.913	542.21	7342.61	728.081	8612.9
Wono401090	0.834	0.9	585.152	6523.58	716.698	7825.43
Wono387760	0.809	0.882	33.897	132.765	707.377	874.039
Wono212560	0.99	0.995	4.571	2.698	689.839	697.108
Wono213640	0.896	0.942	1118.06	15523.3	683.708	17325.1
Wono066160	0.812	0.885	12637.9	2258.9	658.027	15554.9
Wono188260	1	1	0	0	652.466	652.466
Wono147210	0.998	0.999	0.693	0.65	629.739	631.082
Wono262700	0.988	0.994	3.844	4.03967	628.742	636.626
Wono438880	0.771	0.852	181.031	4.76167	626.642	812.435
Wono346360	0.999	1	0.368333	0	618.824	619.193
Wono041200	0.999	0.999	0.345333	0.32	617.618	618.283
Wono442050	0.999	1	0.358333	0	610.592	610.951
Wono454290	0.886	0.935	6.00933	71.2397	598.499	675.748
Wono117760	0.827	0.895	20.156	104.489	594.325	718.971
Wono260520	1	1	0	0	593.589	593.589
Wono475240	1	1	0	0	578.272	578.272
Wono440680	0.826	0.895	107.788	8.31967	551.415	667.522
Wono056900	0.984	0.992	0.739333	7.96033	539.775	548.475
Wono388550	0.997	0.999	0	1.55733	532.09	533.647
Wono069820	1	1	0	0	525.728	525.728
Wono314550	0.91	0.951	5.28967	44.3943	504.744	554.428
Wono407650	0.997	0.999	0	1.30533	498.767	500.073
Wono212590	0.977	0.988	9.78967	2.06267	498.055	509.907
Wono303790	0.801	0.876	15.7443	103.497	478.946	598.187
Wono165470	0.978	0.989	1.046	9.33033	460.415	470.791
Wono236800	1	1	0	0	457.041	457.041
Wono007720	0.977	0.988	1.39967	8.799	440.993	451.192
Wono270280	0.998	0.999	1.046	0	430.03	431.076
Wono453330	0.999	1	0	0.315333	427.142	427.457
Wono420040	0.874	0.928	1.75367	57.7703	412.438	471.962
Wono100230	0.887	0.936	52.6913	0	411.615	464.306
Wono351250	0.804	0.878	3773.13	518.028	402.883	4694.04
Wono436580	0.997	0.999	1.048	0	393.527	394.575
Wono024360	0.97	0.985	4.17967	7.90733	390.318	402.405
Wono225790	0.809	0.882	8118.36	1527.63	385.931	10031.9
Wono387790	0.802	0.876	10.163	82.0607	373.224	465.448
Wono204770	0.804	0.878	586.659	3920.13	368.852	4875.64
Wono307400	0.85	0.912	2.09067	61.819	362.133	426.043
Wono365320	0.783	0.862	780.951	4108.91	356.111	5245.97
Wono033930	0.918	0.955	40046.5	3241.33	330.601	43618.4
Wono113240	1	1	0	0	324.188	324.188
Wono195780	0.979	0.989	1.065	5.75833	321.757	328.58
Wono297800	0.916	0.954	0.358333	28.8393	317.992	347.189
Wono057360	0.886	0.935	4.92767	2407.82	306.064	2718.81
Wono182740	0.982	0.991	0	5.689	305.071	310.76
Wono342480	0.804	0.878	4.92767	69.1413	303.491	377.56
Wono054480	0.785	0.863	1103.13	0.32	301.52	1404.97
Wono060590	0.962	0.98	5.27933	6.58567	300.9	312.765
Wono321450	0.949	0.973	14.092	1.551	290.215	305.858
Wono378520	0.987	0.994	0.701667	2.88867	282.287	285.877
Wono087190	0.9	0.945	15.4847	15.0307	276.065	306.58
Wono442040	0.994	0.997	0.693	0.953333	275.033	276.679
Wono178980	0.915	0.954	9.07067	16.1523	272.614	297.837
Wono299600	0.916	0.954	0	24.8307	269.237	294.068
Wono212580	0.997	0.999	0.720667	0	269.2	269.921
Wono213770	0.879	0.931	0	36.55	265.215	301.765
Wono016650	0.921	0.957	4010.79	78.4487	263.754	4352.99
Wono012241	1	1	0	0	262.662	262.662
Wono198510	0.987	0.994	1.74767	1.551	259.226	262.525
Wono000960	0.982	0.991	0.718667	4.13233	259.101	263.952
Wono010231	0.847	0.91	2649.07	225.277	251.835	3126.18
Wono305740	0.775	0.855	8.10167	61.4497	239.806	309.358
Wono065960	0.999	0.999	0	0.34	239.748	240.088
Wono075230	1	1	0	0	237.426	237.426
Wono424830	0.866	0.923	22.7243	13.4167	233.19	269.331
Wono436440	0.95	0.974	11.9413	0.34	232.9	245.181
Wono384780	0.971	0.985	0.345333	6.34567	225.151	231.842
Wono366430	0.84	0.905	37.891	4.695	223.704	266.29
Wono433860	0.976	0.988	8.03833	9395.59	222.964	9626.59
Wono436690	1	1	0	0	219.599	219.599
Wono293890	0.997	0.998	0.718667	0	215.61	216.329
Wono213050	0.818	0.889	22.8863	23.9327	211.026	257.845
Wono211610	0.944	0.97	11.714	0.685667	209.573	221.973
Wono319480	0.998	0.999	0	0.315333	209.155	209.47
Wono234080	0.833	0.9	10.193	30.7833	204.259	245.235
Wono135540	1	1	0	0	202.281	202.281
Wono146770	1	1	0	0	201.579	201.579
Wono212530	0.993	0.997	1.065	0.34	200.855	202.26
Wono179250	0.875	0.929	241.071	3056.8	195.879	3493.75
Wono174700	0.882	0.933	6833.04	720.793	194.83	7748.66
Wono275020	0.991	0.995	0.358333	1.37533	187.631	189.365
Wono243950	0.821	0.891	855.358	4775	185.91	5816.27
Wono237750	0.963	0.981	2.43867	4.72533	184.364	191.528
Wono237180	0.944	0.97	10.9033	0	184.046	194.949
Wono036530	0.894	0.941	5.619	16.0043	182.106	203.73
Wono100820	0.923	0.958	4.85867	9.79767	175.591	190.248
Wono333290	0.906	0.948	240.504	3999.33	172.511	4412.34
Wono351730	0.976	0.988	0.697	3.458	171.223	175.378
Wono395800	0.947	0.972	2.78333	6.702	169.143	178.628
Wono028510	0.996	0.998	0	0.640667	165.055	165.695
Wono321830	0.814	0.886	0	37.3563	163.486	200.842
Wono244110	0.991	0.996	1.42933	0	161.976	163.406
Wono176620	0.886	0.935	14.744	5.75767	158.693	179.195
Wono197760	0.919	0.956	8.792	5.055	158.051	171.898
Wono442060	0.987	0.994	1.065	0.931	155.751	157.747
Wono031480	0.906	0.948	6.26733	9.84567	154.889	171.002
Wono135010	0.966	0.982	1.40733	4.023	154.842	160.273
Wono251190	0.956	0.977	72.194	4894.33	154.558	5121.08
Wono146720	0.998	0.999	0.358333	0	152.431	152.789
Wono029960	0.852	0.913	9.573	16.188	147.844	173.605
Wono479670	0.918	0.955	7.42533	5.68467	146.192	159.302
Wono199480	0.942	0.969	7.70533	1.24033	146.185	155.131
Wono445870	0.983	0.991	1.41	0.933333	135.54	137.884
Wono085920	0.922	0.958	5.58967	5.78433	135.267	146.641
Wono212660	0.9	0.944	3.27133	1243.24	135.009	1381.53
Wono012120	0.98	0.99	0	2.698	133.545	136.243
Wono212940	0.788	0.866	34.6307	0.933333	132.422	167.986
Wono240920	0.941	0.969	5.22967	2.85267	129.114	137.196
Wono150490	1	1	0	0	128.756	128.756
Wono097770	0.895	0.941	14.3863	0.640667	128.044	143.071
Wono204960	0.846	0.909	1.046	21.907	126.32	149.273
Wono437960	0.941	0.968	7.97667	0	126.156	134.132
Wono346820	0.892	0.939	10.786	4.43567	125.326	140.548
Wono438890	0.897	0.943	12.7913	1.55833	125.041	139.391
Wono377830	0.886	0.936	106.127	1800.9	124.785	2031.82
Wono086000	0.772	0.852	36.3713	0	123.289	159.66
Wono008361	1	1	0	0	122.435	122.435
Wono387820	0.769	0.85	30.8587	5.09533	119.996	155.95
Wono314980	1	1	0	0	118.185	118.185
Wono454080	0.786	0.864	2.792	28.669	115.3	146.761
Wono136490	0.805	0.879	0.345333	476.494	114.941	591.78
Wono254670	0.901	0.945	1090.36	5.29867	114.471	1210.13
Wono149120	0.958	0.978	4.542	0.32	109.737	114.599
Wono039610	0.91	0.951	49.3327	1588.69	107.584	1745.61
Wono205580	0.976	0.988	0.345333	2.25333	107.556	110.154
Wono212650	0.87	0.925	0.718667	722.506	107.111	830.336
Wono036080	0.868	0.924	1.396	14.7047	105.728	121.829
Wono474020	0.972	0.986	1.38967	1.61567	103.929	106.934
Wono060820	0.872	0.926	1.79433	13.4723	103.596	118.863
Wono482260	0.866	0.923	0.358333	15.563	102.952	118.874
Wono379880	0.848	0.911	581.909	1.551	102.559	686.019
Wono318710	0.945	0.971	4.88767	1.03067	100.892	106.81
Wono234660	0.826	0.895	5.301	15.8883	100.626	121.815
Wono171290	0.829	0.897	223.641	1569.7	99.7437	1893.08
Wono260100	0.993	0.996	0.739333	0	99.464	100.203
Wono224070	0.895	0.942	11.6323	0	99.444	111.076
Wono076800	1	1	0	0	99.1717	99.1717
Wono072260	1	1	0	0	99.1547	99.1547
Wono100370	0.986	0.993	1.439	0	98.9627	100.402
Wono250670	0.87	0.925	1.04567	667.043	98.411	766.499
Wono273640	0.864	0.921	721.92	15.09	98.394	835.404
Wono016141	0.925	0.959	0	7.80067	96.0053	103.806
Wono127510	0.985	0.993	1.41	0	95.4677	96.8777
Wono167690	0.996	0.998	0.345333	0	95.404	95.7493
Wono324740	1	1	0	0	95.0353	95.0353
Wono285170	1	1	0	0	94.3713	94.3713
Wono447930	0.948	0.973	3.828	1.244	93.1027	98.1747
Wono412840	1	1	0	0	92.853	92.853
Wono018691	0.948	0.973	0.345333	4.681	91.419	96.4453
Wono091880	1	1	0	0	91.2817	91.2817
Wono340920	1	1	0	0	90.8513	90.8513
Wono217480	1	1	0	0	89.807	89.807
Wono015930	0.947	0.972	77.878	2981.55	89.3187	3148.75
Wono228880	0.834	0.9	89.5977	890.058	87.7073	1067.36
Wono438800	0.847	0.91	4.21633	11.5743	87.642	103.433
Wono473230	0.984	0.992	0.345333	1.03067	86.6937	88.0697
Wono154420	0.908	0.95	8.081	0.636333	86.392	95.1093
Wono010211	0.993	0.996	0	0.65	86.0897	86.7397
Wono272920	1	1	0	0	85.5207	85.5207
Wono419940	0.923	0.958	2.109	5.03	85.109	92.248
Wono365340	0.992	0.996	0	0.640667	84.671	85.3117
Wono368710	0.996	0.998	0	0.315333	84.353	84.6683
Wono091240	0.876	0.929	11.5993	0.34	84.3163	96.2557
Wono286590	0.809	0.882	9.41233	10.4383	84.0173	103.868
Wono217490	0.996	0.998	0.345333	0	83.7723	84.1177
Wono274460	0.833	0.9	2.449	14.2463	83.3413	100.037
Wono376050	0.809	0.882	996.627	4577.03	82.8007	5656.46
Wono236570	1	1	0	0	81.985	81.985
Wono366740	0.803	0.878	568.279	57.5813	81.6027	707.463
Wono029620	1	1	0	0	81.591	81.591
Wono254810	1	1	0	0	81.5407	81.5407
Wono021781	1	1	0	0	80.3917	80.3917
Wono369440	0.977	0.988	0.345333	1.571	79.9733	81.8897
Wono090150	0.991	0.996	0.701667	0	79.8877	80.5893
Wono158030	1	1	0	0	79.4337	79.4337
Wono365040	1	1	0	0	78.9677	78.9677
Wono134880	1	1	0	0	78.8733	78.8733
Wono415300	0.996	0.998	0.345333	0	77.684	78.0293
Wono267480	1	1	0	0	77.2073	77.2073
Wono097950	0.906	0.948	14.728	873.608	76.4357	964.772
Wono025840	0.991	0.996	0.358333	0.315333	76.389	77.0627
Wono356290	0.953	0.975	2.089	1.59767	74.6267	78.3133
Wono260880	0.995	0.998	0.358333	0	74.6183	74.9767
Wono025820	0.984	0.992	0	1.24033	74.401	75.6413
Wono217470	0.996	0.998	0	0.32	74.0263	74.3463
Wono402380	0.8	0.875	7.03433	11.345	73.582	91.9613
Wono352000	0.982	0.991	1.046	0.32	73.1727	74.5387
Wono419180	1	1	0	0	72.464	72.464
Wono097730	0.819	0.89	84.7863	709.72	71.6693	866.176
Wono022221	1	1	0	0	70.5633	70.5633
Wono457010	0.77	0.85	11.588	9.49	70.386	91.464
Wono059450	0.995	0.998	0.345333	0	70.0683	70.4137
Wono451190	0.839	0.904	1.735	11.7107	69.9073	83.353
Wono140860	0.78	0.859	10.154	9.54033	69.8597	89.554
Wono217510	0.995	0.998	0	0.32	69.5863	69.9063
Wono317000	1	1	0	0	68.987	68.987
Wono415470	0.825	0.894	12.971	1.549	68.5983	83.1183
Wono066330	0.995	0.997	0	0.34	67.9427	68.2827
Wono178950	0.905	0.947	5.23233	1.93233	67.904	75.0687
Wono392810	1	1	0	0	67.7977	67.7977
Wono259890	1	1	0	0	67.73	67.73
Wono000990	1	1	0	0	65.7617	65.7617
Wono447750	0.936	0.966	1.458	3.00767	64.863	69.3287
Wono135760	0.827	0.896	8.03067	5.35267	64.187	77.5703
Wono410360	0.779	0.858	10.9227	7.26867	64.1513	82.3427
Wono152600	1	1	0	0	63.955	63.955
Wono414520	1	1	0	0	63.6857	63.6857
Wono468460	0.819	0.889	0.345333	13.5717	62.9513	76.8683
Wono046780	0.85	0.912	857.524	89.4093	62.2147	1009.15
Wono430260	1	1	0	0	61.437	61.437
Wono312860	0.828	0.896	1105.29	168.624	61.0827	1334.99
Wono253650	1	1	0	0	60.2927	60.2927
Wono240320	1	1	0	0	60.1653	60.1653
Wono129640	0.944	0.97	1.046	2.515	60.0217	63.5827
Wono017741	0.989	0.995	0	0.642667	59.49	60.1327
Wono006981	0.983	0.991	1.04867	0	59.1603	60.209
Wono458110	0.973	0.986	0.697	0.931	58.3227	59.9507
Wono267920	0.972	0.986	44.455	3622.2	58.2123	3724.87
Wono010011	0.824	0.893	22.2427	373.647	57.6593	453.549
Wono206070	1	1	0	0	57.41	57.41
Wono078570	0.962	0.98	0	2.26133	57.2283	59.4897
Wono329440	0.778	0.857	8.45133	7.87033	57.088	73.4097
Wono204970	1	1	0	0	56.8643	56.8643
Wono199490	0.885	0.935	6.768	0.619667	56.846	64.2337
Wono363790	0.957	0.978	2759.64	66.1327	56.786	2882.55
Wono151790	1	1	0	0	56.7253	56.7253
Wono341510	1	1	0	0	56.1277	56.1277
Wono187590	1	1	0	0	55.4303	55.4303
Wono049790	0.785	0.863	341.323	1445.58	55.22	1842.13
Wono468930	0.897	0.943	6.326	0	55.1813	61.5073
Wono011760	0.829	0.897	23.8763	379.195	54.5397	457.611
Wono451200	0.909	0.95	2.442	563.074	54.0843	619.6
Wono111190	0.786	0.864	2.109	12.5797	53.9027	68.5913
Wono173010	0.977	0.988	0	1.246	53.059	54.305
Wono193860	0.96	0.979	0.345333	1.87667	53.0127	55.2347
Wono317220	0.822	0.892	3.85467	7.58433	52.9883	64.4273
Wono376000	0.859	0.918	394.769	12.2583	52.7383	459.766
Wono328580	1	1	0	0	52.6827	52.6827
Wono027620	0.993	0.997	0.358333	0	52.6447	53.003
Wono338200	0.993	0.997	0.345333	0	52.12	52.4653
Wono061170	0.965	0.982	0	1.87867	51.177	53.0557
Wono460160	0.817	0.888	2.79133	8.64133	51.058	62.4907
Wono036270	0.954	0.976	2.46067	0	50.9973	53.458
Wono368970	0.823	0.893	267.963	6.65333	50.9507	325.567
Wono102130	0.988	0.994	0	0.619667	50.7293	51.349
Wono441730	1	1	0	0	50.5907	50.5907
Wono298530	0.898	0.943	3.172	2.55933	50.3613	56.0927
Wono473240	1	1	0	0	49.7877	49.7877
Wono246770	1	1	0	0	49.7647	49.7647
Wono183590	0.839	0.904	9.38533	0	49.023	58.4083
Wono118400	0.993	0.997	0	0.32	48.7813	49.1013
Wono131820	0.911	0.951	0.345333	4.43067	48.7337	53.5097
Wono179800	1	1	0	0	48.081	48.081
Wono479480	0.938	0.967	0.368333	2.80767	48.0267	51.2027
Wono176790	0.86	0.919	4.25	3.504	47.785	55.539
Wono241900	1	1	0	0	47.5437	47.5437
Wono278080	0.933	0.964	0	654.287	47.2917	701.579
Wono473630	0.948	0.972	0	2.54633	46.0187	48.565
Wono086060	1	1	0	0	45.997	45.997
Wono193230	1	1	0	0	45.7803	45.7803
Wono002421	1	1	0	0	45.6887	45.6887
Wono473720	1	1	0	0	45.3583	45.3583
Wono008081	1	1	0	0	45.2963	45.2963
Wono072090	0.78	0.859	6.97633	5.66867	44.8467	57.4917
Wono368560	0.804	0.878	76.899	498.838	44.8327	620.57
Wono142910	0.992	0.996	0.368333	0	44.669	45.0373
Wono165450	0.904	0.947	0	4.73733	44.3957	49.133
Wono384330	0.857	0.916	11.1963	329.294	43.9147	384.405
Wono382360	0.792	0.868	4.26133	7.27033	43.818	55.3497
Wono209230	0.993	0.996	0	0.315333	43.7953	44.1107
Wono146430	0.803	0.877	2.442	8.17067	43.3107	53.9233
Wono342570	0.965	0.982	4222.2	112.444	42.7793	4377.42
Wono167350	0.963	0.981	0.368333	1.28333	42.6557	44.3073
Wono334350	1	1	0	0	42.4667	42.4667
Wono109100	1	1	0	0	42.2463	42.2463
Wono298540	0.874	0.928	3.86333	2.17	41.814	47.8473
Wono187660	1	1	0	0	41.7413	41.7413
Wono270900	1	1	0	0	41.7127	41.7127
Wono242360	0.983	0.992	0.701667	0	41.444	42.1457
Wono215800	0.97	0.984	0.345333	0.933333	40.8977	42.1763
Wono253940	0.936	0.966	2.44233	0.32	40.6013	43.3637
Wono253690	0.966	0.983	1.39233	0	40.1573	41.5497
Wono461730	0.991	0.996	0.345333	0	39.8323	40.1777
Wono123920	1	1	0	0	39.781	39.781
Wono023740	0.81	0.883	4.58767	4.73933	39.7367	49.0637
Wono425380	0.914	0.953	1842.2	133.114	39.594	2014.91
Wono381370	0.926	0.96	0	3.17433	39.5497	42.724
Wono352700	1	1	0	0	39.4503	39.4503
Wono178930	0.797	0.873	6.24567	3.77433	39.3257	49.3457
Wono422530	0.972	0.986	1.11033	0	38.8903	40.0007
Wono055020	1	1	0	0	38.832	38.832
Wono188510	1	1	0	0	38.7143	38.7143
Wono366380	0.844	0.908	3.89233	3.206	38.5377	45.636
Wono227150	1	1	0	0	38.0243	38.0243
Wono147490	0.779	0.858	8.00233	2.78533	37.984	48.7717
Wono335780	0.858	0.917	3.161	3.10333	37.8363	44.1007
Wono097010	0.902	0.945	2.862	1.26	37.7757	41.8977
Wono109840	0.833	0.9	876.959	137.729	37.4907	1052.18
Wono457870	0.87	0.926	1.38967	4.13	37.0957	42.6153
Wono098690	1	1	0	0	37.0687	37.0687
Wono023320	0.925	0.959	504.181	3.844	37.0187	545.044
Wono015841	1	1	0	0	36.9513	36.9513
Wono365020	0.856	0.916	1.41	4.71667	36.4613	42.588
Wono333850	1	1	0	0	36.314	36.314
Wono315940	0.885	0.935	0	4.68133	36.0883	40.7697
Wono381390	0.808	0.881	0.345333	8.18	35.8387	44.364
Wono303000	0.981	0.99	0.358333	0.32	35.4807	36.159
Wono331780	0.964	0.981	0.345333	0.97	35.1763	36.4917
Wono350090	0.928	0.961	1.42933	1.28333	35.046	37.7587
Wono431940	0.79	0.867	5.21633	4.064	35.0083	44.2887
Wono010661	0.966	0.982	0	1.244	34.8893	36.1333
Wono475730	0.98	0.99	0.720667	0	34.8037	35.5243
Wono446070	1	1	0	0	34.584	34.584
Wono134660	0.948	0.972	4351.98	205.455	34.4433	4591.88
Wono124650	0.87	0.925	0.345333	4.78433	34.426	39.5557
Wono095770	0.944	0.97	1.065	0.965333	34.3887	36.419
Wono254820	0.856	0.916	3.88533	1.87867	34.288	40.052
Wono062950	0.824	0.893	2.442	4.69267	33.4853	40.62
Wono012260	0.928	0.961	36.316	905.467	33.4243	975.207
Wono319290	1	1	0	0	33.3733	33.3733
Wono326590	0.838	0.903	0.718667	5.709	33.3007	39.7283
Wono358120	0.908	0.949	1.75733	1.61567	33.1913	36.5643
Wono064970	1	1	0	0	33.1713	33.1713
Wono370090	1	1	0	0	33.0933	33.0933
Wono186400	0.972	0.986	0	0.953333	33.0513	34.0047
Wono376510	1	1	0	0	33.0497	33.0497
Wono339420	0.874	0.928	0.358333	4.38567	32.85	37.594
Wono017001	0.972	0.985	0	0.953333	32.6517	33.605
Wono463460	0.858	0.917	0	5.36567	32.4773	37.843
Wono010351	0.92	0.956	2.804	0	32.0333	34.8373
Wono068170	1	1	0	0	32.02	32.02
Wono205310	1	1	0	0	32.0077	32.0077
Wono164130	0.822	0.892	5.932	0.939333	31.735	38.6063
Wono350760	0.784	0.863	26.2143	210.529	31.671	268.415
Wono291270	0.813	0.885	63.6247	413.521	31.421	508.567
Wono291690	0.785	0.863	101.804	485.92	31.4027	619.127
Wono465270	0.993	0.996	24373.3	145.9	31.3963	24550.6
Wono220140	1	1	0	0	31.3627	31.3627
Wono007551	1	1	0	0	31.2957	31.2957
Wono291660	0.772	0.852	199.496	779.293	31.2423	1010.03
Wono059390	0.84	0.905	4.58933	1.333	31.0877	37.01
Wono066340	1	1	0	0	31.028	31.028
Wono057090	1	1	0	0	30.7223	30.7223
Wono349650	0.97	0.984	0	0.953333	30.6067	31.56
Wono456240	0.978	0.989	0.358333	0.34	30.5123	31.2107
Wono151330	0.978	0.989	0	0.685667	30.5087	31.1943
Wono152250	1	1	0	0	30.2417	30.2417
Wono457850	0.895	0.941	4.93267	297.828	30.0197	332.78
Wono097650	0.863	0.921	0.697	4.04433	29.8947	34.636
Wono134860	0.955	0.976	1.065	0.34	29.6887	31.0937
Wono326110	1	1	0	0	29.6883	29.6883
Wono066180	0.989	0.994	0	0.34	29.5523	29.8923
Wono307720	0.962	0.98	769.408	0.933333	29.5097	799.851
Wono249320	0.916	0.954	1.74433	0.939333	29.4483	32.132
Wono142800	0.884	0.935	0.718667	3.131	29.4197	33.2693
Wono018200	0.977	0.988	0.697	0	29.3343	30.0313
Wono307960	0.802	0.876	3.497	3.747	29.2563	36.5003
Wono388480	1	1	0	0	29.148	29.148
Wono022331	1	1	0	0	29.1337	29.1337
Wono244120	1	1	0	0	28.8833	28.8833
Wono251480	0.906	0.948	1086.36	83.7507	28.7087	1198.82
Wono221440	0.851	0.912	0	5.019	28.6287	33.6477
Wono124610	0.856	0.916	0	4.81633	28.6173	33.4337
Wono187530	1	1	0	0	28.6083	28.6083
Wono140580	0.988	0.994	0.358333	0	28.5933	28.9517
Wono091900	1	1	0	0	28.5853	28.5853
Wono045060	1	1	0	0	28.4527	28.4527
Wono014191	1	1	0	0	28.4437	28.4437
Wono172940	1	1	0	0	28.4263	28.4263
Wono452020	0.784	0.862	209.511	29.366	28.3897	267.267
Wono014940	1	1	0	0	28.261	28.261
Wono082980	0.885	0.935	1.38967	2.283	28.2047	31.8773
Wono075000	0.951	0.974	1.445	0	28.192	29.637
Wono242160	0.796	0.872	0	7.22533	28.1737	35.399
Wono463510	0.917	0.955	0	2.553	28.1513	30.7043
Wono249440	0.769	0.85	1.41	7.00933	28.0357	36.455
Wono241240	0.965	0.982	0.693	0.315333	27.9987	29.007
Wono098210	1	1	0	0	27.918	27.918
Wono224780	0.957	0.978	0	1.24767	27.869	29.1167
Wono458290	0.893	0.94	1.38967	1.949	27.832	31.1707
Wono376080	0.988	0.994	0	0.34	27.691	28.031
Wono003141	1	1	0	0	27.6583	27.6583
Wono018860	1	1	0	0	27.6047	27.6047
Wono408010	0.798	0.874	354.587	62.1823	27.4307	444.2
Wono406280	0.878	0.93	0	3.82033	27.4093	31.2297
Wono267170	1	1	0	0	27.1897	27.1897
Wono281500	0.918	0.955	0.697	1.71933	27.071	29.4873
Wono211620	1	1	0	0	26.9213	26.9213
Wono025870	0.908	0.949	2.09833	0.619667	26.667	29.385
Wono328570	0.953	0.975	0.358333	0.97	26.6537	27.982
Wono196120	0.933	0.964	0.345333	1.571	26.629	28.5453
Wono072310	0.896	0.942	2.428	0.65	26.5827	29.6607
Wono036920	0.844	0.908	4.237	166.195	26.5033	196.936
Wono323050	0.961	0.98	1.065	0	26.374	27.439
Wono190090	1	1	0	0	26.3573	26.3573
Wono069770	1	1	0	0	26.3383	26.3383
Wono099430	0.94	0.968	0.720667	422.069	26.0133	448.803
Wono463480	0.872	0.926	0	3.82033	25.985	29.8053
Wono417490	0.898	0.943	1.041	1.90467	25.868	28.8137
Wono308860	0.857	0.916	3.61467	0.685667	25.749	30.0493
Wono410320	0.88	0.932	3.49233	0	25.732	29.2243
Wono385540	0.954	0.976	799.865	13.3623	25.588	838.815
Wono022680	0.965	0.982	0	0.931	25.4753	26.4063
Wono128910	1	1	0	0	25.456	25.456
Wono436560	0.8	0.875	5.64167	0.685667	25.322	31.6493
Wono164270	0.939	0.968	0.701667	0.939333	25.293	26.934
Wono069830	1	1	0	0	25.2917	25.2917
Wono094350	0.774	0.854	3.85267	3.456	25.026	32.3347
Wono240930	0.784	0.862	2.44233	4.44033	25.019	31.9017
Wono188520	1	1	0	0	24.822	24.822
Wono296230	0.917	0.955	0	2.232	24.5593	26.7913
Wono436510	0.841	0.905	130.962	0.315333	24.537	155.814
Wono005080	0.829	0.897	384.893	54.6993	24.425	464.018
Wono044080	0.87	0.926	471.826	45.825	24.4237	542.074
Wono353090	0.903	0.947	0	2.59367	24.2763	26.87
Wono453660	0.898	0.943	1.77	0.97	24.2247	26.9647
Wono083440	0.787	0.865	5.29	1.27133	24.213	30.7743
Wono429110	0.951	0.974	1454.16	51.319	24.0847	1529.57
Wono063700	0.927	0.96	0	1.90467	24.0713	25.976
Wono068670	0.866	0.923	134.567	1027.9	24.0153	1186.48
Wono276550	0.86	0.919	0.368333	3.539	24.0033	27.9107
Wono158700	1	1	0	0	24.003	24.003
Wono004751	0.87	0.925	122.825	979.024	23.9743	1125.82
Wono330570	1	1	0	0	23.887	23.887
Wono019721	1	1	0	0	23.8093	23.8093
Wono345550	0.772	0.852	3.52	3.51167	23.749	30.7807
Wono025720	0.9	0.945	0.720667	1.90467	23.7143	26.3397
Wono228470	1	1	0	0	23.6813	23.6813
Wono162680	0.947	0.972	0.368333	0.953333	23.555	24.8767
Wono002280	1	1	0	0	23.5273	23.5273
Wono244920	1	1	0	0	23.5273	23.5273
Wono054750	1	1	0	0	23.408	23.408
Wono244380	0.85	0.912	3.47433	0.65	23.3353	27.4597
Wono347610	0.843	0.907	1.77233	2.515	23.0123	27.2997
Wono042350	0.958	0.978	0.368333	0.640667	22.9733	23.9823
Wono158130	0.984	0.992	1580.39	3.65833	22.7893	1606.84
Wono466560	0.892	0.94	2.10833	0.636333	22.7437	25.4883
Wono380270	0.955	0.977	1.065	0	22.7387	23.8037
Wono279230	0.777	0.856	0	6.52933	22.7163	29.2457
Wono385930	0.979	0.989	18490	381.806	22.707	18894.5
Wono059400	1	1	0	0	22.665	22.665
Wono187550	1	1	0	0	22.6567	22.6567
Wono090200	1	1	0	0	22.6157	22.6157
Wono118330	1	1	0	0	22.5707	22.5707
Wono188290	0.791	0.868	170.963	22.5563	22.5213	216.04
Wono182580	0.859	0.918	2.111	1.571	22.4637	26.1457
Wono381340	0.898	0.943	0	2.548	22.418	24.966
Wono306330	1	1	0	0	22.4073	22.4073
Wono457380	0.903	0.946	330.884	13.2257	22.4023	366.512
Wono219870	0.984	0.992	0.358333	0	22.3147	22.673
Wono176990	1	1	0	0	22.042	22.042
Wono251860	0.778	0.857	3.506	2.79767	22.0377	28.3413
Wono043110	0.769	0.85	17.194	130.795	22.0123	170.001
Wono054460	0.808	0.881	5.21133	0	21.9533	27.1647
Wono015691	0.908	0.95	0	2.209	21.9157	24.1247
Wono102120	1	1	0	0	21.7923	21.7923
Wono481720	0.823	0.893	2.14933	2.49267	21.6103	26.2523
Wono226940	0.902	0.946	1.38967	0.953333	21.5893	23.9323
Wono201850	0.981	0.99	10.189	1617.57	21.589	1649.35
Wono041140	0.978	0.989	31562.1	683.335	21.5863	32267
Wono094230	0.845	0.908	2.09833	1.85767	21.5357	25.4917
Wono393000	0.985	0.993	0	0.32	21.464	21.784
Wono248630	0.984	0.992	0.345333	0	21.4343	21.7797
Wono316680	0.903	0.946	0.718667	1.571	21.3947	23.6843
Wono006660	0.869	0.925	0.701667	2.519	21.361	24.5817
Wono114810	0.919	0.956	0	242.727	21.2943	264.021
Wono038040	1	1	0	0	21.2643	21.2643
Wono002591	0.894	0.941	0	2.519	21.2493	23.7683
Wono191340	0.983	0.991	0.368333	0	21.153	21.5213
Wono008380	0.847	0.91	17.3577	213.287	21.147	251.791
Wono340050	0.845	0.909	0	3.844	21.0093	24.8533
Wono368720	1	1	0	0	20.8553	20.8553
Wono344790	1	1	0	0	20.8427	20.8427
Wono276570	0.956	0.977	0	0.965	20.8323	21.7973
Wono468860	0.871	0.926	0	140.518	20.8127	161.33
Wono133520	0.943	0.97	478.733	8.30933	20.7007	507.743
Wono455060	0.862	0.92	0.345333	2.935	20.552	23.8323
Wono141400	1	1	0	0	20.207	20.207
Wono080300	0.769	0.85	4.96033	1.03067	19.9537	25.9447
Wono270270	1	1	0	0	19.9397	19.9397
Wono208920	0.966	0.982	0.697	0	19.847	20.544
Wono283170	0.92	0.957	1.38967	0.315333	19.6947	21.3997
Wono018921	1	1	0	0	19.6717	19.6717
Wono439180	0.948	0.972	0.739333	0.34	19.5767	20.656
Wono016811	1	1	0	0	19.568	19.568
Wono229790	0.966	0.982	0	0.685667	19.5673	20.253
Wono325290	0.982	0.991	0.358333	0	19.5373	19.8957
Wono131830	0.858	0.917	3.17767	0	19.2527	22.4303
Wono149680	0.958	0.978	503.268	2.57467	19.2493	525.092
Wono349070	0.968	0.983	0	0.640667	19.147	19.7877
Wono382390	0.802	0.877	2.777	1.90333	18.9797	23.66
Wono152220	0.915	0.954	1.74767	0	18.907	20.6547
Wono479710	0.981	0.99	0.368333	0	18.819	19.1873
Wono355950	1	1	0	0	18.8093	18.8093
Wono149690	0.78	0.859	4.971	0.315333	18.7753	24.0617
Wono376370	1	1	0	0	18.68	18.68
Wono316660	0.918	0.956	0.701667	0.953333	18.6163	20.2713
Wono472870	0.905	0.948	0.358333	1.57433	18.4847	20.4173
Wono210620	0.955	0.976	447.068	2.88867	18.3907	468.347
Wono278220	0.943	0.97	4.58933	377.115	18.3873	400.092
Wono095400	1	1	0	0	18.3727	18.3727
Wono277480	1	1	0	0	18.362	18.362
Wono224890	1	1	0	0	18.3597	18.3597
Wono407130	1	1	0	0	18.309	18.309
Wono339930	0.982	0.991	0	0.34	18.2787	18.6187
Wono155920	0.964	0.981	0.368333	0.32	18.2433	18.9317
Wono065540	0.78	0.859	1.40733	69.598	18.1827	89.188
Wono019911	1	1	0	0	18.091	18.091
Wono189930	0.983	0.991	0	0.315333	18.0727	18.388
Wono355110	0.797	0.873	1.445	3.154	18.0413	22.6403
Wono286810	0.87	0.925	42.7743	405.268	17.9327	465.975
Wono215990	0.962	0.981	0.697	0	17.8777	18.5747
Wono222800	0.899	0.944	3.14133	186.313	17.8767	207.331
Wono000891	1	1	0	0	17.696	17.696
Wono363110	0.858	0.917	0.718667	2.19333	17.557	20.469
Wono174710	0.818	0.888	180.241	22.6677	17.5393	220.448
Wono377120	0.82	0.89	1.04567	2.79	17.4703	21.306
Wono161690	0.876	0.929	2.46	0	17.4373	19.8973
Wono003291	1	1	0	0	17.4303	17.4303
Wono162550	0.818	0.889	9.12033	119.151	17.409	145.681
Wono391580	0.917	0.955	0	1.57433	17.391	18.9653
Wono163850	1	1	0	0	17.3387	17.3387
Wono260110	1	1	0	0	17.335	17.335
Wono240880	0.965	0.982	0	0.636333	17.2937	17.93
Wono481600	1	1	0	0	17.2543	17.2543
Wono194120	0.845	0.908	2.46	0.685667	17.155	20.3007
Wono019840	0.828	0.896	0.718667	2.824	17.0893	20.632
Wono175580	0.777	0.856	3.95967	0.933333	17.04	21.933
Wono018490	0.995	0.998	38.421	11990.3	17.0073	12045.8
Wono007730	1	1	0	0	16.9263	16.9263
Wono086150	1	1	0	0	16.9073	16.9073
Wono013871	1	1	0	0	16.866	16.866
Wono049440	0.825	0.894	0.697	2.87433	16.8107	20.382
Wono349750	1	1	0	0	16.769	16.769
Wono194960	0.961	0.979	0	0.685667	16.6777	17.3633
Wono359430	0.91	0.951	0	1.646	16.6673	18.3133
Wono380580	0.958	0.978	0.739333	0	16.6657	17.405
Wono345920	0.848	0.91	13.325	167.017	16.6097	196.952
Wono400480	0.835	0.901	0.720667	2.54633	16.5397	19.8067
Wono451260	0.958	0.978	1.39967	410.406	16.484	428.29
Wono394730	0.786	0.864	1.04567	3.43733	16.472	20.955
Wono094270	0.788	0.866	3.15367	1.246	16.3667	20.7663
Wono028610	0.832	0.899	1.04867	2.26567	16.3633	19.6777
Wono377600	0.96	0.979	0.358333	0.32	16.3387	17.017
Wono210210	1	1	0	0	16.334	16.334
Wono115110	0.885	0.935	1.80133	0.315333	16.2863	18.403
Wono247830	0.852	0.913	0	2.802	16.1897	18.9917
Wono459890	0.91	0.951	0.345333	1.246	16.1713	17.7627
Wono198670	1	1	0	0	16.117	16.117
Wono412140	0.9	0.945	1.458	0.315333	16.006	17.7793
Wono110510	0.782	0.86	16.5033	116.475	16.0037	148.982
Wono251700	0.957	0.977	0.718667	0	15.9617	16.6803
Wono104570	0.867	0.923	2.449	0	15.949	18.398
Wono140450	0.882	0.933	1.792	0.34	15.9397	18.0717
Wono084190	0.961	0.98	0	0.642667	15.9393	16.582
Wono381440	0.892	0.939	0	1.93233	15.8847	17.817
Wono133750	1	1	0	0	15.7963	15.7963
Wono122450	1	1	0	0	15.796	15.796
Wono095280	1	1	0	0	15.789	15.789
Wono210640	0.78	0.859	3.14233	1.305	15.7777	20.225
Wono108970	1	1	0	0	15.7203	15.7203
Wono272070	0.813	0.885	350.414	64.92	15.632	430.966
Wono432290	0.867	0.924	1.73933	0.640667	15.5557	17.9357
Wono084750	0.938	0.967	0.368333	0.636333	15.3307	16.3353
Wono285690	0.92	0.956	0.345333	0.991333	15.2787	16.6153
Wono479660	0.922	0.958	0.358333	0.933333	15.2537	16.5453
Wono461870	0.851	0.912	1.38967	1.27133	15.171	17.832
Wono470030	0.907	0.949	7.832	224.731	15.1487	247.712
Wono303550	0.934	0.965	10.947	368.175	15.1407	394.263
Wono319790	0.891	0.939	155.096	3.82867	15.109	174.034
Wono239760	1	1	0	0	15.0907	15.0907
Wono066660	1	1	0	0	15.05	15.05
Wono216190	0.889	0.938	0	1.86967	15.0337	16.9033
Wono293910	0.92	0.957	0.368333	0.931	14.9637	16.263
Wono436370	1	1	0	0	14.9347	14.9347
Wono181710	0.884	0.934	18526.9	2422.69	14.817	20964.4
Wono173400	1	1	0	0	14.8017	14.8017
Wono150600	0.833	0.9	0.720667	2.21067	14.6497	17.581
Wono269070	0.822	0.892	3.16367	0	14.6137	17.7773
Wono212520	1	1	0	0	14.6117	14.6117
Wono146220	0.796	0.872	108.249	13.0807	14.596	135.925
Wono160760	0.975	0.987	0.368333	0	14.574	14.9423
Wono254200	0.914	0.953	1.04567	0.315333	14.4973	15.8583
Wono005811	0.822	0.892	0	3.12	14.45	17.57
Wono377660	0.912	0.952	0.358333	1.03067	14.4057	15.7947
Wono027310	1	1	0	0	14.3993	14.3993
Wono330930	0.954	0.976	0.701667	0	14.392	15.0937
Wono061870	0.797	0.872	1.458	2.201	14.342	18.001
Wono026210	1	1	0	0	14.3387	14.3387
Wono036440	0.975	0.987	0.368333	0	14.308	14.6763
Wono189460	1	1	0	0	14.2947	14.2947
Wono339750	0.818	0.889	3.172	0	14.2817	17.4537
Wono323740	0.78	0.859	2.48333	1.549	14.2747	18.307
Wono141790	0.876	0.929	343.535	2520.39	14.213	2878.13
Wono204680	1	1	0	0	14.1387	14.1387
Wono151320	0.976	0.988	0.345333	0	14.0663	14.4117
Wono108460	0.978	0.989	0	0.32	14.042	14.362
Wono203910	1	1	0	0	13.995	13.995
Wono223500	0.813	0.885	101.15	9.20867	13.9843	124.343
Wono318720	1	1	0	0	13.9137	13.9137
Wono360810	0.77	0.851	0.345333	3.78267	13.83	17.958
Wono338220	0.886	0.935	1.445	0.34	13.81	15.595
Wono069880	0.953	0.975	0	0.685667	13.7963	14.482
Wono141350	0.803	0.878	1.458	1.91533	13.7883	17.1617
Wono238360	1	1	0	0	13.767	13.767
Wono302990	0.952	0.975	0.697	0	13.7433	14.4403
Wono058890	1	1	0	0	13.7133	13.7133
Wono463110	0.811	0.883	0.368333	2.82967	13.7117	16.9097
Wono387780	0.895	0.941	0	1.599	13.6417	15.2407
Wono349230	0.839	0.904	93.583	4.39767	13.542	111.523
Wono209270	0.906	0.948	1.079	0.315333	13.5067	14.901
Wono450970	0.773	0.854	18.2023	108.215	13.4877	139.905
Wono022400	0.912	0.952	0.358333	0.933333	13.4217	14.7133
Wono187510	0.977	0.988	0	0.315333	13.3903	13.7057
Wono206640	0.84	0.905	211.197	1181.73	13.3477	1406.28
Wono397060	0.879	0.931	1.48067	0.34	13.2547	15.0753
Wono090390	1	1	0	0	13.237	13.237
Wono349960	0.933	0.964	0	0.953333	13.1793	14.1327
Wono170410	1	1	0	0	13.1683	13.1683
Wono463450	0.787	0.865	0.345333	3.212	13.1447	16.702
Wono340690	0.905	0.948	0.720667	0.65	13.0973	14.468
Wono250200	0.813	0.885	1.445	1.561	13.068	16.074
Wono464500	1	1	0	0	13.0583	13.0583
Wono407360	0.974	0.987	0.345333	0	13.0557	13.401
Wono147540	0.905	0.948	1.04867	0.315333	13.0417	14.4057
Wono053840	0.949	0.973	0.701667	0	13.032	13.7337
Wono204450	0.88	0.932	1.77	0	13.017	14.787
Wono342070	1	1	0	0	13.0137	13.0137
Wono178920	0.795	0.871	1.73867	57.1213	13.011	71.871
Wono093240	0.771	0.851	3.211	0.65	12.9627	16.8237
Wono250720	1	1	0	0	12.9487	12.9487
Wono469690	0.872	0.927	116.059	4.09367	12.943	133.096
Wono012580	0.807	0.881	26.6887	165.933	12.9133	205.535
Wono049580	1	1	0	0	12.9023	12.9023
Wono021731	0.784	0.862	4.26567	62.056	12.8463	79.168
Wono346560	0.884	0.934	0.718667	0.966	12.837	14.5217
Wono036360	1	1	0	0	12.8283	12.8283
Wono333470	0.862	0.92	1.735	0.32	12.807	14.862
Wono339780	1	1	0	0	12.772	12.772
Wono427240	0.902	0.946	0.739333	0.642667	12.7543	14.1363
Wono479470	0.854	0.915	0	2.17	12.7313	14.9013
Wono387980	0.95	0.974	0.358333	0.315333	12.7303	13.404
Wono211170	1	1	0	0	12.6773	12.6773
Wono132770	0.948	0.972	0.693	0	12.5517	13.2447
Wono104040	1	1	0	0	12.529	12.529
Wono249030	1	1	0	0	12.518	12.518
Wono189610	1	1	0	0	12.5103	12.5103
Wono039260	1	1	0	0	12.4813	12.4813
Wono343540	0.837	0.903	2.08667	0.34	12.467	14.8937
Wono251720	1	1	0	0	12.429	12.429
Wono354050	0.781	0.86	0	3.48933	12.425	15.9143
Wono456200	0.907	0.948	0.345333	0.933333	12.4123	13.691
Wono328820	1	1	0	0	12.399	12.399
Wono397180	1	1	0	0	12.3677	12.3677
Wono006061	0.943	0.97	0.739333	0	12.3317	13.071
Wono020700	1	1	0	0	12.326	12.326
Wono086030	0.947	0.972	0.368333	0.315333	12.3057	12.9893
Wono387960	0.797	0.873	0	3.12333	12.2517	15.375
Wono242410	0.945	0.971	0.718667	0	12.2477	12.9663
Wono065730	0.972	0.985	0.358333	0	12.2307	12.589
Wono286990	0.918	0.955	1.089	0	12.2237	13.3127
Wono334210	0.821	0.891	1.048	1.621	12.2033	14.8723
Wono469960	0.956	0.977	547.447	13.2923	12.1927	572.932
Wono444780	0.806	0.88	103.246	12.6327	12.18	128.059
Wono349850	0.921	0.957	0.720667	0.32	12.18	13.2207
Wono012851	0.983	0.991	5358.11	79.158	12.129	5449.4
Wono386060	0.921	0.957	0.720667	0.32	12.1157	13.1563
Wono031590	1	1	0	0	12.1157	12.1157
Wono221060	0.972	0.986	0	0.34	11.9937	12.3337
Wono165700	0.807	0.88	0.358333	2.49533	11.919	14.7727
Wono046670	0.942	0.969	27.101	636.14	11.8897	675.131
Wono420760	1	1	0	0	11.8867	11.8867
Wono337700	0.881	0.932	0	1.60067	11.8497	13.4503
Wono132750	0.857	0.916	1.041	0.939333	11.8383	13.8187
Wono393190	1	1	0	0	11.7847	11.7847
Wono037920	1	1	0	0	11.7847	11.7847
Wono018351	1	1	0	0	11.7803	11.7803
Wono014391	0.866	0.923	3.47733	98.181	11.7253	113.384
Wono161490	0.798	0.873	0.358333	2.61767	11.7213	14.6973
Wono003281	1	1	0	0	11.7177	11.7177
Wono127380	0.807	0.88	21.8407	140.109	11.6653	173.615
Wono223290	0.821	0.891	119.598	14.4077	11.6417	145.648
Wono135550	1	1	0	0	11.6197	11.6197
Wono405060	1	1	0	0	11.6083	11.6083
Wono021980	0.868	0.924	1.74767	0	11.4767	13.2243
Wono405940	0.973	0.986	0	0.315333	11.4613	11.7767
Wono130590	1	1	0	0	11.43	11.43
Wono164310	0.812	0.884	129.548	609.538	11.3657	750.451
Wono006800	0.802	0.877	2.8	0	11.36	14.16
Wono357430	1	1	0	0	11.3527	11.3527
Wono267910	0.913	0.952	1.38967	133.63	11.336	146.355
Wono022240	0.797	0.873	0.697	2.185	11.336	14.218
Wono180610	0.973	0.986	0	0.32	11.3313	11.6513
Wono032010	1	1	0	0	11.327	11.327
Wono060570	0.833	0.899	0.697	1.571	11.2723	13.5403
Wono321390	0.866	0.922	1.748	0	11.2663	13.0143
Wono330070	0.821	0.891	2.442	0	11.2163	13.6583
Wono361770	0.907	0.949	17.8757	284.739	11.215	313.83
Wono222650	0.772	0.852	1.75733	1.55733	11.212	14.5267
Wono016560	0.777	0.856	1.04567	2.16967	11.2017	14.417
Wono134870	0.885	0.935	1.458	0	11.1793	12.6373
Wono005510	0.97	0.985	0	0.34	11.1463	11.4863
Wono428880	0.776	0.855	3.20533	0	11.0813	14.2867
Wono125260	1	1	0	0	11.0297	11.0297
Wono243820	1	1	0	0	11.0277	11.0277
Wono069760	1	1	0	0	11.015	11.015
Wono460740	0.867	0.923	0	1.67467	10.9373	12.612
Wono011440	0.783	0.861	1.75733	1.26467	10.8893	13.9113
Wono072320	0.825	0.894	1.04567	1.24767	10.8347	13.128
Wono259840	0.872	0.927	73.9187	0	10.8193	84.738
Wono236730	0.972	0.985	0	0.315333	10.8177	11.133
Wono118730	1	1	0	0	10.812	10.812
Wono152030	0.813	0.885	47.026	0	10.8043	57.8303
Wono418650	0.967	0.983	0.368333	0	10.7933	11.1617
Wono005620	1	1	0	0	10.731	10.731
Wono290430	1	1	0	0	10.7243	10.7243
Wono163420	0.997	0.999	30.9453	13891.7	10.696	13933.4
Wono015391	1	1	0	0	10.694	10.694
Wono042060	0.806	0.88	131.899	21.0707	10.6507	163.62
Wono148280	0.782	0.861	1.396	1.561	10.6257	13.5827
Wono004981	0.911	0.951	0.345333	0.685667	10.6063	11.6373
Wono223260	0.858	0.918	174.197	18.1277	10.606	202.93
Wono259450	0.8	0.875	1.07733	1.56667	10.557	13.201
Wono170970	1	1	0	0	10.5327	10.5327
Wono232370	1	1	0	0	10.5227	10.5227
Wono063170	0.801	0.876	95.6523	13.257	10.514	119.423
Wono030910	1	1	0	0	10.5077	10.5077
Wono326570	0.883	0.934	1.04567	0.34	10.47	11.8557
Wono314270	0.971	0.985	0	0.315333	10.4487	10.764
Wono308730	0.967	0.983	0.358333	0	10.4423	10.8007
Wono370260	0.967	0.983	0.358333	0	10.3803	10.7387
Wono217560	0.94	0.968	0.345333	0.315333	10.366	11.0267
Wono415290	1	1	0	0	10.3583	10.3583
Wono426090	0.943	0.97	0	0.619667	10.3297	10.9493
Wono144460	0.942	0.969	1155.43	61.1497	10.3267	1226.9
Wono018101	0.965	0.982	0.368333	0	10.3017	10.67
Wono210890	0.826	0.895	68.0123	371.107	10.2267	449.346
Wono058290	0.852	0.913	1.089	0.685667	10.2197	11.9943
Wono340930	1	1	0	0	10.2003	10.2003
Wono003830	1	1	0	0	10.1957	10.1957
Wono217520	1	1	0	0	10.1707	10.1707
Wono311170	0.939	0.968	0	0.65	10.0843	10.7343
Wono371630	0.967	0.983	0	0.34	10.053	10.393
Wono034790	0.967	0.983	1.41	336.001	10.052	347.463
Wono138700	1	1	0	0	10.046	10.046
Wono254650	0.975	0.987	396.185	0	10.0247	406.21
Wono459510	1	1	0	0	9.991	9.991
Wono074530	0.965	0.982	311.278	1.305	9.92033	322.503
Wono227690	0.835	0.901	10.096	101.245	9.90067	121.242
Wono175300	0.822	0.891	45.5727	0	9.89433	55.467
Wono217500	1	1	0	0	9.83867	9.83867
Wono092760	0.965	0.982	0.358333	0	9.82733	10.1857
Wono460400	0.865	0.922	62.665	0	9.78067	72.4457
Wono465460	0.856	0.916	113.568	9.32933	9.74567	132.643
Wono105670	0.882	0.933	0.368333	0.933333	9.707	11.0087
Wono330680	1	1	0	0	9.688	9.688
Wono309160	0.966	0.982	0	0.34	9.682	10.022
Wono361960	0.781	0.86	0.720667	1.98667	9.67767	12.385
Wono007371	0.963	0.981	0.368333	0	9.66833	10.0367
Wono427500	1	1	0	0	9.66	9.66
Wono007381	1	1	0	0	9.65567	9.65567
Wono148720	0.968	0.984	0	0.315333	9.631	9.94633
Wono445500	1	1	0	0	9.615	9.615
Wono451140	0.942	0.969	0.358333	162.715	9.613	172.687
Wono075190	0.997	0.999	45803.2	115.705	9.589	45928.5
Wono144340	0.965	0.982	0.345333	0	9.554	9.89933
Wono312680	0.785	0.863	0.739333	1.87867	9.537	12.155
Wono429050	1	1	0	0	9.52733	9.52733
Wono065280	1	1	0	0	9.517	9.517
Wono194060	0.82	0.89	1.77	0.315333	9.507	11.5923
Wono404540	0.905	0.948	0.358333	0.636333	9.50233	10.497
Wono285670	0.937	0.966	0	0.636333	9.494	10.1303
Wono404590	1	1	0	0	9.475	9.475
Wono358170	0.845	0.908	1.396	0.34	9.47367	11.2097
Wono301730	0.828	0.896	0.368333	1.599	9.44033	11.4077
Wono360130	1	1	0	0	9.44033	9.44033
Wono161110	0.821	0.891	1.735	0.32	9.42833	11.4833
Wono074850	1	1	0	0	9.41667	9.41667
Wono479650	0.929	0.962	0.718667	0	9.41067	10.1293
Wono043130	1	1	0	0	9.35567	9.35567
Wono099530	0.935	0.965	0	0.642667	9.30067	9.94333
Wono373880	1	1	0	0	9.288	9.288
Wono167330	0.962	0.98	0.368333	0	9.209	9.57733
Wono051450	0.842	0.906	0.697	1.03067	9.19333	10.921
Wono039830	1	1	0	0	9.108	9.108
Wono379770	0.775	0.855	0	31.3193	9.106	40.4253
Wono150770	0.802	0.877	0.368333	1.85767	9.02267	11.2487
Wono063690	0.869	0.924	1.046	0.315333	9.006	10.3673
Wono334840	0.966	0.982	0	0.315333	8.991	9.30633
Wono435780	1	1	0	0	8.96967	8.96967
Wono339080	0.979	0.989	35.914	2124.05	8.94033	2168.91
Wono140210	0.777	0.856	34.8667	152.597	8.929	196.393
Wono160740	1	1	0	0	8.92767	8.92767
Wono302610	0.963	0.981	0.345333	0	8.918	9.26333
Wono279870	0.96	0.979	0.368333	0	8.918	9.28633
Wono356400	0.869	0.925	0.345333	0.991333	8.89667	10.2333
Wono204410	0.927	0.961	0.697	0	8.89667	9.59367
Wono218660	1	1	0	0	8.86467	8.86467
Wono480400	0.913	0.952	163.171	6.72967	8.86367	178.765
Wono339530	0.965	0.982	0	0.32	8.839	9.159
Wono078920	0.836	0.902	1.089	0.640667	8.83367	10.5633
Wono370950	0.931	0.963	0	0.65	8.833	9.483
Wono362180	0.917	0.955	118.17	1.86967	8.76233	128.802
Wono319930	1	1	0	0	8.76233	8.76233
Wono091510	0.86	0.918	1.089	0.34	8.74567	10.1747
Wono151290	1	1	0	0	8.71867	8.71867
Wono383460	0.964	0.982	0	0.32	8.686	9.006
Wono253670	1	1	0	0	8.65967	8.65967
Wono450770	0.95	0.974	13.343	418.656	8.65767	440.657
Wono200660	0.847	0.91	0	1.561	8.63833	10.1993
Wono460950	0.834	0.901	1.39233	0.32	8.62533	10.3377
Wono443530	0.96	0.979	0.358333	0	8.62533	8.98367
Wono480620	0.859	0.918	1.41	0	8.609	10.019
Wono199950	0.856	0.916	1.089	0.34	8.46433	9.89333
Wono424870	0.855	0.915	1.42933	0	8.41467	9.844
Wono209970	1	1	0	0	8.413	8.413
Wono034450	1	1	0	0	8.39933	8.39933
Wono317320	0.865	0.922	0.693	0.619667	8.38167	9.69433
Wono193360	0.889	0.937	1.041	0	8.31433	9.35533
Wono151340	1	1	0	0	8.31333	8.31333
Wono037950	1	1	0	0	8.26867	8.26867
Wono419240	0.786	0.864	0.345333	1.9	8.25933	10.5047
Wono391320	1	1	0	0	8.25333	8.25333
Wono409180	0.888	0.937	157.169	11.666	8.22867	177.064
Wono056080	1	1	0	0	8.164	8.164
Wono338460	0.804	0.878	0.345333	1.641	8.16033	10.1467
Wono250250	1	1	0	0	8.16033	8.16033
Wono344310	1	1	0	0	8.14	8.14
Wono309460	0.855	0.915	0.693	0.685667	8.13867	9.51733
Wono449540	0.929	0.962	0	106.996	8.12967	115.126
Wono472630	1	1	0	0	8.11067	8.11067
Wono427730	1	1	0	0	8.108	8.108
Wono370570	0.867	0.923	0	1.24033	8.08033	9.32067
Wono357460	1	1	0	0	8.06867	8.06867
Wono088920	1	1	0	0	8.06767	8.06767
Wono148700	1	1	0	0	8.06767	8.06767
Wono143670	0.9	0.945	0.368333	76.269	8.06567	84.703
Wono351160	0.777	0.857	0.720667	1.58967	8.057	10.3673
Wono253210	0.832	0.899	0.368333	1.26	8.04767	9.676
Wono271150	1	1	0	0	8.04633	8.04633
Wono319270	0.953	0.975	14.345	454.448	8.028	476.821
Wono329380	1	1	0	0	8.028	8.028
Wono475710	0.959	0.978	0.345333	0	8.019	8.36433
Wono201820	1	1	0	0	7.983	7.983
Wono018551	1	1	0	0	7.978	7.978
Wono081840	1	1	0	0	7.97333	7.97333
Wono248800	1	1	0	0	7.96767	7.96767
Wono248930	0.804	0.878	53.316	5.02533	7.95567	66.297
Wono209320	0.864	0.921	0	1.24767	7.926	9.17367
Wono006640	0.961	0.98	0	0.32	7.92567	8.24567
Wono407190	0.774	0.854	323.93	86.9223	7.892	418.744
Wono133800	0.791	0.868	1.73867	0.34	7.85967	9.93833
Wono012190	0.774	0.854	77.0293	14.684	7.85733	99.5707
Wono400790	0.953	0.976	384.101	10.941	7.83567	402.878
Wono335090	1	1	0	0	7.79033	7.79033
Wono248990	0.817	0.888	1.089	0.636333	7.72767	9.453
Wono320700	1	1	0	0	7.72767	7.72767
Wono474390	1	1	0	0	7.725	7.725
Wono062620	0.956	0.977	0.358333	0	7.71067	8.069
Wono115090	0.885	0.935	9.186	129.936	7.68567	146.808
Wono468920	1	1	0	0	7.67367	7.67367
Wono460560	0.779	0.858	73.7337	287.21	7.62233	368.566
Wono353070	1	1	0	0	7.61967	7.61967
Wono141440	0.823	0.893	44.0233	1.87167	7.585	53.48
Wono071300	1	1	0	0	7.585	7.585
Wono140300	0.998	0.999	3281.84	0	7.584	3289.43
Wono308090	0.914	0.953	0.368333	0.34	7.55633	8.26467
Wono025560	1	1	0	0	7.546	7.546
Wono187540	1	1	0	0	7.52667	7.52667
Wono009990	0.886	0.936	0	0.966	7.52467	8.49067
Wono007011	0.824	0.893	0	1.599	7.501	9.1
Wono252350	0.797	0.873	0	1.90333	7.49467	9.398
Wono005381	1	1	0	0	7.49467	7.49467
Wono170110	0.985	0.993	7.64433	1017.08	7.48733	1032.21
Wono020220	1	1	0	0	7.48433	7.48433
Wono195290	0.99	0.995	746.542	0	7.47067	754.012
Wono463260	1	1	0	0	7.44167	7.44167
Wono428970	0.769	0.85	0.368333	1.86467	7.43133	9.66433
Wono015080	0.87	0.925	59.0973	1.37533	7.43133	67.904
Wono137060	0.811	0.883	0.701667	1.03067	7.418	9.15033
Wono097160	0.928	0.961	36.5643	566.112	7.38267	610.059
Wono114510	0.931	0.963	3.49433	147.202	7.35067	158.047
Wono080410	0.886	0.936	0	0.933333	7.28767	8.221
Wono102710	0.955	0.977	0	0.34	7.284	7.624
Wono339820	1	1	0	0	7.224	7.224
Wono354620	0.976	0.988	10599.6	249.275	7.22367	10856.1
Wono140440	0.819	0.89	0.345333	1.24767	7.22267	8.81567
Wono008460	1	1	0	0	7.21667	7.21667
Wono437800	1	1	0	0	7.20233	7.20233
Wono233340	1	1	0	0	7.17833	7.17833
Wono190560	0.912	0.952	0.368333	0.32	7.174	7.86233
Wono368940	0.793	0.87	21.835	111.321	7.16467	140.321
Wono433660	0.781	0.859	1.04567	0.966	7.15633	9.168
Wono385450	1	1	0	0	7.14233	7.14233
Wono244260	0.807	0.88	50.7783	5.02267	7.13333	62.9343
Wono456690	0.949	0.973	8.493	292.688	7.10933	308.29
Wono057400	0.839	0.904	1.04567	0.32	7.108	8.47367
Wono424670	0.837	0.902	1.065	0.32	7.08833	8.47333
Wono063500	0.881	0.932	4.26567	83.871	7.076	95.2127
Wono453200	0.845	0.908	0.358333	0.939333	7.054	8.35167
Wono127120	0.878	0.931	0.358333	0.619667	7.04833	8.02633
Wono429100	0.916	0.954	432.165	32.833	7.048	472.046
Wono195590	1	1	0	0	7.048	7.048
Wono377340	0.834	0.9	1.089	0.315333	7.04333	8.44767
Wono190510	0.781	0.86	47.5487	6.297	7.02833	60.874
Wono187790	0.798	0.873	54.0233	241.175	7.018	302.217
Wono347810	0.779	0.858	0.368333	1.61067	6.986	8.965
Wono369630	0.957	0.977	0	0.315333	6.98533	7.30067
Wono056910	1	1	0	0	6.94733	6.94733
Wono128330	0.956	0.977	0	0.315333	6.882	7.19733
Wono216170	0.95	0.974	0.358333	0	6.85467	7.213
Wono395500	0.908	0.949	0.697	0	6.84867	7.54567
Wono472860	0.914	0.953	0	0.642667	6.84167	7.48433
Wono039400	0.876	0.929	0	0.965	6.81333	7.77833
Wono326520	0.816	0.887	0.739333	33.2363	6.775	40.7507
Wono040960	0.782	0.861	0	1.887	6.77033	8.65733
Wono468730	0.995	0.998	0.358333	1541.18	6.71633	1548.26
Wono469940	0.828	0.896	1.38967	0	6.71333	8.103
Wono431770	1	1	0	0	6.583	6.583
Wono221820	1	1	0	0	6.575	6.575
Wono351240	0.884	0.934	97.8437	6.28433	6.557	110.685
Wono357340	1	1	0	0	6.544	6.544
Wono232280	1	1	0	0	6.508	6.508
Wono052770	1	1	0	0	6.49933	6.49933
Wono136450	0.998	0.999	0	3973.99	6.46567	3980.45
Wono297480	1	1	0	0	6.45067	6.45067
Wono278210	0.859	0.918	0.368333	0.685667	6.41167	7.46567
Wono019951	1	1	0	0	6.41	6.41
Wono443470	0.791	0.868	0.697	0.991333	6.38	8.06833
Wono459950	0.771	0.852	24.959	1.03067	6.37667	32.3663
Wono239550	0.898	0.943	0.718667	0	6.32667	7.04533
Wono398740	1	1	0	0	6.31267	6.31267
Wono405970	1	1	0	0	6.312	6.312
Wono238970	0.946	0.971	0.358333	0	6.28567	6.644
Wono433930	0.773	0.853	0.345333	22.5323	6.28333	29.161
Wono198520	0.825	0.894	0.345333	0.965333	6.194	7.50467
Wono118360	1	1	0	0	6.194	6.194
Wono146560	0.866	0.922	1.74967	50.9193	6.14767	58.8167
Wono030890	1	1	0	0	6.13233	6.13233
Wono274540	0.86	0.919	0.368333	0.619667	6.07967	7.06767
Wono317160	0.828	0.896	0	1.26467	6.07867	7.34333
Wono451160	0.996	0.998	2.43433	2371.63	6.07667	2380.14
Wono215290	0.93	0.963	25.3497	420.06	6.04633	451.456
Wono019151	0.946	0.971	0.345333	0	6.037	6.38233
Wono189780	1	1	0	0	6.032	6.032
Wono345430	1	1	0	0	6.01633	6.01633
Wono028350	0.778	0.857	1.396	0.32	6.01467	7.73067
Wono314990	0.944	0.97	0.358333	0	6.00067	6.359
Wono030900	1	1	0	0	5.99667	5.99667
Wono475750	0.893	0.94	0.718667	0	5.984	6.70267
Wono415930	1	1	0	0	5.981	5.981
Wono331170	0.788	0.865	50.7713	7.76867	5.91567	64.4557
Wono413810	0.853	0.914	0.697	0.32	5.88367	6.90067
Wono116670	0.826	0.895	0	1.24033	5.88333	7.12367
Wono445800	0.84	0.905	526.96	94.1333	5.87833	626.971
Wono195840	0.894	0.941	0.358333	0.34	5.87833	6.57667
Wono125210	0.786	0.863	0	1.60067	5.862	7.46267
Wono075250	0.812	0.884	0	25.1353	5.83833	30.9737
Wono258170	0.901	0.945	0	0.642667	5.83467	6.47733
Wono323380	0.785	0.863	10.897	60.922	5.83333	77.6523
Wono224920	0.948	0.973	0	0.32	5.83333	6.15333
Wono335460	0.775	0.855	0.718667	0.97	5.82467	7.51333
Wono184150	1	1	0	0	5.818	5.818
Wono286710	1	1	0	0	5.809	5.809
Wono361530	0.81	0.883	4.17133	42.3907	5.78333	52.3453
Wono291590	1	1	0	0	5.77533	5.77533
Wono212550	1	1	0	0	5.77333	5.77333
Wono098450	0.919	0.956	41.8793	537.589	5.77	585.238
Wono310890	0.897	0.943	0.345333	0.315333	5.77	6.43067
Wono200500	1	1	0	0	5.744	5.744
Wono385130	0.985	0.993	9383.89	134.324	5.725	9523.94
Wono125400	1	1	0	0	5.71433	5.71433
Wono164110	0.888	0.937	57.8413	1.58033	5.71167	65.1333
Wono206560	1	1	0	0	5.71167	5.71167
Wono064310	0.784	0.862	41.101	5.62633	5.71033	52.4377
Wono219130	0.782	0.861	0	1.58967	5.70267	7.29233
Wono063080	0.842	0.907	33.8153	0.619667	5.70267	40.1377
Wono073510	0.947	0.972	0	0.32	5.70267	6.02267
Wono017521	0.842	0.906	0.739333	0.32	5.663	6.72233
Wono125280	1	1	0	0	5.64833	5.64833
Wono236840	0.774	0.854	0.368333	1.28333	5.64533	7.297
Wono364170	1	1	0	0	5.64533	5.64533
Wono296640	1	1	0	0	5.64533	5.64533
Wono346800	1	1	0	0	5.64533	5.64533
Wono013040	1	1	0	0	5.62133	5.62133
Wono233330	1	1	0	0	5.581	5.581
Wono317390	0.946	0.972	0	0.315333	5.57533	5.89067
Wono076000	1	1	0	0	5.549	5.549
Wono161930	0.945	0.971	0	0.32	5.53567	5.85567
Wono468130	1	1	0	0	5.50867	5.50867
Wono170750	1	1	0	0	5.504	5.504
Wono021960	1	1	0	0	5.5	5.5
Wono426250	1	1	0	0	5.5	5.5
Wono275160	0.942	0.969	0	0.34	5.477	5.817
Wono410310	0.884	0.934	0.720667	0	5.47167	6.19233
Wono229710	0.789	0.866	7.37833	48.0107	5.468	60.857
Wono404130	0.94	0.968	0.345333	0	5.442	5.78733
Wono157540	0.893	0.94	0	0.65	5.439	6.089
Wono198810	0.94	0.968	0.345333	0	5.37967	5.725
Wono178000	1	1	0	0	5.37733	5.37733
Wono211240	1	1	0	0	5.34567	5.34567
Wono227170	0.803	0.877	0.345333	0.965	5.333	6.64333
Wono332150	0.909	0.95	97.1767	4.434	5.315	106.926
Wono149270	1	1	0	0	5.31067	5.31067
Wono308830	1	1	0	0	5.307	5.307
Wono014121	1	1	0	0	5.28467	5.28467
Wono294890	0.883	0.934	0.358333	0.34	5.28267	5.981
Wono211950	1	1	0	0	5.28067	5.28067
Wono334360	1	1	0	0	5.27833	5.27833
Wono418550	0.939	0.967	0.345333	0	5.27567	5.621
Wono060380	0.849	0.911	0	29.4527	5.239	34.6917
Wono469520	0.89	0.938	0	0.642667	5.21867	5.86133
Wono303530	0.951	0.974	5.22267	200.698	5.19633	211.117
Wono184930	0.938	0.967	0.345333	0	5.192	5.53733
Wono159320	0.883	0.934	0	0.685667	5.17733	5.863
Wono315910	0.846	0.909	0	0.939333	5.162	6.10133
Wono277560	0.942	0.969	0	0.32	5.162	5.482
Wono114750	0.842	0.906	0	0.965333	5.13767	6.103
Wono070990	0.796	0.872	0.345333	0.966	5.13067	6.442
Wono245980	0.941	0.969	0	0.32	5.10733	5.42733
Wono439500	1	1	0	0	5.047	5.047
Wono024670	0.883	0.934	141.784	13.7013	5.045	160.53
Wono457100	0.971	0.985	154.194	5246.63	5.03367	5405.85
Wono325990	1	1	0	0	5.01433	5.01433
Wono018261	0.778	0.857	1.77	23.7307	5.00767	30.5083
Wono412610	0.941	0.969	0	0.315333	5.00767	5.323
Wono252160	0.772	0.852	28.536	3.44667	4.99467	36.9773
Wono395790	0.886	0.936	0	0.640667	4.98233	5.623
Wono198900	0.94	0.968	0	0.32	4.98233	5.30233
Wono220970	0.802	0.877	4.85867	39.747	4.948	49.5537
Wono408220	0.833	0.899	0.345333	0.65	4.94767	5.943
Wono427510	1	1	0	0	4.94767	4.94767
Wono314930	0.978	0.989	2.08067	305.856	4.94	312.877
Wono008941	0.796	0.872	0	19.2653	4.94	24.2053
Wono153310	1	1	0	0	4.94	4.94
Wono303260	0.836	0.902	0	0.966	4.912	5.878
Wono428000	1	1	0	0	4.91033	4.91033
Wono273710	1	1	0	0	4.88733	4.88733
Wono229950	0.839	0.904	0	0.933333	4.87767	5.811
Wono226270	0.779	0.858	17.2047	0	4.87	22.0747
Wono462200	0.802	0.877	60.7517	10.1507	4.80467	75.707
Wono133760	0.81	0.883	20.7523	109.176	4.798	134.726
Wono403000	0.874	0.928	0	0.685667	4.76833	5.454
Wono414120	0.872	0.927	0.697	0	4.76833	5.46533
Wono339810	0.873	0.927	0.693	0	4.744	5.437
Wono140620	1	1	0	0	4.74367	4.74367
Wono217810	0.99	0.995	0.345333	515.997	4.73433	521.077
Wono390510	0.937	0.967	0	0.315333	4.71367	5.029
Wono062580	0.778	0.857	0.701667	0.640667	4.69933	6.04167
Wono138480	0.87	0.925	0.701667	0	4.68133	5.383
Wono351780	0.91	0.951	18.4383	234.4	4.679	257.517
Wono440700	1	1	0	0	4.679	4.679
Wono009170	0.815	0.887	0.739333	0.32	4.676	5.73533
Wono480590	1	1	0	0	4.668	4.668
Wono225780	0.783	0.862	51.1017	9.49067	4.648	65.2403
Wono015261	1	1	0	0	4.647	4.647
Wono431600	0.863	0.92	0.739333	0	4.647	5.38633
Wono019431	0.904	0.947	13.142	167.276	4.641	185.059
Wono377800	0.809	0.882	31.7013	2.83033	4.63867	39.1703
Wono184830	0.823	0.893	0	0.991333	4.61133	5.60267
Wono075510	0.817	0.888	0.693	0.34	4.61	5.643
Wono019310	0.863	0.921	11.8713	103.744	4.54567	120.161
Wono152320	1	1	0	0	4.52833	4.52833
Wono191910	0.952	0.975	610.756	26.4117	4.52667	641.694
Wono360890	0.829	0.897	0	0.933333	4.52667	5.46
Wono292610	0.926	0.96	0.358333	0	4.499	4.85733
Wono011661	0.802	0.876	29.255	136.357	4.47033	170.083
Wono072900	0.824	0.893	0	0.953333	4.46933	5.42267
Wono289010	1	1	0	0	4.46933	4.46933
Wono395200	0.835	0.901	0	22.6607	4.46633	27.127
Wono374390	1	1	0	0	4.456	4.456
Wono138920	0.994	0.997	3.513	1432.38	4.442	1440.34
Wono386130	0.862	0.92	0.368333	0.34	4.442	5.15033
Wono311610	1	1	0	0	4.442	4.442
Wono385980	0.923	0.959	0.368333	0	4.43833	4.80667
Wono235950	0.933	0.964	0	0.315333	4.42033	4.73567
Wono187890	1	1	0	0	4.42033	4.42033
Wono006180	0.812	0.884	33.907	3.441	4.41167	41.7597
Wono472720	0.925	0.959	0.358333	0	4.405	4.76333
Wono422190	0.932	0.964	0	0.32	4.38867	4.70867
Wono471250	0.894	0.941	113.275	9.086	4.37967	126.741
Wono365190	0.959	0.979	9.87733	335.848	4.37933	350.105
Wono451810	0.776	0.855	0	1.26467	4.37	5.63467
Wono010781	0.924	0.959	0.358333	0	4.37	4.72833
Wono128980	1	1	0	0	4.34733	4.34733
Wono061830	0.871	0.926	3180.23	21572.3	4.34467	24756.9
Wono451380	0.796	0.872	3.48633	30.605	4.34467	38.436
Wono408110	0.784	0.862	41.8663	167.34	4.34267	213.549
Wono195440	0.803	0.877	53.0133	8.67133	4.33467	66.0193
Wono051790	0.808	0.881	0	1.03067	4.33267	5.36333
Wono180370	0.95	0.974	480.83	21.088	4.31433	506.233
Wono237910	0.865	0.922	0.358333	0.315333	4.31267	4.98633
Wono134270	1	1	0	0	4.31267	4.31267
Wono324860	0.798	0.874	117.048	25.2767	4.30133	146.626
Wono198970	1	1	0	0	4.278	4.278
Wono318730	0.925	0.96	0.345333	0	4.274	4.61933
Wono156630	0.803	0.877	0.358333	0.685667	4.24433	5.28833
Wono306310	0.873	0.927	0	0.619667	4.24267	4.86233
Wono033570	1	1	0	0	4.214	4.214
Wono085010	0.825	0.894	88.6927	14.613	4.20433	107.51
Wono039800	0.924	0.959	0.345333	0	4.19133	4.53667
Wono104990	0.813	0.885	0	0.965	4.186	5.151
Wono391680	0.941	0.968	77.0897	0.685667	4.186	81.9613
Wono151650	0.816	0.887	0	0.931	4.13733	5.06833
Wono205020	1	1	0	0	4.13733	4.13733
Wono412430	1	1	0	0	4.134	4.134
Wono253660	1	1	0	0	4.134	4.134
Wono436590	1	1	0	0	4.12667	4.12667
Wono414450	0.859	0.918	0.358333	0.32	4.125	4.80333
Wono168410	1	1	0	0	4.125	4.125
Wono437130	0.818	0.889	101.762	18.5353	4.10767	124.405
Wono100310	0.801	0.876	29.0937	3.11033	4.107	36.311
Wono126360	1	1	0	0	4.09	4.09
Wono063520	0.814	0.886	0	0.931	4.07833	5.00933
Wono243890	0.864	0.921	0	0.642667	4.07833	4.721
Wono099150	0.868	0.924	0	0.619667	4.07833	4.698
Wono454190	0.957	0.978	7.78133	263.524	4.07067	275.376
Wono210320	0.865	0.922	0	0.636333	4.07067	4.707
Wono253090	0.882	0.933	4.24433	61.8573	4.047	70.1487
Wono113360	0.808	0.881	16.8843	88.3053	4.04433	109.234
Wono117070	0.811	0.884	1.04567	21.904	4.04367	26.9933
Wono439340	0.877	0.93	28.8387	0	4.04	32.8787
Wono194030	0.823	0.892	2.089	28.3013	4.01333	34.4037
Wono321820	0.802	0.877	0	16.2877	4.01333	20.301
Wono301100	1	1	0	0	4.01333	4.01333
Wono346350	1	1	0	0	4.01333	4.01333
Wono263130	0.918	0.955	0.358333	0	4.00367	4.362
Wono467420	0.876	0.929	0.345333	30.4963	3.981	34.8227
Wono095870	1	1	0	0	3.977	3.977
Wono356630	0.801	0.876	0.345333	0.636333	3.94433	4.926
Wono447040	0.947	0.972	33.7953	671.795	3.85467	709.445
Wono030190	0.783	0.862	0	13.9443	3.85467	17.799
Wono363870	0.868	0.924	27.6383	0.34	3.85467	31.833
Wono032770	1	1	0	0	3.85467	3.85467
Wono480580	0.846	0.909	0.701667	0	3.85467	4.55633
Wono135750	1	1	0	0	3.833	3.833
Wono180940	0.794	0.87	0.358333	0.636333	3.83067	4.82533
Wono054520	0.783	0.861	10.9823	53.331	3.82967	68.143
Wono462580	0.856	0.916	0	0.642667	3.82633	4.469
Wono255270	0.818	0.889	219.329	44.8957	3.80433	268.029
Wono115560	0.918	0.955	0	0.34	3.80433	4.14433
Wono073410	0.857	0.916	0	0.636333	3.801	4.43733
Wono363060	0.849	0.911	0.358333	0.315333	3.79567	4.46933
Wono478990	0.911	0.951	10.8243	150.038	3.785	164.647
Wono347110	0.855	0.915	0	0.642667	3.775	4.41767
Wono331770	0.917	0.955	0	0.34	3.775	4.115
Wono057900	0.871	0.926	68.4823	6.34567	3.76933	78.5973
Wono100990	0.782	0.86	34.7173	5.93167	3.76933	44.4183
Wono229150	0.897	0.942	1.07733	41.786	3.74367	46.607
Wono120940	1	1	0	0	3.74367	3.74367
Wono312180	0.78	0.859	32.5073	5.42567	3.73967	41.6727
Wono413000	0.787	0.865	0.358333	0.65	3.73633	4.74467
Wono437500	0.921	0.957	0	0.32	3.72867	4.04867
Wono381220	0.83	0.897	25.6303	1.551	3.71367	30.895
Wono427950	0.922	0.958	0	0.315333	3.71367	4.029
Wono022471	1	1	0	0	3.71367	3.71367
Wono445410	0.915	0.954	0.345333	0	3.71367	4.059
Wono182260	0.777	0.856	7.80567	39.9993	3.70567	51.5107
Wono260720	0.843	0.907	0.368333	0.32	3.692	4.38033
Wono246620	0.862	0.92	290.502	43.0103	3.681	337.193
Wono325140	1	1	0	0	3.681	3.681
Wono120060	0.779	0.858	1.04567	0	3.681	4.72667
Wono034140	1	1	0	0	3.661	3.661
Wono027680	1	1	0	0	3.64667	3.64667
Wono402930	1	1	0	0	3.64667	3.64667
Wono446490	0.913	0.953	0.345333	0	3.64667	3.992
Wono241620	1	1	0	0	3.63667	3.63667
Wono323430	1	1	0	0	3.63667	3.63667
Wono478110	0.846	0.909	0.345333	0.315333	3.63267	4.29333
Wono057870	0.92	0.956	0	0.315333	3.61167	3.927
Wono117470	1	1	0	0	3.61167	3.61167
Wono008360	1	1	0	0	3.60733	3.60733
Wono231510	0.824	0.893	34.7057	3.82867	3.57433	42.1087
Wono282770	0.778	0.857	1.11033	16.3327	3.54933	20.9923
Wono218870	1	1	0	0	3.54367	3.54367
Wono259100	0.918	0.955	0	0.315333	3.52733	3.84267
Wono307580	0.91	0.95	82.5277	4.67333	3.50167	90.7027
Wono240680	0.91	0.951	0.345333	0	3.49833	3.84367
Wono360940	1	1	0	0	3.49467	3.49467
Wono207310	0.9	0.945	4.95	76.1197	3.49167	84.5613
Wono394180	1	1	0	0	3.469	3.469
Wono130660	0.771	0.851	4.541	26.7813	3.434	34.7563
Wono339410	0.903	0.946	0.368333	0	3.434	3.80233
Wono082940	0.915	0.954	0	0.315333	3.41167	3.727
Wono391770	0.915	0.954	0	0.315333	3.41167	3.727
Wono375730	0.909	0.95	0	0.34	3.408	3.748
Wono212850	0.832	0.899	0.368333	0.32	3.40033	4.08867
Wono406530	0.842	0.906	8.123	61.1663	3.379	72.6683
Wono483300	0.981	0.991	1.38967	252.646	3.37867	257.415
Wono359870	0.835	0.901	42.6487	5.06967	3.37867	51.097
Wono076950	1	1	0	0	3.37867	3.37867
Wono425640	1	1	0	0	3.37867	3.37867
Wono445520	0.814	0.886	0	14.7423	3.364	18.1063
Wono376650	0.907	0.949	0.345333	0	3.364	3.70933
Wono250220	0.826	0.895	0.368333	0.34	3.35767	4.066
Wono236320	0.903	0.946	0.358333	0	3.34767	3.706
Wono096710	0.887	0.936	35.9073	1.246	3.34333	40.4967
Wono068890	1	1	0	0	3.34333	3.34333
Wono117680	0.913	0.952	0	0.32	3.33967	3.65967
Wono158250	1	1	0	0	3.33967	3.33967
Wono017170	1	1	0	0	3.313	3.313
Wono371500	1	1	0	0	3.313	3.313
Wono459710	1	1	0	0	3.31033	3.31033
Wono451150	0.985	0.992	1.07733	289.737	3.294	294.109
Wono034510	0.855	0.915	0	19.3703	3.294	22.6643
Wono255050	0.902	0.946	0.358333	0	3.294	3.65233
Wono150350	0.792	0.868	1.73867	19.0623	3.27733	24.0783
Wono304640	0.979	0.989	193.579	0.965	3.27733	197.822
Wono271320	0.983	0.991	186.706	0	3.27733	189.983
Wono353770	1	1	0	0	3.27367	3.27367
Wono031120	0.822	0.892	28.3953	2.87767	3.26833	34.5413
Wono201440	0.906	0.948	0	0.34	3.26833	3.60833
Wono297470	1	1	0	0	3.26833	3.26833
Wono402920	1	1	0	0	3.26833	3.26833
Wono251730	1	1	0	0	3.26833	3.26833
Wono073170	0.787	0.865	4.579	28.9527	3.239	36.7707
Wono285140	1	1	0	0	3.239	3.239
Wono325670	1	1	0	0	3.22033	3.22033
Wono004871	0.9	0.944	0.358333	0	3.22033	3.57867
Wono458250	1	1	0	0	3.15833	3.15833
Wono013110	0.821	0.891	0.345333	0.34	3.144	3.82933
Wono174900	0.826	0.894	20.899	1.28333	3.13367	25.316
Wono113840	0.769	0.85	11.5667	0.34	3.13367	15.0403
Wono115870	1	1	0	0	3.13367	3.13367
Wono304210	0.799	0.874	34.7853	5.63633	3.13033	43.552
Wono002841	1	1	0	0	3.13033	3.13033
Wono293400	0.897	0.943	0.358333	0	3.13033	3.48867
Wono423880	0.829	0.897	0	0.642667	3.11433	3.757
Wono430480	0.902	0.945	0	0.34	3.11433	3.45433
Wono103280	0.832	0.899	16.9667	0.315333	3.11433	20.3963
Wono477640	0.801	0.875	0.368333	13.9517	3.10667	17.4267
Wono163250	1	1	0	0	3.10367	3.10367
Wono056250	0.783	0.862	24.045	3.57	3.07833	30.6933
Wono358730	1	1	0	0	3.07833	3.07833
Wono138860	0.899	0.944	0.345333	0	3.07833	3.42367
Wono097760	0.816	0.887	0.693	0	3.075	3.768
Wono334860	0.999	1	0	4469.11	3.07067	4472.18
Wono186980	0.825	0.894	0	0.65	3.07067	3.72067
Wono252640	0.907	0.949	0	0.315333	3.06667	3.382
Wono429160	1	1	0	0	3.06667	3.06667
Wono023270	0.769	0.85	5.60933	28.8233	3.06267	37.4953
Wono022750	0.892	0.94	0.368333	0	3.04933	3.41767
Wono079850	1	1	0	0	3.047	3.047
Wono120370	0.845	0.908	31.8363	2.802	3.04233	37.6807
Wono156640	0.906	0.948	0	0.315333	3.04233	3.35767
Wono186630	1	1	0	0	3.04233	3.04233
Wono418660	0.797	0.873	11.929	0	3.03567	14.9647
Wono384670	0.858	0.917	1.04867	24.568	3.01333	28.63
Wono478720	0.823	0.892	0	0.65	3.01333	3.66333
Wono141720	0.968	0.983	12.2277	458.262	3.01233	473.502
Wono221020	1	1	0	0	2.998	2.998
Wono014941	0.825	0.894	0	0.636333	2.996	3.63233
Wono294180	0.991	0.996	341.464	0	2.996	344.46
Wono015871	0.777	0.856	0	10.3707	2.97967	13.3503
Wono087760	0.81	0.883	0.358333	0.34	2.97967	3.678
Wono462780	1	1	0	0	2.97967	2.97967
Wono006071	0.81	0.883	0.697	0	2.97967	3.67667
Wono028320	1	1	0	0	2.97233	2.97233
Wono032370	0.985	0.992	0.358333	215.631	2.94167	218.931
Wono451270	0.937	0.966	0	43.514	2.94167	46.4557
Wono346870	1	1	0	0	2.941	2.941
Wono217180	0.807	0.88	0.701667	0	2.93567	3.63733
Wono255320	0.896	0.942	0	0.34	2.92567	3.26567
Wono390110	0.801	0.876	0.720667	0	2.90433	3.625
Wono244220	0.859	0.918	3.15167	36.9357	2.898	42.9853
Wono052690	0.941	0.968	61.1017	0.953333	2.898	64.953
Wono468030	0.806	0.88	0	11.891	2.863	14.754
Wono182270	1	1	0	0	2.849	2.849
Wono299910	0.835	0.901	47.5383	6.54367	2.82467	56.9067
Wono340980	1	1	0	0	2.82467	2.82467
Wono431990	1	1	0	0	2.82467	2.82467
Wono271860	0.887	0.937	0.358333	0	2.82467	3.183
Wono478840	0.809	0.882	0.345333	0.315333	2.80067	3.46133
Wono104410	0.897	0.943	0	0.32	2.78633	3.10633
Wono055440	0.802	0.877	9.07067	48.061	2.77633	59.908
Wono009101	0.802	0.877	0.368333	0.315333	2.77633	3.46
Wono468140	0.821	0.891	1.046	17.514	2.77233	21.3323
Wono193370	0.836	0.902	0	14.1073	2.77233	16.8797
Wono406670	1	1	0	0	2.77233	2.77233
Wono030920	1	1	0	0	2.77233	2.77233
Wono222220	1	1	0	0	2.77233	2.77233
Wono457820	0.891	0.939	10.9983	112.838	2.76833	126.605
Wono354360	1	1	0	0	2.76833	2.76833
Wono350330	0.835	0.901	115.248	19.9967	2.768	138.013
Wono357270	0.809	0.882	0	0.65	2.756	3.406
Wono453980	0.894	0.941	92.4823	8.19867	2.74367	103.425
Wono237760	0.812	0.884	0	0.636333	2.74367	3.38
Wono002831	1	1	0	0	2.74367	2.74367
Wono084110	1	1	0	0	2.74367	2.74367
Wono087320	1	1	0	0	2.74367	2.74367
Wono022020	0.79	0.867	38.355	154.557	2.741	195.653
Wono256150	0.801	0.876	344.768	83.0027	2.741	430.512
Wono075370	0.841	0.906	1.74767	23.802	2.741	28.2907
Wono472850	1	1	0	0	2.741	2.741
Wono074670	1	1	0	0	2.741	2.741
Wono400010	1	1	0	0	2.741	2.741
Wono426240	1	1	0	0	2.741	2.741
Wono370920	0.798	0.874	0.693	0	2.741	3.434
Wono151210	0.805	0.879	0.345333	0.315333	2.723	3.38367
Wono146530	0.829	0.897	13.2387	0	2.722	15.9607
Wono180980	0.918	0.955	65.6123	3.16967	2.714	71.496
Wono276420	0.786	0.864	0.739333	0	2.714	3.45333
Wono430750	0.789	0.866	1584.15	5942.87	2.70633	7529.73
Wono120430	1	1	0	0	2.70633	2.70633
Wono016640	0.85	0.912	67.096	9.15967	2.70233	78.958
Wono318910	0.896	0.942	0	0.315333	2.70233	3.01767
Wono179410	0.847	0.91	39.6423	4.46067	2.68067	46.7837
Wono443090	0.842	0.906	16.115	0.34	2.68067	19.1357
Wono376480	1	1	0	0	2.68067	2.68067
Wono423340	1	1	0	0	2.68067	2.68067
Wono074050	0.994	0.997	1.39967	646.262	2.67667	650.338
Wono027140	0.871	0.926	0	18.0873	2.67667	20.764
Wono117880	0.822	0.892	0	12.3533	2.67667	15.03
Wono207660	0.82	0.89	17.9337	1.26	2.67667	21.8703
Wono324410	0.887	0.936	0	0.34	2.67667	3.01667
Wono447900	0.894	0.941	0	0.315333	2.67033	2.98567
Wono319760	0.882	0.933	0.358333	0	2.67033	3.02867
Wono383470	1	1	0	0	2.66767	2.66767
Wono057420	0.894	0.94	0	0.315333	2.64833	2.96367
Wono005391	0.805	0.879	0	0.642667	2.645	3.28767
Wono002851	0.878	0.93	0.368333	0	2.645	3.01333
Wono053950	1	1	0	0	2.64233	2.64233
Wono225840	1	1	0	0	2.64233	2.64233
Wono302170	1	1	0	0	2.631	2.631
Wono400040	1	1	0	0	2.631	2.631
Wono438560	0.838	0.903	26.6793	2.544	2.60833	31.8317
Wono013060	1	1	0	0	2.60833	2.60833
Wono313880	0.862	0.92	1.40733	25.149	2.60333	29.1597
Wono062700	0.859	0.918	0.345333	17.9787	2.60333	20.9273
Wono399060	0.892	0.939	0	0.315333	2.60333	2.91867
Wono348230	1	1	0	0	2.60333	2.60333
Wono224120	0.893	0.94	1.445	33.605	2.58933	37.6393
Wono451370	0.781	0.859	1.74767	15.3573	2.56833	19.6733
Wono021851	0.801	0.876	0	0.636333	2.56833	3.20467
Wono010300	1	1	0	0	2.56833	2.56833
Wono212380	1	1	0	0	2.56833	2.56833
Wono447520	1	1	0	0	2.56833	2.56833
Wono165310	0.787	0.864	0.697	0	2.56833	3.26533
Wono232050	0.8	0.875	0	0.640667	2.56733	3.208
Wono101100	0.891	0.939	0	0.315333	2.56733	2.88267
Wono320890	0.788	0.866	0	0.685667	2.55533	3.241
Wono398770	0.82	0.89	22.0077	2.26567	2.555	26.8283
Wono321990	0.785	0.863	0.701667	0	2.555	3.25667
Wono083290	0.798	0.873	0	0.640667	2.524	3.16467
Wono460610	0.881	0.933	0	0.34	2.524	2.864
Wono376330	1	1	0	0	2.524	2.524
Wono189710	0.798	0.874	0	0.636333	2.51667	3.153
Wono454560	0.787	0.865	2.792	19.515	2.481	24.788
Wono251180	0.918	0.955	1.38967	43.3687	2.474	47.2323
Wono404450	1	1	0	0	2.46467	2.46467
Wono067600	0.774	0.854	0.718667	0	2.46467	3.18333
Wono226760	0.925	0.959	41.407	538.452	2.43967	582.298
Wono473600	0.869	0.924	28.918	1.931	2.43967	33.2887
Wono252660	0.784	0.862	0.358333	0.315333	2.43967	3.11333
Wono328800	1	1	0	0	2.43967	2.43967
Wono417960	0.848	0.911	1.40733	21.473	2.42867	25.309
Wono219120	0.777	0.857	0.697	0	2.42867	3.12567
Wono046250	0.808	0.881	2.786	21.9427	2.42833	27.157
Wono452110	0.987	0.993	39.694	3225.75	2.41467	3267.86
Wono287900	0.773	0.853	0	8.21867	2.41	10.6287
Wono371890	0.821	0.891	25.556	3.14567	2.41	31.1117
Wono275010	0.876	0.929	0	0.34	2.41	2.75
Wono112960	0.779	0.858	0.345333	0.34	2.41	3.09533
Wono316580	0.773	0.853	0.368333	0.34	2.41	3.11833
Wono081000	1	1	0	0	2.41	2.41
Wono059840	1	1	0	0	2.41	2.41
Wono142790	1	1	0	0	2.41	2.41
Wono212570	1	1	0	0	2.41	2.41
Wono438470	1	1	0	0	2.41	2.41
Wono235030	0.773	0.853	0.368333	0.34	2.40533	3.11367
Wono386520	1	1	0	0	2.40533	2.40533
Wono281920	0.995	0.998	483.106	0	2.40533	485.512
Wono040120	0.77	0.85	8.011	0	2.39667	10.4077
Wono264230	0.776	0.855	0.368333	0.32	2.37933	3.06767
Wono207520	0.852	0.913	0.345333	15.702	2.377	18.4243
Wono012390	0.769	0.85	12.1507	1.26467	2.377	15.7923
Wono222260	1	1	0	0	2.377	2.377
Wono368390	0.866	0.923	0.368333	0	2.377	2.74533
Wono230830	0.772	0.852	0.358333	0.34	2.362	3.06033
Wono477590	0.796	0.872	0	9.138	2.34767	11.4857
Wono457780	0.796	0.872	15.215	1.551	2.34767	19.1137
Wono331970	0.785	0.863	0	0.642667	2.34767	2.99033
Wono077800	0.882	0.933	0	0.315333	2.34767	2.663
Wono351170	0.83	0.898	13.0273	0.315333	2.34767	15.6903
Wono458090	1	1	0	0	2.34767	2.34767
Wono099100	0.773	0.853	0	0.685667	2.33867	3.02433
Wono350610	0.857	0.917	14.0077	0	2.33867	16.3463
Wono229800	0.822	0.892	2.781	23.617	2.33633	28.7343
Wono307270	0.795	0.871	14.0337	1.28333	2.33633	17.6533
Wono183200	1	1	0	0	2.33633	2.33633
Wono035490	0.784	0.862	11.9393	0.965	2.32367	15.228
Wono235360	0.801	0.875	19.308	2.498	2.311	24.117
Wono279300	0.948	0.973	48.5903	0.34	2.311	51.2413
Wono380180	0.771	0.852	0.345333	0.34	2.311	2.99633
Wono346370	1	1	0	0	2.311	2.311
Wono006630	1	1	0	0	2.311	2.311
Wono072480	0.784	0.862	0	0.636333	2.30933	2.94567
Wono303610	0.788	0.866	0	0.619667	2.30867	2.92833
Wono439600	0.837	0.903	16.4957	0.939333	2.27433	19.7093
Wono100920	0.778	0.857	0	0.65	2.27367	2.92367
Wono156070	0.878	0.931	0	0.315333	2.27367	2.589
Wono029600	1	1	0	0	2.27367	2.27367
Wono003721	0.857	0.917	7.75867	60.0973	2.26967	70.1257
Wono403040	0.828	0.896	816.069	167.32	2.26167	985.651
Wono031250	0.993	0.996	525.745	1.57433	2.25833	529.577
Wono080450	0.894	0.941	0	18.9027	2.23033	21.133
Wono015250	0.858	0.917	0.368333	0	2.23033	2.59867
Wono018300	0.998	0.999	1.11033	1800.65	2.22267	1803.99
Wono244290	0.797	0.873	42.3747	8.54433	2.22267	53.1417
Wono273390	0.94	0.968	108.933	4.72533	2.22267	115.881
Wono314620	0.84	0.905	31.5217	3.76867	2.22267	37.513
Wono165960	0.883	0.934	0	16.527	2.18133	18.7083
Wono082030	0.865	0.922	0	0.34	2.18133	2.52133
Wono044260	0.869	0.925	0	0.32	2.12467	2.44467
Wono384300	0.86	0.919	0.345333	0	2.12467	2.47
Wono409040	0.852	0.913	0.368333	0	2.12467	2.493
Wono005280	0.892	0.94	0.739333	23.6113	2.11467	26.4653
Wono333280	0.891	0.939	5.262	60.063	2.10433	67.4293
Wono305780	0.913	0.952	98.864	7.291	2.10433	108.259
Wono408320	0.87	0.925	0	0.315333	2.10433	2.41967
Wono408970	1	1	0	0	2.10433	2.10433
Wono115450	1	1	0	0	2.10433	2.10433
Wono118970	1	1	0	0	2.10433	2.10433
Wono208150	0.877	0.93	14.984	0	2.10433	17.0883
Wono062330	0.854	0.915	0.358333	0	2.10433	2.46267
Wono269710	0.924	0.959	25.424	0	2.09933	27.5233
Wono426040	0.853	0.914	2911.11	500.746	2.07767	3413.93
Wono340870	0.877	0.93	17.2023	137.487	2.07767	156.767
Wono433870	0.932	0.963	0.358333	33.3283	2.07767	35.7643
Wono109820	0.777	0.856	0.368333	8.49967	2.07767	10.9457
Wono220610	0.88	0.932	36.461	2.87767	2.07767	41.4163
Wono106790	0.945	0.971	52.1503	0.97	2.07767	55.198
Wono332600	0.857	0.917	14.3863	0.32	2.07767	16.784
Wono323330	1	1	0	0	2.07767	2.07767
Wono052070	1	1	0	0	2.07767	2.07767
Wono298480	0.865	0.922	13.325	0	2.07767	15.4027
Wono317170	0.804	0.878	6.68133	35.971	2.06933	44.7217
Wono268870	0.779	0.858	34.0613	7.58067	2.06933	43.7113
Wono155170	0.859	0.918	0	0.34	2.06933	2.40933
Wono037960	0.866	0.923	0	0.32	2.06933	2.38933
Wono319840	0.798	0.874	9.46233	0.32	2.06933	11.8517
Wono199400	0.821	0.891	9.48267	0	2.06933	11.552
Wono295760	0.809	0.882	8.74867	0	2.06933	10.818
Wono184980	0.805	0.879	424.174	1759.23	2.05233	2185.45
Wono434630	0.805	0.879	2.80867	20.1083	2.05233	24.9693
Wono295850	0.858	0.917	0	0.34	2.05233	2.39233
Wono404560	0.957	0.977	0	45.359	2.046	47.405
Wono184880	0.848	0.91	0.720667	15.42	2.046	18.1867
Wono259220	0.785	0.863	24.5817	4.70233	2.046	31.33
Wono130630	0.801	0.876	11.9847	0.933333	2.046	14.964
Wono053230	0.865	0.922	0	0.32	2.046	2.366
Wono376360	1	1	0	0	2.046	2.046
Wono432020	1	1	0	0	2.046	2.046
Wono443540	1	1	0	0	2.046	2.046
Wono478500	0.985	0.992	3.172	340.499	2.04133	345.712
Wono328220	0.965	0.982	55.7513	0	2.04133	57.7927
Wono454040	0.917	0.955	3237.74	291.66	2.03633	3531.43
Wono458890	0.837	0.903	0.358333	12.2817	2.03633	14.6763
Wono453690	0.921	0.957	12.5483	170.666	2.01333	185.228
Wono450740	1	1	0	0	2.01333	2.01333
Wono172670	1	1	0	0	2.01333	2.01333
Wono040900	0.868	0.924	397.121	58.3933	2.00967	457.524
Wono207110	0.807	0.88	0	8.39133	2.00967	10.401
Wono008000	0.828	0.896	27.958	3.78267	2.00967	33.7503
Wono334530	0.887	0.936	25.5887	1.24767	2.00967	28.846
Wono392740	0.857	0.916	12.0257	0	2.00967	14.0353
Wono271310	0.79	0.867	2.442	16.684	1.99833	21.1243
Wono209220	0.838	0.904	0.693	13.971	1.99833	16.6623
Wono109770	0.84	0.904	65.7373	354.389	1.98167	422.108
Wono121090	0.94	0.968	0	31.1687	1.98167	33.1503
Wono016450	0.797	0.872	1.089	12.02	1.98167	15.0907
Wono452160	0.817	0.888	0	8.833	1.98167	10.8147
Wono472250	0.822	0.892	18.3137	1.98667	1.98167	22.282
Wono119160	0.852	0.913	0.345333	0	1.98167	2.327
Wono192250	0.852	0.913	0.345333	0	1.98167	2.327
Wono452330	0.843	0.907	0.368333	0	1.98167	2.35
Wono250380	0.797	0.872	1.79867	14.7867	1.97833	18.5637
Wono042740	0.853	0.914	0	0.34	1.97833	2.31833
Wono472490	0.863	0.92	0	0.315333	1.97833	2.29367
Wono163350	1	1	0	0	1.97833	1.97833
Wono048780	0.843	0.907	0.718667	14.3787	1.969	17.0663
Wono303810	0.934	0.965	46.5763	1.30533	1.969	49.8507
Wono430120	0.853	0.914	0	0.34	1.969	2.309
Wono386240	0.862	0.92	0	0.315333	1.969	2.28433
Wono348990	0.852	0.913	0	0.34	1.95767	2.29767
Wono175560	0.992	0.996	0.697	339.736	1.93733	342.371
Wono329470	0.902	0.946	41.0527	2.508	1.93733	45.498
Wono391790	1	1	0	0	1.93733	1.93733
Wono201510	1	1	0	0	1.93733	1.93733
Wono054470	0.813	0.885	8.42833	0	1.93733	10.3657
Wono001280	0.834	0.9	12.228	70.9977	1.92733	85.153
Wono358380	0.821	0.891	0	8.82933	1.92733	10.7567
Wono121330	0.981	0.99	18.4773	1025.34	1.88967	1045.7
Wono341670	0.857	0.917	0	0.315333	1.88967	2.205
Wono148440	1	1	0	0	1.88967	1.88967
Wono209980	1	1	0	0	1.88967	1.88967
Wono341460	0.812	0.885	13.6403	1.26	1.88833	16.7887
Wono374840	0.847	0.91	0	0.34	1.88833	2.22833
Wono429120	0.914	0.953	19.9677	0	1.88833	21.856
Wono069060	0.897	0.943	34.9837	2.16633	1.84367	38.9937
Wono195730	0.976	0.988	87.5437	0.34	1.84367	89.7273
Wono086520	0.854	0.914	0	0.315333	1.84367	2.159
Wono368890	0.832	0.899	377.405	74.3777	1.824	453.607
Wono025180	0.882	0.933	1.04867	21.5027	1.824	24.3753
Wono349800	0.885	0.935	1.041	21.7583	1.79333	24.5927
Wono051640	0.839	0.904	0.345333	0	1.79333	2.13867
Wono434060	0.964	0.981	0	47.1057	1.77867	48.8843
Wono160300	0.948	0.973	0	32.6063	1.77867	34.385
Wono134650	0.938	0.967	74.9917	3.15933	1.768	79.919
Wono052320	0.885	0.935	25.9893	1.61067	1.768	29.368
Wono462750	0.828	0.896	0.368333	0	1.768	2.13633
Wono009580	0.898	0.943	97.774	9.39733	1.75467	108.926
Wono301230	0.773	0.853	29.8683	7.03333	1.75467	38.6563
Wono065150	0.86	0.919	41.591	4.98933	1.75467	48.335
Wono379830	0.838	0.903	0	0.34	1.75467	2.09467
Wono056950	0.846	0.909	0	0.32	1.75467	2.07467
Wono015381	1	1	0	0	1.74233	1.74233
Wono372440	1	1	0	0	1.74233	1.74233
Wono122930	1	1	0	0	1.74233	1.74233
Wono437220	0.94	0.968	27.0713	0	1.74233	28.8137
Wono191620	0.835	0.901	0.345333	0	1.74233	2.08767
Wono130560	0.948	0.973	489.006	24.969	1.74133	515.717
Wono084910	0.846	0.909	41.5097	5.842	1.74133	49.093
Wono427620	0.816	0.888	19.6077	2.66767	1.74133	24.0167
Wono166300	0.837	0.902	0	0.34	1.74133	2.08133
Wono136680	0.845	0.908	0	0.32	1.74133	2.06133
Wono220030	0.847	0.909	0	0.315333	1.74133	2.05667
Wono032600	0.871	0.926	1.74967	23.345	1.714	26.8087
Wono364430	0.995	0.997	4220.28	19.8493	1.714	4241.84
Wono319450	0.853	0.914	1.065	16.0803	1.714	18.8593
Wono189160	0.776	0.855	0	5.928	1.714	7.642
Wono396740	0.786	0.864	17.8297	3.143	1.714	22.6867
Wono109830	0.823	0.893	14.0587	1.30533	1.714	17.078
Wono163720	0.834	0.901	0	0.34	1.714	2.054
Wono172190	0.834	0.901	0	0.34	1.714	2.054
Wono012070	1	1	0	0	1.714	1.714
Wono060980	1	1	0	0	1.714	1.714
Wono398470	1	1	0	0	1.714	1.714
Wono140530	1	1	0	0	1.714	1.714
Wono190940	1	1	0	0	1.714	1.714
Wono365860	0.852	0.913	9.13967	62.555	1.70933	73.404
Wono433900	0.933	0.964	0	23.876	1.70933	25.5853
Wono335610	0.778	0.857	14.7997	2.51967	1.70933	19.0287
Wono222610	0.995	0.998	807.602	2.21567	1.70933	811.527
Wono073040	0.834	0.901	0	0.34	1.70933	2.04933
Wono480480	0.842	0.906	0	0.32	1.70933	2.02933
Wono099630	0.999	0.999	3.127	3810.35	1.689	3815.16
Wono246030	0.779	0.858	0	5.957	1.689	7.646
Wono001010	0.883	0.934	24.5913	1.57433	1.689	27.8547
Wono341900	0.9	0.944	1029.6	112.987	1.67933	1144.26
Wono041440	0.927	0.961	3.513	65.7463	1.67933	70.9387
Wono119250	0.918	0.955	36.1097	1.561	1.67933	39.35
Wono021111	1	1	0	0	1.67933	1.67933
Wono053980	1	1	0	0	1.67933	1.67933
Wono399030	1	1	0	0	1.67933	1.67933
Wono204950	1	1	0	0	1.67933	1.67933
Wono341920	0.923	0.959	1184.37	96.566	1.67533	1282.61
Wono112900	0.856	0.916	8.779	62.3637	1.67533	72.818
Wono319310	0.793	0.869	7.02467	33.285	1.67533	41.985
Wono083030	0.808	0.881	92.7757	20.4227	1.67533	114.874
Wono028570	0.823	0.893	2.44033	19.1993	1.67533	23.315
Wono121340	0.769	0.85	3.831	18.3183	1.67533	23.8247
Wono005750	0.837	0.902	0.697	12.1453	1.67533	14.5177
Wono298500	0.883	0.934	52.634	5.29867	1.67533	59.608
Wono252050	0.831	0.899	0	0.34	1.67533	2.01533
Wono406000	1	1	0	0	1.67533	1.67533
Wono331020	1	1	0	0	1.67533	1.67533
Wono336210	1	1	0	0	1.67533	1.67533
Wono211470	1	1	0	0	1.67533	1.67533
Wono222090	0.961	0.98	121.442	3.24433	1.67333	126.36
Wono172800	0.791	0.868	8.72933	0.636333	1.67333	11.039
Wono362190	0.807	0.881	7.00567	0	1.67333	8.679
Wono179290	0.976	0.988	331.038	13607	1.644	13939.6
Wono408750	0.799	0.874	0	6.53467	1.644	8.17867
Wono255120	0.855	0.915	35.6363	4.38633	1.644	41.6667
Wono077760	0.837	0.903	0	0.32	1.644	1.964
Wono148610	1	1	0	0	1.644	1.644
Wono220640	0.826	0.895	0.345333	0	1.644	1.98933
Wono238510	0.862	0.92	0.358333	12.464	1.629	14.4513
Wono352880	0.825	0.894	0.345333	0	1.629	1.97433
Wono414160	0.998	0.999	1.77	2153.6	1.61467	2156.99
Wono050710	0.964	0.981	1734.54	62.6453	1.61467	1798.8
Wono127170	0.87	0.925	13.069	0.34	1.61467	15.0237
Wono230560	0.835	0.901	0	0.32	1.61467	1.93467
Wono007400	0.978	0.989	13.4273	680.29	1.598	695.315
Wono082460	0.982	0.991	0	88.8203	1.598	90.4183
Wono132370	0.805	0.879	4.19267	23.907	1.598	29.6977
Wono370840	0.849	0.911	0.697	12.9413	1.598	15.2363
Wono322620	0.821	0.891	30.2453	5.00133	1.598	36.8447
Wono332300	0.833	0.9	0	0.32	1.598	1.918
Wono083190	0.835	0.901	0	0.315333	1.598	1.91333
Wono390420	1	1	0	0	1.598	1.598
Wono188220	1	1	0	0	1.598	1.598
Wono031310	1	1	0	0	1.598	1.598
Wono112820	1	1	0	0	1.598	1.598
Wono134230	0.942	0.969	11.2703	209.765	1.595	222.63
Wono440310	0.8	0.875	13.3067	59.5637	1.595	74.4653
Wono439840	0.964	0.981	0	42.683	1.595	44.278
Wono377090	0.776	0.856	36.1423	8.81033	1.595	46.5477
Wono406310	0.919	0.956	43.1423	2.185	1.595	46.9223
Wono154220	0.876	0.929	11.2367	0	1.595	12.8317
Wono250280	0.817	0.888	0.358333	0	1.595	1.95333
Wono201620	0.829	0.897	8.87267	50.6293	1.55233	61.0543
Wono215890	0.876	0.93	0.693	15.933	1.55233	18.1783
Wono034800	0.85	0.911	0	8.766	1.55233	10.3183
Wono366730	0.835	0.901	19.2463	2.26133	1.55233	23.06
Wono117960	0.907	0.949	18.2537	0.315333	1.55233	20.1213
Wono202110	0.949	0.973	28.8657	0	1.55233	30.418
Wono016330	0.812	0.885	0.358333	0	1.55233	1.91067
Wono136190	0.808	0.881	0.368333	0	1.55233	1.92067
Wono283050	0.851	0.912	8.74933	0	1.53367	10.283
Wono407380	0.792	0.869	19.0357	3.485	1.50333	24.024
Wono122070	0.782	0.861	9.859	1.246	1.50333	12.6083
Wono222660	0.9	0.944	19.7033	0.685667	1.50333	21.8923
Wono036980	0.951	0.974	34.3103	0.32	1.437	36.0673
Wono274380	0.971	0.985	42.1743	1436.06	1.424	1479.65
Wono391950	0.817	0.888	0	6.34833	1.424	7.77233
Wono345780	0.856	0.916	8.44967	0	1.424	9.87367
Wono431860	0.816	0.887	6.30233	0	1.424	7.72633
Wono153510	0.855	0.915	6.35767	45.701	1.411	53.4697
Wono118470	0.933	0.964	0.718667	29.7113	1.411	31.841
Wono034870	0.835	0.901	84.0433	15.1583	1.411	100.613
Wono181030	0.818	0.889	34.715	6.322	1.411	42.448
Wono301720	0.975	0.987	280.531	5.73467	1.411	287.677
Wono189390	0.801	0.876	0	5.68467	1.411	7.09567
Wono260660	0.799	0.874	17.978	3.11333	1.411	22.5023
Wono091410	0.842	0.906	20.9947	2.54033	1.411	24.946
Wono171470	0.806	0.88	0	0.34	1.411	1.751
Wono085250	0.803	0.878	0.345333	0	1.411	1.75633
Wono213530	0.803	0.878	0.345333	0	1.411	1.75633
Wono475550	0.793	0.869	0.368333	0	1.411	1.77933
Wono068410	0.793	0.869	0.368333	0	1.411	1.77933
Wono151240	0.994	0.997	1.046	397.748	1.39367	400.188
Wono296810	0.818	0.889	5.619	31.575	1.39367	38.5877
Wono366690	0.868	0.924	35.7413	4.02967	1.39367	41.1647
Wono161920	0.816	0.887	18.5933	2.802	1.39367	22.789
Wono310250	0.951	0.974	51.926	1.27133	1.39367	54.591
Wono404160	0.793	0.87	6.65233	0.34	1.39367	8.386
Wono376390	0.813	0.885	0	0.32	1.39367	1.71367
Wono209150	0.801	0.876	0.345333	0	1.39367	1.739
Wono429780	0.801	0.876	0.345333	0	1.39367	1.739
Wono447010	0.801	0.876	0.345333	0	1.39367	1.739
Wono078240	0.791	0.868	0.368333	0	1.39367	1.762
Wono007711	0.791	0.868	0.368333	0	1.39367	1.762
Wono474700	0.861	0.919	96.5537	14.1717	1.38233	112.108
Wono457860	0.802	0.876	0	5.585	1.38233	6.96733
Wono031470	0.969	0.984	171.395	4.09467	1.38233	176.872
Wono469740	0.944	0.97	34.6563	0.685667	1.38233	36.7243
Wono179500	0.803	0.877	0	0.34	1.38233	1.72233
Wono196260	0.803	0.877	0	0.34	1.38233	1.72233
Wono351100	0.881	0.933	12.61	0.315333	1.38233	14.3077
Wono015380	0.956	0.977	29.7817	0	1.38233	31.164
Wono317100	0.8	0.875	0.345333	0	1.38233	1.72767
Wono031810	0.794	0.87	0.358333	0	1.38233	1.74067
Wono208320	0.868	0.924	595.14	89.4873	1.37933	686.007
Wono457880	0.936	0.966	2.818	61.6477	1.37933	65.845
Wono454540	0.935	0.965	1.735	44.5813	1.37933	47.6957
Wono434050	0.94	0.968	0	21.769	1.37933	23.1483
Wono039630	0.893	0.94	0.701667	17.439	1.37933	19.52
Wono217070	0.889	0.937	0	11.0293	1.37933	12.4087
Wono137670	0.845	0.908	0	7.51167	1.37933	8.891
Wono454550	0.834	0.9	0	6.918	1.37933	8.29733
Wono482250	0.797	0.872	0	5.404	1.37933	6.78333
Wono478700	0.855	0.915	32.1547	4.08	1.37933	37.614
Wono238790	0.951	0.974	94.607	3.456	1.37933	99.4423
Wono172740	0.932	0.963	48.6503	2.179	1.37933	52.2087
Wono161350	0.893	0.94	19.3517	0.933333	1.37933	21.6643
Wono459540	0.864	0.921	12.8323	0.640667	1.37933	14.8523
Wono393290	0.812	0.884	0	0.32	1.37933	1.69933
Wono330670	1	1	0	0	1.37933	1.37933
Wono006210	1	1	0	0	1.37933	1.37933
Wono007230	1	1	0	0	1.37933	1.37933
Wono374440	1	1	0	0	1.37933	1.37933
Wono135600	1	1	0	0	1.37933	1.37933
Wono187920	1	1	0	0	1.37933	1.37933
Wono009081	1	1	0	0	1.37933	1.37933
Wono197100	1	1	0	0	1.37933	1.37933
Wono210240	0.794	0.87	0.358333	0	1.37933	1.73767
Wono056920	0.789	0.866	0.368333	0	1.37933	1.74767
Wono141940	0.966	0.983	0.368333	49.2007	1.348	50.917
Wono424160	0.917	0.955	0.697	22.7253	1.348	24.7703
Wono012320	0.88	0.932	1.041	17.4387	1.348	19.8277
Wono007031	0.782	0.86	0.739333	7.47733	1.348	9.56467
Wono031420	0.78	0.859	21.488	4.70233	1.348	27.5383
Wono329760	0.831	0.898	14.3647	1.571	1.348	17.2837
Wono097140	0.905	0.947	25.021	1.28333	1.348	27.6523
Wono192260	0.858	0.917	8.14467	0	1.348	9.49267
Wono238320	0.998	0.999	1.445	1319.1	1.34767	1321.89
Wono382130	0.792	0.869	43.43	170.634	1.34767	215.412
Wono098830	0.774	0.854	1.41	9.44567	1.34767	12.2033
Wono113950	0.78	0.859	1.04567	8.499	1.34767	10.8923
Wono478740	0.857	0.916	43.6057	5.95667	1.34767	50.91
Wono388680	0.995	0.997	1279.06	5.29733	1.34767	1285.71
Wono345090	0.965	0.982	158.82	4.36933	1.34767	164.537
Wono366890	0.91	0.95	38.533	2.48367	1.34767	42.3643
Wono082950	0.804	0.878	9.49233	0.97	1.34767	11.81
Wono057450	0.918	0.956	22.4093	0.642667	1.34767	24.3997
Wono022930	0.827	0.895	9.482	0.640667	1.34767	11.4703
Wono455960	0.799	0.874	0	0.34	1.34767	1.68767
Wono317310	0.799	0.874	0	0.34	1.34767	1.68767
Wono166460	0.808	0.881	0	0.32	1.34767	1.66767
Wono333260	0.81	0.883	0	0.315333	1.34767	1.663
Wono312220	1	1	0	0	1.34767	1.34767
Wono347720	1	1	0	0	1.34767	1.34767
Wono348610	1	1	0	0	1.34767	1.34767
Wono085470	1	1	0	0	1.34767	1.34767
Wono392220	1	1	0	0	1.34767	1.34767
Wono438490	1	1	0	0	1.34767	1.34767
Wono251630	1	1	0	0	1.34767	1.34767
Wono182350	0.796	0.872	0.345333	0	1.34767	1.693
Wono105840	0.79	0.867	0.358333	0	1.34767	1.706
Wono430040	0.928	0.961	16.3757	229.768	1.32367	247.467
Wono165430	0.843	0.907	3.15167	23.9663	1.32367	28.4417
Wono151830	0.844	0.907	0	7.14833	1.32367	8.472
Wono391700	0.822	0.891	13.5533	1.621	1.32367	16.498
Wono135920	0.988	0.994	199.756	1.03067	1.32367	202.11
Wono298490	0.874	0.928	11.5283	0.34	1.32367	13.192
Wono469430	0.796	0.872	0	0.34	1.32367	1.66367
Wono312820	0.808	0.881	0	0.315333	1.32367	1.639
Wono279190	0.793	0.87	0.345333	0	1.32367	1.669
Wono175550	0.943	0.97	0.720667	33.5573	1.30667	35.5847
Wono228830	0.857	0.917	33.8353	4.34233	1.30667	39.4843
Wono451820	0.892	0.939	21.1767	1.26	1.30667	23.7433
Wono248970	0.817	0.888	10.1427	0.97	1.30667	12.4193
Wono184270	0.811	0.883	6.97633	0.32	1.30667	8.603
Wono449520	1	1	0	0	1.30667	1.30667
Wono005581	0.78	0.859	0.368333	0	1.30667	1.675
Wono013990	0.97	0.985	2087.76	62.566	1.29967	2151.62
Wono395090	0.786	0.864	126.374	33.1907	1.29967	160.864
Wono313260	0.918	0.955	0.368333	18.555	1.29967	20.223
Wono402260	0.799	0.874	2.111	13.5333	1.29967	16.944
Wono316440	0.795	0.871	7.70567	0.685667	1.29967	9.691
Wono270530	0.805	0.879	0	0.315333	1.29967	1.615
Wono001351	0.835	0.901	265.261	50.9953	1.29833	317.555
Wono398900	0.854	0.915	0.368333	9.764	1.29833	11.4307
Wono337440	0.863	0.92	0	8.14933	1.29833	9.44767
Wono310780	0.999	0.999	1265.21	0.32	1.29833	1266.83
Wono171340	0.922	0.957	2.45433	43.629	1.26167	47.345
Wono168520	0.797	0.873	139.003	34.0883	1.26167	174.353
Wono365180	0.808	0.881	0	5.314	1.26167	6.57567
Wono479680	0.79	0.867	0	4.739	1.26167	6.00067
Wono024800	0.821	0.891	20.0423	3.11033	1.26167	24.4143
Wono214140	0.815	0.886	11.176	1.28333	1.26167	13.721
Wono052310	0.948	0.973	23.2037	0	1.26167	24.4653
Wono187170	0.833	0.9	6.311	0	1.26167	7.57267
Wono445320	0.774	0.854	0.368333	0	1.26167	1.63
Wono110500	0.964	0.981	6.62667	209.185	1.245	217.057
Wono342280	0.827	0.896	26.298	131.814	1.245	159.357
Wono316870	0.801	0.876	0	5.02267	1.245	6.26767
Wono449880	0.869	0.924	16.4807	1.246	1.245	18.9717
Wono162260	0.779	0.858	6.64433	0.642667	1.245	8.532
Wono468340	0.796	0.871	0	0.32	1.245	1.565
Wono405150	0.891	0.939	1.11033	19.0507	1.214	21.375
Wono451170	0.919	0.956	0	13.836	1.214	15.05
Wono207330	0.815	0.886	32.9503	6.278	1.214	40.4423
Wono007420	0.838	0.903	0	6.259	1.214	7.473
Wono250490	0.797	0.872	0	4.75933	1.214	5.97333
Wono475010	0.928	0.961	36.0307	1.59767	1.214	38.8423
Wono422450	0.85	0.912	10.8057	0.685667	1.214	12.7053
Wono101660	0.791	0.868	0	0.32	1.214	1.534
Wono236770	0.791	0.868	0	0.32	1.214	1.534
Wono001660	0.927	0.96	15.3587	0	1.214	16.5727
Wono304430	0.779	0.858	0.345333	0	1.214	1.55933
Wono217010	0.779	0.858	0.345333	0	1.214	1.55933
Wono336780	0.776	0.856	4.20467	0	1.214	5.41867
Wono284310	0.841	0.905	4.20967	28.3443	1.149	33.703
Wono147620	0.895	0.941	0	9.747	1.149	10.896
Wono272240	0.771	0.851	0.368333	5.10067	1.149	6.618
Wono435800	0.854	0.914	30.6153	4.09933	1.149	35.8637
Wono064800	0.905	0.947	46.607	3.74767	1.149	51.5037
Wono230000	0.824	0.893	15.849	2.23667	1.149	19.2347
Wono353940	0.996	0.998	0	274.004	1.069	275.073
Wono333150	0.82	0.891	4.85867	27.086	1.069	33.0137
Wono081940	0.898	0.943	0.697	15.5867	1.069	17.3527
Wono250190	0.859	0.918	1.048	12.851	1.069	14.968
Wono325560	0.886	0.936	10.835	0.32	1.069	12.224
Wono067140	0.923	0.959	1476.5	121.288	1.05367	1598.84
Wono433880	0.984	0.992	0	64.525	1.05367	65.5787
Wono286800	0.821	0.891	7.70567	40.192	1.05367	48.9513
Wono387080	0.914	0.953	2.083	33.2143	1.05367	36.351
Wono055510	0.83	0.897	1.74967	13.645	1.05367	16.4483
Wono403200	0.784	0.862	1.04567	7.60433	1.05367	9.70367
Wono023000	0.815	0.887	0	4.64633	1.05367	5.7
Wono283420	0.861	0.919	31.5973	4.037	1.05367	36.688
Wono099250	0.846	0.909	22.8223	3.11033	1.05367	26.9863
Wono135680	0.865	0.922	15.1123	1.30533	1.05367	17.4713
Wono392180	0.818	0.889	6.27333	0.34	1.05367	7.667
Wono137020	0.781	0.86	4.88967	0.315333	1.05367	6.25867
Wono381430	0.77	0.85	0	0.315333	1.05367	1.369
Wono378470	0.77	0.85	0	0.315333	1.05367	1.369
Wono068730	0.77	0.85	0	0.315333	1.05367	1.369
Wono097250	0.77	0.85	0	0.315333	1.05367	1.369
Wono444470	0.77	0.85	0	0.315333	1.05367	1.369
Wono453950	0.77	0.85	0	0.315333	1.05367	1.369
Wono260380	0.955	0.977	22.5313	0	1.05367	23.585
Wono173270	0.843	0.907	177.906	963.768	1.03167	1142.7
Wono226970	0.844	0.907	80.8697	441.746	1.03167	523.648
Wono258350	0.839	0.904	2.158	16.6273	1.03167	19.817
Wono451490	0.886	0.936	1.048	16.175	1.03167	18.2547
Wono251360	0.786	0.864	1.79433	10.3923	1.03167	13.2183
Wono383670	0.771	0.851	0	3.471	1.03167	4.50267
Wono227770	0.778	0.857	12.404	2.515	1.03167	15.9507
Wono331920	0.818	0.889	11.9083	1.61567	1.03167	14.5557
Wono471650	0.847	0.91	9.14533	0.619667	1.03167	10.7967
Wono104800	0.825	0.894	6.33967	0.315333	1.03167	7.68667
Wono334020	0.993	0.996	137.787	0	1.03167	138.819
Wono021740	0.775	0.855	3.56233	0	1.03167	4.594
Wono434040	0.973	0.986	0.345333	48.7357	1.022	50.103
Wono197420	0.894	0.941	0.701667	14.5707	1.022	16.2943
Wono250600	0.839	0.904	1.43467	12.8153	1.022	15.272
Wono115900	0.791	0.868	51.5277	12.6123	1.022	65.162
Wono413400	0.826	0.894	38.975	7.204	1.022	47.201
Wono223840	0.887	0.936	42.708	4.43067	1.022	48.1607
Wono329580	0.824	0.893	7.74833	0.636333	1.022	9.40667
Wono233090	0.906	0.948	9.803	0	1.022	10.825
Wono042150	0.902	0.946	2.783	35.0807	1.01367	38.8773
Wono352060	0.904	0.947	1.73867	25.984	1.01367	28.7363
Wono436240	0.825	0.894	3.48433	21.137	1.01367	25.635
Wono146870	0.87	0.925	2.11733	20.988	1.01367	24.119
Wono030980	0.895	0.941	1.04867	17.593	1.01367	19.6553
Wono230310	0.826	0.894	2.12	14.841	1.01367	17.9747
Wono347010	0.775	0.855	2.79133	13.107	1.01367	16.912
Wono032740	0.877	0.93	0.358333	9.81	1.01367	11.182
Wono243880	0.82	0.89	33.272	6.274	1.01367	40.5597
Wono023480	0.835	0.901	25.894	4.10333	1.01367	31.011
Wono189900	0.9	0.944	45.5627	4.07633	1.01367	50.6527
Wono373780	0.868	0.924	23.3033	2.52867	1.01367	26.8457
Wono251110	0.781	0.86	10.2667	1.85767	1.01367	13.138
Wono201210	0.782	0.861	8.43867	1.333	1.01367	10.7853
Wono315000	0.967	0.983	65.382	1.246	1.01367	67.6417
Wono324230	0.807	0.88	8.13	0.931	1.01367	10.0747
Wono089080	0.95	0.974	32.2497	0.685667	1.01367	33.949
Wono184240	0.957	0.978	36.3863	0.619667	1.01367	38.0197
Wono034830	0.921	0.957	15.7997	0.34	1.01367	17.1533
Wono338340	1	1	0	0	1.01367	1.01367
Wono331630	1	1	0	0	1.01367	1.01367
Wono480310	1	1	0	0	1.01367	1.01367
Wono029380	1	1	0	0	1.01367	1.01367
Wono109460	1	1	0	0	1.01367	1.01367
Wono109990	1	1	0	0	1.01367	1.01367
Wono146910	1	1	0	0	1.01367	1.01367
Wono174320	1	1	0	0	1.01367	1.01367
Wono183120	1	1	0	0	1.01367	1.01367
Wono419920	1	1	0	0	1.01367	1.01367
Wono204640	1	1	0	0	1.01367	1.01367
Wono433030	1	1	0	0	1.01367	1.01367
Wono278860	1	1	0	0	1.01367	1.01367
Wono083630	0.854	0.914	0.701667	9.805	0.975	11.4817
Wono387060	0.871	0.926	0	6.58567	0.975	7.56067
Wono455340	0.847	0.91	0	5.4	0.975	6.375
Wono060970	0.818	0.889	28.2693	5.314	0.975	34.5583
Wono205260	0.798	0.873	0	3.84967	0.975	4.82467
Wono181250	0.781	0.86	12.323	2.477	0.975	15.775
Wono082570	0.802	0.877	5.25733	0.32	0.975	6.55233
Wono052580	0.995	0.998	0.358333	278.934	0.969333	280.262
Wono165210	0.883	0.934	1.756	20.598	0.969333	23.3233
Wono043510	0.905	0.947	0.368333	12.6843	0.969333	14.022
Wono351200	0.87	0.925	0.368333	8.94733	0.969333	10.285
Wono344150	0.788	0.865	9.38133	1.561	0.969333	11.9117
Wono410240	0.808	0.881	10.6087	1.551	0.969333	13.129
Wono054770	0.899	0.944	17.2327	0.966	0.969333	19.168
Wono247590	0.776	0.856	6.69867	0.965	0.969333	8.633
Wono328250	0.845	0.908	5.28967	0	0.969333	6.259
Wono446720	0.844	0.907	5.22967	0	0.969333	6.199
Wono447150	0.8	0.875	3.86733	0	0.969333	4.83667
Wono307780	0.785	0.863	3.54867	0	0.969333	4.518
Wono065020	0.831	0.898	14.62	76.4393	0.956333	92.0157
Wono287240	0.909	0.95	0.718667	16.646	0.956333	18.321
Wono097690	0.848	0.91	0	5.332	0.956333	6.28833
Wono181360	0.787	0.865	0.345333	4.81633	0.956333	6.118
Wono145880	0.823	0.892	0	4.43367	0.956333	5.39
Wono470790	0.797	0.873	0	3.75033	0.956333	4.70667
Wono200650	0.774	0.854	8.769	1.599	0.956333	11.3243
Wono128590	0.828	0.896	10.5673	1.24033	0.956333	12.764
Wono230720	0.81	0.883	8.067	0.933333	0.956333	9.95667
Wono064120	0.859	0.918	7.72767	0.315333	0.956333	8.99933
Wono058700	0.854	0.914	5.57267	0	0.956333	6.529
Wono306090	0.946	0.972	16.4733	306.391	0.925667	323.79
Wono133340	0.917	0.955	3.83767	52.4697	0.925667	57.233
Wono251170	0.98	0.99	0	45.2387	0.925667	46.1643
Wono368470	0.94	0.968	1.40733	36.4607	0.925667	38.7937
Wono364770	0.958	0.978	0.368333	29.2983	0.925667	30.5923
Wono134190	0.842	0.906	104.032	18.556	0.925667	123.513
Wono012280	0.844	0.907	1.048	10.6573	0.925667	12.631
Wono448790	0.77	0.851	2.10267	10.13	0.925667	13.1583
Wono481800	0.776	0.856	1.089	6.987	0.925667	9.00167
Wono234250	0.934	0.965	106.214	6.58433	0.925667	113.724
Wono064510	0.831	0.898	33.7103	5.93567	0.925667	40.5717
Wono336120	0.798	0.873	19.7717	4.086	0.925667	24.7833
Wono137610	0.806	0.88	0	3.844	0.925667	4.76967
Wono308700	0.785	0.863	9.15233	1.57433	0.925667	11.6523
Wono120670	0.78	0.859	7.726	1.24767	0.925667	9.89933
Wono210090	0.842	0.906	11.5357	1.246	0.925667	13.7073
Wono107020	0.884	0.935	12.3017	0.685667	0.925667	13.913
Wono218560	0.896	0.942	10.8783	0.34	0.925667	12.144
Wono050310	0.844	0.907	6.69367	0.315333	0.925667	7.93467
Wono082600	0.889	0.938	7.40733	0	0.925667	8.333
Wono405880	0.884	0.935	7.07867	0	0.925667	8.00433
Wono259440	0.851	0.912	5.27867	0	0.925667	6.20433
Wono124530	0.792	0.869	3.53033	0	0.925667	4.456
Wono116060	0.998	0.999	0.697	661.983	0.862667	663.543
Wono439910	0.963	0.981	5.301	162.653	0.862667	168.817
Wono335320	0.784	0.862	0.368333	4.456	0.862667	5.687
Wono375650	0.826	0.894	0	4.086	0.862667	4.94867
Wono132160	0.862	0.92	15.1727	1.56667	0.862667	17.602
Wono417900	0.843	0.907	9.846	0.966	0.862667	11.6747
Wono146030	0.996	0.998	244.815	0	0.862667	245.678
Wono041480	0.901	0.945	7.832	0	0.862667	8.69467
Wono428440	0.998	0.999	0	453.329	0.714333	454.043
Wono381110	0.897	0.942	16.115	146.239	0.714333	163.069
Wono014530	0.981	0.99	0.368333	55.9313	0.714333	57.014
Wono433890	0.985	0.992	0	45.4663	0.714333	46.1807
Wono130380	0.814	0.886	9.583	45.0683	0.714333	55.3657
Wono018480	0.967	0.983	0.693	41.0747	0.714333	42.482
Wono439070	0.98	0.99	0	34.9003	0.714333	35.6147
Wono231040	0.906	0.948	1.39967	20.325	0.714333	22.439
Wono171210	0.956	0.977	0	15.4067	0.714333	16.121
Wono113710	0.906	0.948	0.693	13.5363	0.714333	14.9437
Wono046010	0.892	0.94	0.720667	11.9113	0.714333	13.3463
Wono086330	0.993	0.996	1673.25	11.3887	0.714333	1685.35
Wono328070	0.928	0.961	0	9.16133	0.714333	9.87567
Wono099930	0.875	0.929	0.368333	7.58033	0.714333	8.663
Wono094290	0.91	0.95	0	7.20267	0.714333	7.917
Wono410380	0.909	0.95	0	7.123	0.714333	7.83733
Wono119650	0.888	0.937	0	5.64167	0.714333	6.356
Wono213430	0.885	0.935	0	5.47967	0.714333	6.194
Wono276310	0.882	0.933	0	5.32067	0.714333	6.035
Wono373160	0.876	0.929	0	5.045	0.714333	5.75933
Wono208240	0.871	0.926	0	4.83467	0.714333	5.549
Wono017731	0.87	0.925	0	4.79167	0.714333	5.506
Wono123410	0.816	0.887	0.345333	4.69667	0.714333	5.75633
Wono204660	0.85	0.912	0	4.05567	0.714333	4.77
Wono440420	0.832	0.899	20.6033	3.458	0.714333	24.7757
Wono231400	0.798	0.874	0	2.82833	0.714333	3.54267
Wono011470	0.94	0.968	46.4127	2.24433	0.714333	49.3713
Wono344110	0.906	0.948	25.006	1.87667	0.714333	27.597
Wono217900	0.809	0.882	10.9127	1.85767	0.714333	13.4847
Wono044590	0.784	0.862	8.37867	1.599	0.714333	10.692
Wono179210	0.814	0.886	9.15433	1.37533	0.714333	11.244
Wono105410	0.842	0.906	10.8757	1.333	0.714333	12.923
Wono112070	0.872	0.926	13.3287	1.246	0.714333	15.289
Wono129880	0.939	0.968	26.4187	0.991333	0.714333	28.1243
Wono163690	0.778	0.857	5.965	0.991333	0.714333	7.67067
Wono214190	0.795	0.871	5.24733	0.642667	0.714333	6.60433
Wono337450	0.838	0.903	6.984	0.640667	0.714333	8.339
Wono269260	0.798	0.874	5.28167	0.619667	0.714333	6.61567
Wono010870	0.849	0.911	5.915	0.34	0.714333	6.96933
Wono307230	0.922	0.958	12.279	0.32	0.714333	13.3133
Wono458000	0.905	0.948	9.83367	0.315333	0.714333	10.8633
Wono207670	0.844	0.908	5.57533	0.315333	0.714333	6.605
[truncated: 16,133 more rows]

## Sheet: S2.2-Distributed_vs_TD
Supp Table 2.2. Evaluation of normalized gene expression between distributed vs. tandemly duplicated gene family members
GeneFamily	TandemDuplicate_count	TD_Mean_Expression	Other_count	Other_Mean_Expression
Family1	9	3.00567	651	5.31204
Family2	5	157.634	374	19.1205
Family3	6	10.4737	368	32.6452
Family5	10	21.8993	171	24.2263
Family6	9	14.5711	234	60.5578
Family7	9	22.2964	169	20.548
Family8	8	12.1167	109	5.59047
Family9	5	2.2764	88	2.95824
Family11	7	8.36857	73	13.8437
Family12	6	0	148	2.25916
Family13	9	159.385	89	371.314
Family14	3	6.55733	77	7.50916
Family15	4	0	64	23.883
Family16	10	5.4604	93	5.26729
Family17	9	13.4279	61	24.9131
Family19	5	81.1706	34	58.5235
Family20	8	1.83225	43	3.80626
Family21	4	0	89	9.35181
Family22	6	0	54	28.8246
Family23	10	31.2104	60	8.88132
Family24	5	4.0756	53	6.55277
Family25	11	0.468818	64	34.5908
Family28	6	3.156	57	4.76482
Family29	8	31.7568	39	33.8134
Family32	12	0	49	3.4112
Family33	7	2.90714	33	27.1022
Family34	10	5.7129	43	1.57407
Family35	2	13.8685	27	17.1521
Family36	3	5.06133	56	5.91945
Family37	10	6.4935	50	12.7587
Family38	6	22.7712	29	136.31
Family39	6	15.6712	42	5.65386
Family41	3	7.92967	71	15.4356
Family42	4	47.7268	27	6.74607
Family43	4	11.7082	19	80.8475
Family46	3	1.381	33	26.3904
Family47	3	0	36	5.30169
Family48	2	0	34	42.4512
Family49	4	0	29	5.28297
Family50	5	1.5638	29	6.97324
Family52	3	6.278	24	39.7428
Family55	2	8.071	48	0.186854
Family56	2	66.361	40	19.7596
Family58	5	0	40	8.77298
Family59	2	0	22	54.6863
Family60	19	0.265158	49	0.638245
Family61	3	6.349	30	180.745
Family62	10	23.5776	44	31.8564
Family64	9	1.11922	31	118.238
Family65	4	2.534	23	7.84478
Family66	3	81.5407	36	5.43042
Family67	2	3.513	36	31.5421
Family69	4	30.4857	20	35.1604
Family72	3	0	19	79.3545
Family74	2	13.492	14	130.351
Family76	4	6.73775	44	73.2048
Family78	4	12.9635	36	41.3211
Family79	3	8.95433	28	23.896
Family80	5	2.9324	40	18.7133
Family82	7	1.50057	21	5.91252
Family84	3	23.394	46	18.1846
Family85	6	30.874	13	25.0472
Family86	3	0	18	6.91367
Family87	22	6.25141	45	11.5665
Family88	6	0	27	4.69774
Family90	3	10.7353	20	49.9421
Family91	2	16.172	26	21.0876
Family93	6	13.644	23	14.4387
Family94	2	4.3575	20	58.1026
Family96	5	5.0904	21	28.7769
Family99	5	10.0128	35	17.3392
Family101	3	1.65833	16	12.0306
Family102	4	67.1158	33	21.9694
Family105	4	14.1913	13	92.6654
Family106	7	0	28	12.0809
Family108	13	60.182	23	139.162
Family109	5	12.385	27	32.3998
Family110	3	3.464	13	82.0486
Family111	2	4.021	20	24.451
Family112	7	862.768	24	2.87162
Family113	7	62.4346	19	80.5622
Family114	7	19.2644	14	16.7417
Family115	2	130.487	11	189.167
Family117	7	19.6409	15	42.5425
Family118	3	1.74667	14	18.2842
Family119	2	61.1775	16	15.3663
Family120	5	17.48	20	16.0966
Family121	3	18.2333	15	12.9269
Family122	5	4.0058	30	7.33573
Family123	8	1.0835	32	12.6043
Family124	3	14.305	11	39.397
Family128	4	36.826	13	16.048
Family129	8	22.9471	20	9.9304
Family131	3	7.33967	21	4.05862
Family132	4	12.8712	25	19.2921
Family134	8	12.8854	32	6.13187
Family138	4	168.111	40	10.7229
Family140	8	78.3434	22	50.9147
Family142	10	0	11	2.46964
Family143	10	23.2595	15	26.5873
Family144	4	4.30975	19	11.7224
Family145	3	6.63633	24	21.7548
Family146	4	6.20725	15	14.0599
Family148	5	3.4348	12	11.5598
Family150	3	27.1647	14	41.5084
Family152	3	6.85167	20	14.5155
Family154	2	12.264	13	48.3528
Family155	5	22.1708	9	3.82589
Family157	6	0	17	0
Family159	3	11.5107	10	6.4272
Family160	4	2.59725	11	22.3301
Family162	2	12.12	11	6.35964
Family164	2	0	12	4.08783
Family168	12	138.267	14	154.887
Family169	5	30.0176	15	99.3285
Family171	5	2.107	6	8.8205
Family174	3	31.6033	9	17.8648
Family182	2	2.084	8	19.94
Family185	4	1.0265	15	2.16553
Family194	3	0	11	9.78191
Family197	7	0	19	1.37805
Family198	2	2244.2	10	105.413
Family202	4	0	20	5.2301
Family203	8	0.774375	7	4.78071
Family208	3	0	10	7.4143
Family209	6	3.769	8	16.3584
Family213	4	1.31225	19	12.209
Family215	3	2.60067	9	1.749
Family216	5	0	27	12.0823
Family217	5	5.7944	18	6.9085
Family219	6	47.048	8	49.2377
Family225	4	3.422	14	3.69436
Family226	4	3.1285	14	23.4496
Family227	8	2.942	12	6.06225
Family233	3	0	16	1.8715
Family235	3	49.7263	15	4.75853
Family236	3	0	16	3.17813
Family239	2	79.6485	16	129.805
Family241	3	1.571	15	1.8434
Family245	2	3.491	10	21.9442
Family247	2	3.905	10	58.1434
Family251	6	22.3272	20	32.0959
Family258	4	92.4197	15	17.4429
Family262	2	0	8	2.55337
Family265	2	0	9	5.50067
Family268	8	2.90475	7	6.70257
Family271	3	8.33567	9	424.778
Family273	9	0.311111	18	2.17483
Family278	2	0	10	24.3063
Family280	4	41.3603	9	12.8671
Family284	5	6.7622	11	39.0206
Family290	2	11.326	13	6.44054
Family293	3	55.954	10	26.582
Family294	6	5.27133	6	0
Family295	5	20.9404	9	127.05
Family301	4	89.375	7	20.7899
Family308	6	12.4993	7	12.4643
Family313	3	14.3017	16	7.87713
Family329	4	19.1303	6	9.30167
Family332	4	19.6328	19	86.4534
Family333	2	1.4905	11	2.47718
Family334	2	4.738	11	43.5242
Family340	3	85.2763	9	27.6523
Family341	2	22.653	11	75.3812
Family347	4	43.8555	12	15.7449
Family348	6	0	13	3.67831
Family349	2	0	10	1.9681
Family351	3	0	18	11.4704
Family352	3	15.001	14	21.0973
Family359	2	0	10	29.1892
Family361	2	8.0765	8	9.76688
Family362	3	0	10	21.6424
Family368	3	0	11	2.121
Family370	6	0	11	33.6693
Family386	3	42.12	8	3.62087
Family392	2	0	12	12.3773
Family394	9	3.84744	15	4.00267
Family396	4	114.61	10	80.3684
Family397	3	6.24867	9	11.9214
Family401	5	39.8572	7	118.907
Family408	4	9.87325	7	3.62157
Family417	4	6.0475	6	1.94067
Family427	4	10.7773	8	27.1419
Family435	5	11.9888	6	53.8988
Family450	2	33.311	8	1.05638
Family463	4	10.0917	9	20.5296
Family476	5	0	7	1.50757
Family480	5	10.5294	9	11.4234
Family492	5	0	5	2.4334
Family499	7	1.94029	10	6.1957
Family501	6	1.24767	8	4.8035
Family520	4	0	7	7.04329
Family532	4	2.6035	7	72.4673
Family545	4	1.28075	10	5.1549
Family562	2	0	25	0.6304
Family574	8	0	11	0.376636
Family577	3	21.319	7	7.91757
Family580	4	1203.66	7	90.9506
Family589	2	0	9	2.66922
Family598	8	0.502625	3	1.95733
Family629	4	0	8	6.00675
Family685	2	0	9	1.54611
Family701	3	0	8	35.122
Family728	6	339.31	10	24.1547
Family749	2	0	9	71.7253
Family794	7	0	5	4.7736
Family801	3	16.399	9	30.3133
Family888	7	0	26	0.255
Family900	6	47.8747	7	1.703
Family926	4	3.9925	6	17.5738
Family953	2	6.243	12	3.617
Family1051	4	0	7	29.0183
Family1052	3	43.3637	7	0
Family1103	2	0	8	4.86913
Family1196	8	0	3	0.933333
Family1303	3	0	8	0.665125
Family1342	4	43.0078	12	163.614
Family1457	6	0	7	0.423429
Family1582	4	0	18	2.125
Family1710	4	0	7	123.613
Family1822	3	186.612	16	189.793
Family2504	4	0	6	4.79767
Family2506	7	0.743571	4	0
Family2923	2	0	8	0.51725
Family3014	3	0	9	3.32889
Family3016	4	3137.54	11	1446.83
Family3365	3	4.493	11	5.81591
Family3752	2	0	11	9.90373
Family3754	3	0	10	0.8091
Family4228	7	31.3479	5	16.6656
Family4229	5	25.8524	7	1.75443
Family4871	7	1.25114	4	1.50525
Family4874	6	0	4	3.505
Family4878	5	1.023	6	0
Family5579	2	3.025	8	2.18613
Family5580	4	8.054	6	0
Family5583	4	0	6	10.9578

## Sheet: S2.3-Transcription Factors
Supplementary Table 2.3. Annotation of transcription factors in the Wollemi nobilis genome
Wollemia gene model	TF Family
Wono005820.1	AP2
Wono036530.1	AP2
Wono043970.1	AP2
Wono085280.1	AP2
Wono230730.1	AP2
Wono307830.2	AP2
Wono384550.3	AP2
Wono394450.1	AP2
Wono409500.1	AP2
Wono020950.1	AP2
Wono213200.1	AP2
Wono420410.2	AP2
Wono010140.1	ARF
Wono134430.1	ARF
Wono142180.1	ARF
Wono164270.1	ARF
Wono193530.1	ARF
Wono210030.4	ARF
Wono221650.1	ARF
Wono244310.2	ARF
Wono259830.2	ARF
Wono260610.2	ARF
Wono317800.1	ARF
Wono363160.1	ARF
Wono365510.1	ARF
Wono377780.2	ARF
Wono469460.1	ARF
Wono088790.1	ARR-B
Wono024190.1	ARR-B
Wono030510.1	ARR-B
Wono061980.1	ARR-B
Wono088780.2	ARR-B
Wono107940.1	ARR-B
Wono110320.2	ARR-B
Wono258090.1	ARR-B
Wono347300.3	ARR-B
Wono006260.2	B3
Wono032030.1	B3
Wono044480.1	B3
Wono119640.1	B3
Wono119650.1	B3
Wono191290.1	B3
Wono194890.3	B3
Wono213240.1	B3
Wono224480.5	B3
Wono246030.1	B3
Wono315910.2	B3
Wono335460.1	B3
Wono341680.1	B3
Wono384090.1	B3
Wono427990.1	B3
Wono435970.1	B3
Wono455200.2	B3
Wono460960.1	B3
Wono471280.1	B3
Wono471310.1	B3
Wono214010.3	BBR-BPC
Wono248610.1	BBR-BPC
Wono384400.1	BBR-BPC
Wono450870.1	BBR-BPC
Wono019140.1	BES1
Wono022220.1	BES1
Wono093280.1	BES1
Wono140490.1	BES1
Wono158930.1	BES1
Wono303650.1	BES1
Wono303660.1	BES1
Wono378500.1	BES1
Wono378540.1	BES1
Wono378550.1	BES1
Wono378560.1	BES1
Wono378570.1	BES1
Wono386740.1	BES1
Wono453000.1	BES1
Wono085680.1	bHLH
Wono006050.1	bHLH
Wono006060.1	bHLH
Wono011350.1	bHLH
Wono012790.2	bHLH
Wono014200.1	bHLH
Wono017090.1	bHLH
Wono028050.1	bHLH
Wono028060.2	bHLH
Wono031150.1	bHLH
Wono041440.1	bHLH
Wono049640.1	bHLH
Wono050830.1	bHLH
Wono059470.1	bHLH
Wono059480.1	bHLH
Wono059490.1	bHLH
Wono059500.1	bHLH
Wono059510.1	bHLH
Wono060020.1	bHLH
Wono060030.1	bHLH
Wono060040.1	bHLH
Wono060050.1	bHLH
Wono060060.1	bHLH
Wono060070.1	bHLH
Wono060100.1	bHLH
Wono060110.1	bHLH
Wono060120.1	bHLH
Wono060130.1	bHLH
Wono060140.1	bHLH
Wono060150.1	bHLH
Wono060990.1	bHLH
Wono061770.1	bHLH
Wono061810.1	bHLH
Wono069470.1	bHLH
Wono069490.1	bHLH
Wono069510.1	bHLH
Wono069520.1	bHLH
Wono069530.1	bHLH
Wono069540.1	bHLH
Wono069550.1	bHLH
Wono070540.3	bHLH
Wono070620.1	bHLH
Wono076650.1	bHLH
Wono077150.1	bHLH
Wono077160.1	bHLH
Wono084350.1	bHLH
Wono085670.1	bHLH
Wono089560.1	bHLH
Wono092310.1	bHLH
Wono092340.1	bHLH
Wono093770.1	bHLH
Wono093780.1	bHLH
Wono094250.1	bHLH
Wono104070.1	bHLH
Wono104450.2	bHLH
Wono106300.1	bHLH
Wono113660.6	bHLH
Wono123680.1	bHLH
Wono123690.1	bHLH
Wono125010.1	bHLH
Wono127720.2	bHLH
Wono127750.1	bHLH
Wono131940.1	bHLH
Wono133600.1	bHLH
Wono133640.1	bHLH
Wono133660.1	bHLH
Wono138590.2	bHLH
Wono153520.3	bHLH
Wono158910.1	bHLH
Wono162650.1	bHLH
Wono163960.1	bHLH
Wono169900.1	bHLH
Wono169910.1	bHLH
Wono169920.1	bHLH
Wono169930.2	bHLH
Wono176940.1	bHLH
Wono177280.4	bHLH
Wono178820.1	bHLH
Wono178840.1	bHLH
Wono181350.3	bHLH
Wono181520.3	bHLH
Wono187330.1	bHLH
Wono193710.1	bHLH
Wono210410.3	bHLH
Wono210430.1	bHLH
Wono210450.1	bHLH
Wono210470.1	bHLH
Wono212260.1	bHLH
Wono218670.1	bHLH
Wono231590.1	bHLH
Wono236900.1	bHLH
Wono246360.1	bHLH
Wono249940.1	bHLH
Wono250600.1	bHLH
Wono257340.1	bHLH
Wono270100.1	bHLH
Wono276090.1	bHLH
Wono284030.1	bHLH
Wono284260.1	bHLH
Wono284290.1	bHLH
Wono289390.1	bHLH
Wono293960.2	bHLH
Wono308510.1	bHLH
Wono308520.1	bHLH
Wono309260.1	bHLH
Wono314950.1	bHLH
Wono318100.1	bHLH
Wono319750.1	bHLH
Wono320780.2	bHLH
Wono326680.1	bHLH
Wono334130.1	bHLH
Wono334170.1	bHLH
Wono334200.1	bHLH
Wono340940.2	bHLH
Wono356570.1	bHLH
Wono374130.7	bHLH
Wono390120.2	bHLH
Wono396750.7	bHLH
Wono400100.1	bHLH
Wono402260.4	bHLH
Wono406610.1	bHLH
Wono409390.1	bHLH
Wono410010.1	bHLH
Wono415910.1	bHLH
Wono422380.1	bHLH
Wono422430.1	bHLH
Wono422440.1	bHLH
Wono424280.1	bHLH
Wono424290.1	bHLH
Wono424300.1	bHLH
Wono433080.2	bHLH
Wono438770.1	bHLH
Wono440280.4	bHLH
Wono446740.1	bHLH
Wono446750.1	bHLH
Wono446790.1	bHLH
Wono449090.1	bHLH
Wono456370.1	bHLH
Wono456390.1	bHLH
Wono458190.3	bHLH
Wono458240.2	bHLH
Wono460790.1	bHLH
Wono460810.2	bHLH
Wono460830.1	bHLH
Wono460840.1	bHLH
Wono470780.1	bHLH
Wono017120.1	bZIP
Wono023740.1	bZIP
Wono034380.1	bZIP
Wono060400.1	bZIP
Wono062800.4	bZIP
Wono077330.1	bZIP
Wono102460.1	bZIP
Wono102470.1	bZIP
Wono103980.1	bZIP
Wono108330.2	bZIP
Wono129810.1	bZIP
Wono136180.1	bZIP
Wono184490.1	bZIP
Wono188280.1	bZIP
Wono214510.1	bZIP
Wono218810.1	bZIP
Wono235670.1	bZIP
Wono254590.1	bZIP
Wono285670.1	bZIP
Wono293910.1	bZIP
Wono303780.1	bZIP
Wono346600.1	bZIP
Wono350320.1	bZIP
Wono351430.1	bZIP
Wono359870.4	bZIP
Wono360770.1	bZIP
Wono383670.1	bZIP
Wono392370.1	bZIP
Wono392580.1	bZIP
Wono421670.1	bZIP
Wono421680.7	bZIP
Wono433580.1	bZIP
Wono451710.1	bZIP
Wono452700.1	bZIP
Wono453490.1	bZIP
Wono453670.1	bZIP
Wono462180.4	bZIP
Wono464250.2	bZIP
Wono472360.2	bZIP
Wono012930.1	C2H2
Wono017620.1	C2H2
Wono021660.1	C2H2
Wono035310.1	C2H2
Wono035320.1	C2H2
Wono035350.1	C2H2
Wono045530.1	C2H2
Wono056280.1	C2H2
Wono062950.1	C2H2
Wono072640.1	C2H2
Wono072950.1	C2H2
Wono079590.1	C2H2
Wono085000.1	C2H2
Wono091670.2	C2H2
Wono097430.1	C2H2
Wono100490.1	C2H2
Wono127100.1	C2H2
Wono128640.1	C2H2
Wono133830.1	C2H2
Wono145570.1	C2H2
Wono158580.1	C2H2
Wono166120.1	C2H2
Wono169830.1	C2H2
Wono169850.1	C2H2
Wono169880.1	C2H2
Wono169890.1	C2H2
Wono175160.1	C2H2
Wono195130.1	C2H2
Wono199760.1	C2H2
Wono202760.1	C2H2
Wono207750.1	C2H2
Wono210170.3	C2H2
Wono210180.1	C2H2
Wono214830.1	C2H2
Wono221370.1	C2H2
Wono221380.1	C2H2
Wono221390.1	C2H2
Wono225020.1	C2H2
Wono229110.1	C2H2
Wono244690.1	C2H2
Wono244990.1	C2H2
Wono248530.1	C2H2
Wono316580.1	C2H2
Wono317040.1	C2H2
Wono320930.1	C2H2
Wono325010.1	C2H2
Wono325020.1	C2H2
Wono325030.1	C2H2
Wono329140.1	C2H2
Wono329150.1	C2H2
Wono329160.1	C2H2
Wono329180.1	C2H2
Wono329190.1	C2H2
Wono346390.2	C2H2
Wono347390.1	C2H2
Wono347470.1	C2H2
Wono350310.4	C2H2
Wono362440.1	C2H2
Wono394900.3	C2H2
Wono419460.1	C2H2
Wono438400.1	C2H2
Wono443600.6	C2H2
Wono475990.1	C2H2
Wono001040.1	C3H
Wono004921.1	C3H
Wono018801.1	C3H
Wono019530.2	C3H
Wono021550.1	C3H
Wono051490.2	C3H
Wono052730.1	C3H
Wono058380.1	C3H
Wono086440.1	C3H
Wono094240.2	C3H
Wono095470.1	C3H
Wono102880.1	C3H
Wono112180.1	C3H
Wono118080.1	C3H
Wono118100.1	C3H
Wono118840.1	C3H
Wono155760.1	C3H
Wono159060.5	C3H
Wono162990.1	C3H
Wono175920.1	C3H
Wono182280.3	C3H
Wono198850.5	C3H
Wono244260.1	C3H
Wono247910.1	C3H
Wono260070.2	C3H
Wono301780.1	C3H
Wono320570.2	C3H
Wono334400.1	C3H
Wono336000.1	C3H
Wono345390.1	C3H
Wono345400.4	C3H
Wono354020.1	C3H
Wono406980.1	C3H
Wono416040.4	C3H
Wono418040.1	C3H
Wono432710.1	C3H
Wono438450.1	C3H
Wono453840.2	C3H
Wono471850.1	C3H
Wono472840.1	C3H
Wono326020.1	CAMTA
Wono331380.1	CAMTA
Wono332610.1	CAMTA
Wono332620.1	CAMTA
Wono332650.1	CAMTA
Wono012480.1	CO-like
Wono107970.1	CO-like
Wono260480.1	CO-like
Wono309410.1	CO-like
Wono329570.1	CO-like
Wono333480.1	CO-like
Wono007670.1	CPP
Wono043960.6	CPP
Wono478000.1	CPP
Wono179760.1	DBB
Wono299540.3	DBB
Wono386310.2	DBB
Wono466640.1	DBB
Wono027420.1	Dof
Wono032430.1	Dof
Wono083730.1	Dof
Wono083740.1	Dof
Wono083750.1	Dof
Wono089870.1	Dof
Wono153780.1	Dof
Wono157900.2	Dof
Wono175940.1	Dof
Wono212750.1	Dof
Wono232640.1	Dof
Wono237070.1	Dof
Wono258820.1	Dof
Wono328000.1	Dof
Wono349640.1	Dof
Wono407050.1	Dof
Wono407100.1	Dof
Wono416780.1	Dof
Wono468340.1	Dof
Wono091130.3	E2F/DP	E2F_DP
Wono100810.1	E2F/DP
Wono195830.2	E2F/DP
Wono401040.2	E2F/DP
Wono406080.5	E2F/DP
Wono478720.1	E2F/DP
Wono043150.1	EIL
Wono057900.1	EIL
Wono092350.1	EIL
Wono472340.1	EIL
Wono003521.1	ERF
Wono005620.1	ERF
Wono010250.1	ERF
Wono029600.1	ERF
Wono029610.1	ERF
Wono029620.1	ERF
Wono029640.1	ERF
Wono029650.1	ERF
Wono029940.1	ERF
Wono029950.1	ERF
Wono029960.1	ERF
Wono035370.1	ERF
Wono054560.1	ERF
Wono071360.1	ERF
Wono077370.1	ERF
Wono080260.1	ERF
Wono080300.1	ERF
Wono080430.1	ERF
Wono087810.1	ERF
Wono089080.1	ERF
Wono089090.1	ERF
Wono089100.1	ERF
Wono089130.1	ERF
Wono089140.1	ERF
Wono089150.1	ERF
Wono089160.1	ERF
Wono089170.1	ERF
Wono089240.1	ERF
Wono094000.1	ERF
Wono094030.1	ERF
Wono108190.1	ERF
Wono108780.1	ERF
Wono108790.1	ERF
Wono108800.1	ERF
Wono108810.1	ERF
Wono108820.1	ERF
Wono108830.1	ERF
Wono108840.1	ERF
Wono108850.1	ERF
Wono108860.1	ERF
Wono108870.1	ERF
Wono108880.1	ERF
Wono111320.1	ERF
Wono117790.1	ERF
Wono121850.1	ERF
Wono123450.1	ERF
Wono130830.1	ERF
Wono130840.1	ERF
Wono146300.2	ERF
Wono146330.1	ERF
Wono146340.1	ERF
Wono150240.1	ERF
Wono157750.1	ERF
Wono162530.1	ERF
Wono162550.1	ERF
Wono162580.1	ERF
Wono162590.1	ERF
Wono162610.1	ERF
Wono168570.1	ERF
Wono170410.1	ERF
Wono171280.1	ERF
Wono186300.1	ERF
Wono189360.1	ERF
Wono189380.1	ERF
Wono189390.1	ERF
Wono191320.1	ERF
Wono192950.1	ERF
Wono194660.1	ERF
Wono199140.1	ERF
Wono202360.1	ERF
Wono212820.1	ERF
Wono215580.1	ERF
Wono215590.1	ERF
Wono215600.1	ERF
Wono224830.1	ERF
Wono237700.1	ERF
Wono240160.1	ERF
Wono245570.1	ERF
Wono249580.1	ERF
Wono249640.1	ERF
Wono253420.1	ERF
Wono253470.1	ERF
Wono262650.1	ERF
Wono262660.1	ERF
Wono274980.1	ERF
Wono274990.1	ERF
Wono275010.1	ERF
Wono275760.1	ERF
Wono292630.1	ERF
Wono293480.1	ERF
Wono293520.1	ERF
Wono293530.1	ERF
Wono293560.1	ERF
Wono293640.1	ERF
Wono293670.1	ERF
Wono293680.1	ERF
Wono298770.1	ERF
Wono304110.1	ERF
Wono306270.1	ERF
Wono306280.1	ERF
Wono306360.1	ERF
Wono323390.1	ERF
Wono332260.1	ERF
Wono337870.1	ERF
Wono338910.1	ERF
Wono338920.3	ERF
Wono338930.1	ERF
Wono338940.1	ERF
Wono339580.1	ERF
Wono343320.1	ERF
Wono343330.1	ERF
Wono343340.1	ERF
Wono343350.1	ERF
Wono343360.1	ERF
Wono343370.1	ERF
Wono343390.1	ERF
Wono343400.1	ERF
Wono343410.1	ERF
Wono344310.1	ERF
Wono359350.1	ERF
Wono369330.1	ERF
Wono376110.1	ERF
Wono376700.1	ERF
Wono380860.1	ERF
Wono387420.1	ERF
Wono387430.1	ERF
Wono387440.1	ERF
Wono387450.1	ERF
Wono387470.1	ERF
Wono387480.1	ERF
Wono387540.1	ERF
Wono387550.1	ERF
Wono387560.1	ERF
Wono387570.1	ERF
Wono387590.1	ERF
Wono387600.1	ERF
Wono387680.1	ERF
Wono403010.1	ERF
Wono418450.1	ERF
Wono418510.1	ERF
Wono418600.1	ERF
Wono418650.1	ERF
Wono418680.1	ERF
Wono421080.1	ERF
Wono424390.1	ERF
Wono424410.1	ERF
Wono424420.1	ERF
Wono432540.1	ERF
Wono441860.1	ERF
Wono468600.1	ERF
Wono468610.1	ERF
Wono468630.1	ERF
Wono468640.1	ERF
Wono468650.1	ERF
Wono468660.1	ERF
Wono478480.1	ERF
Wono482250.1	ERF
Wono482260.1	ERF
Wono482300.1	ERF
Wono482340.1	ERF
Wono021870.1	G2-like
Wono021890.1	G2-like
Wono021930.1	G2-like
Wono026700.1	G2-like
Wono027390.1	G2-like
Wono046840.1	G2-like
Wono073970.1	G2-like
Wono084640.1	G2-like
Wono089690.1	G2-like
Wono089720.7	G2-like
Wono091850.1	G2-like
Wono091860.1	G2-like
Wono156800.1	G2-like
Wono169720.1	G2-like
Wono173340.1	G2-like
Wono183920.1	G2-like
Wono214710.1	G2-like
Wono234140.1	G2-like
Wono234160.1	G2-like
Wono234170.2	G2-like
Wono234200.1	G2-like
Wono250300.1	G2-like
Wono283460.2	G2-like
Wono301670.1	G2-like
Wono304080.1	G2-like
Wono311330.1	G2-like
Wono311340.2	G2-like
Wono327800.1	G2-like
Wono327840.1	G2-like
Wono327850.1	G2-like
Wono327870.1	G2-like
Wono342530.1	G2-like
Wono348950.3	G2-like
Wono356250.1	G2-like
Wono367560.1	G2-like
Wono373920.1	G2-like
Wono407310.1	G2-like
Wono426260.1	G2-like
Wono450570.1	G2-like
Wono462290.1	G2-like
Wono008381.1	GATA
Wono019460.1	GATA
Wono019470.6	GATA
Wono030380.1	GATA
Wono041400.1	GATA
Wono072310.1	GATA
Wono112170.1	GATA
Wono176110.1	GATA
Wono187080.1	GATA
Wono204670.2	GATA
Wono210420.1	GATA
Wono248490.1	GATA
Wono260040.1	GATA
Wono277360.3	GATA
Wono289890.1	GATA
Wono299060.4	GATA
Wono305110.1	GATA
Wono358290.1	GATA
Wono394890.1	GATA
Wono422080.1	GATA
Wono014370.1	GeBP
Wono054710.1	GeBP
Wono054720.1	GeBP
Wono054760.1	GeBP
Wono054780.1	GeBP
Wono067500.1	GeBP
Wono067510.1	GeBP
Wono167050.1	GeBP
Wono206120.1	GeBP
Wono221820.1	GeBP
Wono221840.1	GeBP
Wono247890.1	GeBP
Wono471330.1	GeBP
Wono182790.1	GRAS
Wono012240.1	GRAS
Wono014620.1	GRAS
Wono021780.1	GRAS
Wono032560.1	GRAS
Wono032600.1	GRAS
Wono061180.1	GRAS
Wono104640.1	GRAS
Wono110350.2	GRAS
Wono120990.1	GRAS
Wono123010.1	GRAS
Wono125410.1	GRAS
Wono143670.1	GRAS
Wono151170.1	GRAS
Wono158030.1	GRAS
Wono160500.1	GRAS
Wono163970.1	GRAS
Wono169250.1	GRAS
Wono172990.1	GRAS
Wono174890.1	GRAS
Wono182800.1	GRAS
Wono192150.1	GRAS
Wono193090.1	GRAS
Wono193550.1	GRAS
Wono193570.1	GRAS
Wono218640.1	GRAS
Wono280060.1	GRAS
Wono295300.1	GRAS
Wono333830.1	GRAS
Wono333840.1	GRAS
Wono353190.1	GRAS
Wono403260.1	GRAS
Wono404740.1	GRAS
Wono417870.1	GRAS
Wono461080.1	GRAS
Wono461100.1	GRAS
Wono466400.1	GRAS
Wono473440.1	GRAS
Wono474490.1	GRAS
Wono093880.1	GRF
Wono121930.2	GRF
Wono230800.1	GRF
Wono471950.1	GRF
Wono028910.1	HB-other
Wono100520.1	HB-other
Wono127780.4	HB-other
Wono154820.1	HB-other
Wono186210.3	HB-other
Wono302470.2	HB-other
Wono326560.1	HB-other
Wono330580.1	HB-other
Wono390210.1	HB-other
Wono459940.2	HB-other
Wono248730.9	HB-PHD
Wono348940.1	HB-PHD
Wono090410.1	HD-ZIP
Wono042120.1	HD-ZIP
Wono252550.1	HD-ZIP
Wono034410.1	HD-ZIP
Wono025130.1	HD-ZIP
Wono414490.1	HD-ZIP
Wono237190.1	HD-ZIP
Wono467380.3	HD-ZIP
Wono174910.1	HD-ZIP
Wono068000.1	HD-ZIP
Wono409030.1	HD-ZIP
Wono242190.1	HD-ZIP
Wono011450.1	HD-ZIP
Wono400600.1	HD-ZIP
Wono452680.1	HD-ZIP
Wono219080.1	HD-ZIP
Wono005230.1	HD-ZIP
Wono457650.1	HD-ZIP
Wono409040.1	HD-ZIP
Wono163110.1	HD-ZIP
Wono163080.1	HD-ZIP
Wono094230.1	HD-ZIP
Wono240430.1	HD-ZIP
Wono007620.2	HD-ZIP
Wono182400.5	HD-ZIP
Wono478630.1	HD-ZIP
Wono402100.1	HD-ZIP
Wono165620.1	HD-ZIP
Wono421930.1	HD-ZIP
Wono019240.1	HD-ZIP
Wono164160.1	HD-ZIP
Wono431140.1	HD-ZIP
Wono019050.1	HD-ZIP
Wono454230.1	HRT-like
Wono001160.1	HSF
Wono016060.1	HSF
Wono016070.1	HSF
Wono061970.1	HSF
Wono137270.2	HSF
Wono154990.1	HSF
Wono181970.1	HSF
Wono204980.1	HSF
Wono254350.1	HSF
Wono283240.4	HSF
Wono327310.1	HSF
Wono384110.1	HSF
Wono397520.1	HSF
Wono397540.1	HSF
Wono462380.1	HSF
Wono466360.1	HSF
Wono478460.1	HSF
Wono016611.1	LBD
Wono019131.1	LBD
Wono028990.1	LBD
Wono030890.3	LBD
Wono051960.1	LBD
Wono087400.1	LBD
Wono087410.1	LBD
Wono138180.1	LBD
Wono167770.1	LBD
Wono167780.1	LBD
Wono167790.3	LBD
Wono185630.1	LBD
Wono196120.1	LBD
Wono199930.1	LBD
Wono214970.1	LBD
Wono221060.2	LBD
Wono221330.1	LBD
Wono230480.1	LBD
Wono241240.2	LBD
Wono262250.1	LBD
Wono264640.1	LBD
Wono268930.1	LBD
Wono281200.1	LBD
Wono287950.1	LBD
Wono293230.1	LBD
Wono293240.1	LBD
Wono293270.1	LBD
Wono293280.1	LBD
Wono304010.1	LBD
Wono333500.1	LBD
Wono334100.1	LBD
Wono334110.1	LBD
Wono339900.1	LBD
Wono339910.1	LBD
Wono340010.1	LBD
Wono340040.1	LBD
Wono340070.1	LBD
Wono340080.1	LBD
Wono340110.1	LBD
Wono340120.1	LBD
Wono340130.1	LBD
Wono340140.1	LBD
Wono351320.1	LBD
Wono351330.1	LBD
Wono355420.1	LBD
Wono355820.1	LBD
Wono364320.1	LBD
Wono372960.1	LBD
Wono373020.1	LBD
Wono373040.1	LBD
Wono379970.1	LBD
Wono405940.1	LBD
Wono405970.1	LBD
Wono405990.2	LBD
Wono406000.1	LBD
Wono409600.1	LBD
Wono409610.1	LBD
Wono436130.1	LBD
Wono439120.1	LBD
Wono439130.2	LBD
Wono446400.1	LBD
Wono446410.1	LBD
Wono446430.1	LBD
Wono446460.1	LBD
Wono446470.1	LBD
Wono446480.1	LBD
Wono446550.1	LBD
Wono446560.1	LBD
Wono446570.1	LBD
Wono453210.1	LBD
Wono251580.1	LFY
Wono332270.1	LFY
Wono337920.1	LFY
Wono337930.1	LFY
Wono302840.1	LSD
Wono477660.1	LSD
Wono097820.1	M-type_MADS	41
Wono209800.1	M-type_MADS	41
Wono256800.1	M-type_MADS	41
Wono291740.1	M-type_MADS	41
Wono357240.1	M-type_MADS	1838
Wono407130.3	M-type_MADS	1838
Wono422560.2	M-type_MADS	2178
Wono030840.1	MIKC_MADS
Wono039880.1	MIKC_MADS
Wono047650.1	MIKC_MADS
Wono047660.1	MIKC_MADS
Wono072660.1	MIKC_MADS
Wono072670.1	MIKC_MADS
Wono072680.1	MIKC_MADS
Wono072710.1	MIKC_MADS
Wono072730.1	MIKC_MADS
Wono072740.3	MIKC_MADS
Wono072770.2	MIKC_MADS
Wono072840.1	MIKC_MADS
Wono072850.1	MIKC_MADS
Wono072870.1	MIKC_MADS
Wono085030.1	MIKC_MADS
Wono085050.1	MIKC_MADS
Wono085080.2	MIKC_MADS
Wono085090.1	MIKC_MADS
Wono085100.1	MIKC_MADS
Wono085190.1	MIKC_MADS
Wono085200.1	MIKC_MADS
Wono085220.1	MIKC_MADS
Wono094800.1	MIKC_MADS
Wono094810.2	MIKC_MADS
Wono094830.1	MIKC_MADS
Wono094900.1	MIKC_MADS
Wono097910.1	MIKC_MADS
Wono110050.1	MIKC_MADS
Wono110060.1	MIKC_MADS
Wono110080.1	MIKC_MADS
Wono110100.1	MIKC_MADS
Wono110130.1	MIKC_MADS
Wono110140.1	MIKC_MADS
Wono110160.1	MIKC_MADS
Wono110190.1	MIKC_MADS
Wono110200.1	MIKC_MADS
Wono119760.2	MIKC_MADS
Wono131580.1	MIKC_MADS
Wono212470.1	MIKC_MADS
Wono318880.3	MIKC_MADS
Wono318890.2	MIKC_MADS
Wono318920.1	MIKC_MADS
Wono318990.1	MIKC_MADS
Wono319020.1	MIKC_MADS
Wono338690.1	MIKC_MADS
Wono361560.1	MIKC_MADS
Wono389610.1	MIKC_MADS
Wono397490.2	MIKC_MADS
Wono406860.2	MIKC_MADS
Wono428320.1	MIKC_MADS
Wono474140.3	MIKC_MADS
Wono474290.1	MIKC_MADS
Wono474360.1	MIKC_MADS
Wono474410.1	MIKC_MADS
Wono474420.1	MIKC_MADS
Wono474440.1	MIKC_MADS
Wono078510.1	MYB
Wono004600.1	MYB
Wono004610.1	MYB
Wono004620.2	MYB
Wono004630.1	MYB
Wono012620.1	MYB
Wono012990.1	MYB
Wono021740.1	MYB
Wono025920.1	MYB
Wono025930.1	MYB
Wono026060.1	MYB
Wono027030.1	MYB
Wono027540.1	MYB
Wono027550.1	MYB
Wono032310.1	MYB
Wono051320.1	MYB
Wono051330.2	MYB
Wono057220.1	MYB
Wono060350.1	MYB
Wono060360.2	MYB
Wono061270.1	MYB
Wono061280.2	MYB
Wono061870.1	MYB
Wono062170.1	MYB
Wono069710.1	MYB
Wono076510.1	MYB
Wono078500.1	MYB
Wono088300.1	MYB
Wono088770.1	MYB
Wono093270.1	MYB
Wono098040.1	MYB
Wono108520.1	MYB
Wono109790.1	MYB
Wono118790.1	MYB
Wono124670.1	MYB
Wono125370.1	MYB
Wono128180.1	MYB
Wono138060.1	MYB
Wono141490.2	MYB
Wono143110.1	MYB
Wono149330.3	MYB
Wono151810.1	MYB
Wono154830.1	MYB
Wono157020.1	MYB
Wono159870.1	MYB
Wono159890.1	MYB
Wono159910.1	MYB
Wono159930.1	MYB
Wono159940.1	MYB
Wono167280.1	MYB
Wono167310.1	MYB
Wono179010.1	MYB
Wono179260.1	MYB
Wono186760.1	MYB
Wono190840.1	MYB
Wono191340.1	MYB
Wono199050.1	MYB
Wono199070.1	MYB
Wono213410.1	MYB
Wono217150.2	MYB
Wono217640.1	MYB
Wono228230.1	MYB
Wono230950.2	MYB
Wono230960.1	MYB
Wono230970.1	MYB
Wono231010.1	MYB
Wono233950.1	MYB
Wono237580.1	MYB
Wono243660.1	MYB
Wono252110.1	MYB
Wono272300.1	MYB
Wono277630.1	MYB
Wono278190.1	MYB
Wono285720.1	MYB
Wono292510.1	MYB
Wono292520.1	MYB
Wono307560.1	MYB
Wono313520.1	MYB
Wono313830.1	MYB
Wono313860.1	MYB
Wono313870.1	MYB
Wono321880.1	MYB
Wono321890.1	MYB
Wono344100.1	MYB
Wono347610.1	MYB
Wono366460.1	MYB
Wono366490.1	MYB
Wono366530.1	MYB
Wono366970.1	MYB
Wono378870.2	MYB
Wono381490.1	MYB
Wono381510.2	MYB
Wono381530.2	MYB
Wono400550.1	MYB
Wono400620.1	MYB
Wono406050.1	MYB
Wono407040.1	MYB
Wono411990.1	MYB
Wono413440.2	MYB
Wono423450.1	MYB
Wono425710.1	MYB
Wono429770.1	MYB
Wono432110.1	MYB
Wono432120.1	MYB
Wono432160.1	MYB
Wono432240.1	MYB
Wono437720.1	MYB
Wono437730.1	MYB
Wono437750.3	MYB
Wono447900.1	MYB
Wono451780.1	MYB
Wono459970.1	MYB
Wono465580.1	MYB
Wono465610.1	MYB
Wono465620.1	MYB
Wono471550.9	MYB
Wono476690.1	MYB
Wono004180.1	MYB_related
Wono022390.1	MYB_related
Wono022420.1	MYB_related
Wono031330.1	MYB_related
Wono034830.1	MYB_related
Wono076730.1	MYB_related
Wono093660.1	MYB_related
Wono098340.1	MYB_related
Wono099860.1	MYB_related
Wono113920.1	MYB_related
Wono128140.1	MYB_related
Wono128150.1	MYB_related
Wono128160.1	MYB_related
Wono146680.1	MYB_related
Wono159500.1	MYB_related
Wono161490.1	MYB_related
Wono175230.3	MYB_related
Wono182660.1	MYB_related
Wono191140.1	MYB_related
Wono191150.1	MYB_related
Wono230980.1	MYB_related
Wono231510.1	MYB_related
Wono233930.1	MYB_related
Wono233960.1	MYB_related
Wono246450.1	MYB_related
Wono253800.1	MYB_related
Wono255310.1	MYB_related
Wono259700.2	MYB_related
Wono293590.1	MYB_related
Wono313510.1	MYB_related
Wono313850.1	MYB_related
Wono314240.1	MYB_related
Wono342540.2	MYB_related
Wono347130.1	MYB_related
Wono352090.1	MYB_related
Wono386830.1	MYB_related
Wono386840.1	MYB_related
Wono388230.1	MYB_related
Wono392970.1	MYB_related
Wono402230.1	MYB_related
Wono418240.3	MYB_related
Wono431730.1	MYB_related
Wono432150.1	MYB_related
Wono453970.1	MYB_related
Wono461770.1	MYB_related
Wono472680.1	MYB_related
Wono005510.1	NAC
Wono014451.1	NAC
Wono020431.1	NAC
Wono021730.1	NAC
Wono059780.1	NAC
Wono062130.1	NAC
Wono077220.1	NAC
Wono081160.1	NAC
Wono082410.1	NAC
Wono082430.2	NAC
Wono085810.1	NAC
Wono096470.1	NAC
Wono104910.1	NAC
Wono130360.1	NAC
Wono150340.2	NAC
Wono163030.3	NAC
Wono166070.1	NAC
Wono169980.1	NAC
Wono169990.1	NAC
Wono170000.1	NAC
Wono195510.4	NAC
Wono198400.1	NAC
Wono205380.1	NAC
Wono206620.1	NAC
Wono207210.3	NAC
Wono216270.7	NAC
Wono244070.1	NAC
Wono245840.1	NAC
Wono247600.1	NAC
Wono292090.1	NAC
Wono348420.1	NAC
Wono351650.1	NAC
Wono362140.1	NAC
Wono375640.1	NAC
Wono385030.1	NAC
Wono385790.1	NAC
Wono401300.1	NAC
Wono401310.1	NAC
Wono421280.1	NAC
Wono421300.1	NAC
Wono421310.1	NAC
Wono421320.1	NAC
Wono434700.14	NAC
Wono436960.1	NAC
Wono481350.2	NAC
Wono481360.1	NAC
Wono210090.1	NF-X1
Wono345740.2	NF-X1
Wono019200.1	NF-YA
Wono106810.1	NF-YA
Wono112370.1	NF-YA
Wono270230.1	NF-YA
Wono371690.1	NF-YA
Wono386780.1	NF-YA
Wono421940.1	NF-YA
Wono026920.1	NF-YB
Wono074180.1	NF-YB
Wono100150.1	NF-YB
Wono100170.1	NF-YB
Wono100180.1	NF-YB
Wono100200.1	NF-YB
Wono112380.1	NF-YB
Wono138810.1	NF-YB
Wono144480.1	NF-YB
Wono231560.1	NF-YB
Wono281270.1	NF-YB
Wono289970.1	NF-YB
Wono303140.1	NF-YB
Wono329270.1	NF-YB
Wono385050.1	NF-YB
Wono116480.1	NF-YC
Wono148480.1	NF-YC
Wono198100.1	NF-YC
Wono220070.1	NF-YC
Wono331710.1	NF-YC
Wono336610.1	NF-YC
Wono367690.1	NF-YC
Wono392060.1	NF-YC
Wono396860.1	NF-YC
Wono040010.4	Nin-like
Wono165000.2	Nin-like
Wono200800.1	Nin-like
Wono304540.1	Nin-like
Wono353750.1	Nin-like
Wono455120.1	Nin-like
Wono119720.1	RAV
Wono190600.2	RAV
Wono190630.1	RAV
Wono190610.2	RAV
Wono191300.1	RAV
Wono232620.1	S1Fa-like
Wono450000.1	SAP
Wono390430.1	SBP
Wono023060.1	SBP
Wono056610.1	SBP
Wono106850.1	SBP
Wono106870.1	SBP
Wono106890.1	SBP
Wono164150.1	SBP
Wono212030.1	SBP
Wono304400.1	SBP
Wono320730.1	SBP
Wono340460.1	SBP
Wono358540.1	SBP
Wono390440.1	SBP
Wono409400.2	SBP
Wono421980.1	SBP
Wono422010.1	SBP
Wono431100.3	SBP
Wono233060.2	SRS
Wono257560.1	SRS
Wono130090.2	STAT
Wono076920.1	TALE
Wono242790.1	TALE
Wono302050.1	TALE
Wono225030.1	TALE
Wono354490.1	TALE
Wono321070.1	TALE
Wono368630.1	TALE
Wono408460.1	TALE
Wono408440.1	TALE
Wono408470.1	TALE
Wono408510.1	TALE
Wono408490.1	TALE
Wono416850.1	TALE
Wono318110.1	TALE
Wono374020.2	TALE
Wono416890.1	TALE
Wono020570.1	TCP
Wono020610.1	TCP
Wono021500.1	TCP
Wono031280.1	TCP
Wono033180.1	TCP
Wono128810.1	TCP
Wono154650.1	TCP
Wono191180.1	TCP
Wono215110.1	TCP
Wono276920.1	TCP
Wono341870.1	TCP
Wono342750.1	TCP
Wono383660.1	TCP
Wono398430.1	TCP
Wono398440.1	TCP
Wono398450.1	TCP
Wono425140.1	TCP
Wono449430.1	TCP
Wono003880.1	Trihelix
Wono023950.1	Trihelix
Wono042790.2	Trihelix
Wono046790.1	Trihelix
Wono055250.1	Trihelix
Wono055920.1	Trihelix
Wono062160.2	Trihelix
Wono075880.1	Trihelix
Wono102420.1	Trihelix
Wono151850.1	Trihelix
Wono159730.2	Trihelix
Wono164950.1	Trihelix
Wono167420.1	Trihelix
Wono175300.1	Trihelix
Wono175490.1	Trihelix
Wono184530.2	Trihelix
Wono184940.1	Trihelix
Wono193100.1	Trihelix
Wono193430.1	Trihelix
Wono196970.1	Trihelix
Wono199410.4	Trihelix
Wono205710.1	Trihelix
Wono207960.3	Trihelix
Wono233400.1	Trihelix
Wono252720.1	Trihelix
Wono296490.1	Trihelix
Wono313450.1	Trihelix
Wono316060.1	Trihelix
Wono316380.1	Trihelix
Wono317200.3	Trihelix
Wono318830.1	Trihelix
Wono322620.1	Trihelix
Wono340210.1	Trihelix
Wono341390.1	Trihelix
Wono348810.5	Trihelix
Wono351240.1	Trihelix
Wono377080.1	Trihelix
Wono380950.1	Trihelix
Wono387370.1	Trihelix
Wono393760.1	Trihelix
Wono393790.1	Trihelix
Wono396170.2	Trihelix
Wono409760.1	Trihelix
Wono416270.3	Trihelix
Wono418290.1	Trihelix
Wono426430.1	Trihelix
Wono458760.1	Trihelix
Wono466940.2	Trihelix
Wono474880.1	Trihelix
Wono377590.1	VOZ
Wono392990.1	VOZ
Wono042860.3	Whirly
Wono166310.1	Whirly
Wono166320.1	Whirly
Wono166340.5	Whirly
Wono257710.2	WOX
Wono126880.1	WOX
Wono378950.1	WOX
Wono404820.1	WOX
Wono055690.1	WOX
Wono023340.1	WOX
Wono448710.3	WOX
Wono070850.1	WOX
Wono096580.2	WOX
Wono065820.1	WOX
Wono031830.1	WRKY
Wono031840.1	WRKY
Wono031860.1	WRKY
Wono031890.1	WRKY
Wono031900.1	WRKY
Wono053080.1	WRKY
Wono071580.1	WRKY
Wono071950.1	WRKY
Wono081490.1	WRKY
Wono086970.1	WRKY
Wono090150.3	WRKY
Wono105210.1	WRKY
Wono125450.1	WRKY
Wono171030.1	WRKY
Wono230260.1	WRKY
Wono235560.1	WRKY
Wono250620.1	WRKY
Wono257620.1	WRKY
Wono279750.1	WRKY
Wono315330.1	WRKY
Wono315360.1	WRKY
Wono315370.1	WRKY
Wono319290.1	WRKY
Wono340260.1	WRKY
Wono340270.1	WRKY
Wono358450.1	WRKY
Wono358460.1	WRKY
Wono362610.1	WRKY
Wono366690.1	WRKY
Wono370790.1	WRKY
Wono388970.1	WRKY
Wono391060.1	WRKY
Wono391120.1	WRKY
Wono391130.1	WRKY
Wono400040.3	WRKY
Wono401330.2	WRKY
Wono401340.1	WRKY
Wono401350.1	WRKY
Wono409640.1	WRKY
Wono409660.1	WRKY
Wono409670.1	WRKY
Wono426420.1	WRKY
Wono426440.1	WRKY
Wono430400.2	WRKY
Wono432290.1	WRKY
Wono457240.1	WRKY
Wono467780.1	WRKY
Wono087660.3	YABBY
Wono215920.1	YABBY
Wono215930.1	YABBY
Wono273240.1	YABBY
Wono291620.1	YABBY
Wono361500.2	YABBY
Wono382230.1	YABBY
Wono382240.1	YABBY
Wono112390.1	ZF-HD
Wono070930.1	ZF-HD
Wono109780.1	ZF-HD
Wono112400.1	ZF-HD
Wono167960.1	ZF-HD
Wono212130.1	ZF-HD
Wono226400.1	ZF-HD
Wono326230.1	ZF-HD
Wono386260.1	ZF-HD
Wono466650.1	ZF-HD
Wono466710.1	ZF-HD
Wono383730.1	SPL/NZZ	Found via domain search
Wono319930.1	SPL/NZZ
Wono046070.1	SPL/NZZ
Wono128740.1	SPL/NZZ

## Sheet: S2.4-Gene Network
Supplementary Table 2.4. Gene regulatory network inferred by an ensemble approach (top 10% retained)
Source	Target	Type	ARACNE_score;ARACNE_rank	CLR_score;CLR_rank	PEARSON_score;PEARSON_rank	SPEARMAN_score;SPEARMAN_rank	PCOR_score;PCOR_rank	MI_score;MI_rank	irp_score;irp_rank	NC_Score;NC_SDev
ncRNA_Wono022231	Wono314940	Undirected	1.70946;408588	3.5337;255232	-0.931447;1.48664e+07	-0.661988;1.1169e+08	-0.000113045;8.99151e+07	1.70946;408588	0.516801;107762	0.556369;0.38481
Wono485700	ncRNA_Wono022231	Undirected	1.71288;363504	3.49858;325368	-0.926397;1.63886e+07	-0.594406;1.39548e+08	-9.51961e-05;1.2033e+08	1.71288;363504	0.505112;146647	0.558306;0.387779
Wono390260	Wono485570	Undirected	1.57981;9.47376e+06	2.88935;6.99273e+06	-0.565879;1.43796e+08	-0.86014;2.3266e+07	-0.00032962;7.36941e+06	1.57981;9.47376e+06	0.369922;2.7295e+06	0.568594;0.44406
Wono493260	Wono485700	Undirected	1.61402;5.19297e+06	3.12064;3.27591e+06	-0.910842;2.12108e+07	-0.953888;2.19397e+06	-9.38924e-05;1.22931e+08	1.61402;5.19297e+06	0.434381;766981	0.549971;0.424924
Wono473070	Wono493230	Undirected	1.64357;2.75443e+06	3.02881;4.56903e+06	-0.770291;6.82862e+07	-0.816504;3.7326e+07	-9.17576e-05;1.27293e+08	1.64357;2.75443e+06	0.375932;2.43957e+06	0.573948;0.435769
Wono473110	Wono314940	Undirected	1.70941;409286	3.53293;256449	-0.932776;1.44709e+07	-0.60334;1.35527e+08	-0.000113081;8.98615e+07	1.70941;409286	0.513522;117334	0.5461;0.393668
Wono473110	Wono485700	Undirected	1.71251;368032	3.49631;331010	-0.927473;1.60628e+07	-0.569983;1.50248e+08	-8.76683e-05;1.3602e+08	1.71251;368032	0.500999;163101	0.547436;0.397557
Wono176350	Wono390430	Undirected	1.67682;1.15995e+06	3.36692;899787	-0.806727;5.57041e+07	-0.577479;1.47322e+08	-6.17707e-05;2.03933e+08	1.67682;1.15995e+06	0.408222;1.30463e+06	0.590029;0.404439
ncRNA_Wono008161	Wono314940	Undirected	1.67501;1.22208e+06	3.42059;604313	-0.927199;1.6146e+07	-0.548771;1.58722e+08	-0.000112319;9.09682e+07	1.67501;1.22208e+06	0.450889;541239	0.542041;0.423334
ncRNA_Wono008161	Wono485700	Undirected	1.67828;1.1121e+06	3.38395;796178	-0.921783;1.77992e+07	-0.641961;1.19646e+08	-9.42252e-05;1.22263e+08	1.67828;1.1121e+06	0.447165;586101	0.549137;0.419467
Wono176530	Wono385860	Undirected	nan;nan	nan;nan	0.990283;840842	1;47405.5	0.000276328;1.21139e+07	0.639793;4.06523e+08	0.354894;3.59247e+06	0.614982;0.410549
Wono176560	Wono176550	Undirected	nan;nan	nan;nan	0.987753;1.1863e+06	0.992032;102553	0.000403432;3.9756e+06	0.668552;4.01176e+08	0.355112;3.57855e+06	0.580985;0.441943
Wono263720	Wono473070	Undirected	1.6996;570776	3.29947;1.3933e+06	-0.839455;4.46119e+07	-0.797279;4.27177e+07	-0.00011082;9.31897e+07	1.6996;570776	0.468962;360897	0.661448;0.318508
Wono263720	Wono456860	Undirected	1.49614;2.61842e+07	2.5795;1.53861e+07	-0.965799;5.48992e+06	-0.769231;5.41998e+07	-0.000118601;8.23145e+07	1.49614;2.64426e+07	0.316701;6.96908e+06	0.59567;0.453673
Wono263810	Wono314950	Undirected	1.7354;175196	2.91542;6.48684e+06	-0.805432;5.61472e+07	-0.906956;1.16913e+07	-9.58231e-05;1.19098e+08	1.7354;175196	0.499943;167630	0.542031;0.402035
Wono263810	Wono485910	Undirected	1.70684;447488	2.88844;7.01068e+06	-0.868259;3.50194e+07	-0.914736;9.34923e+06	-0.000104573;1.03153e+08	1.70684;447488	0.478961;284484	0.565691;0.392502
Wono263820	Wono263720	Undirected	1.67594;1.18999e+06	3.04226;4.36656e+06	-0.670451;1.03789e+08	-0.804196;4.09918e+07	-0.000109121;9.57824e+07	1.67594;1.18999e+06	0.404114;1.41567e+06	0.603022;0.39521
Wono263840	Wono485680	Undirected	nan;nan	nan;nan	0.987485;1.2252e+06	1;49827	0.000221951;2.13147e+07	0.550287;4.15431e+08	0.33581;5.03489e+06	0.58908;0.446828
Wono263860	Wono456860	Undirected	1.52169;2.03662e+07	2.82726;8.31208e+06	-0.569513;1.42308e+08	-0.921886;7.78425e+06	-7.5433e-05;1.65253e+08	1.52169;2.03832e+07	0.300045;9.1718e+06	0.603386;0.458306
Wono396580	Wono486040	Undirected	1.70943;409020	2.80742;8.7701e+06	-0.909804;2.15389e+07	-0.971855;742354	-9.49092e-05;1.20898e+08	1.70943;409020	0.532019;73617	0.548788;0.384813
Wono396650	Wono263810	Undirected	1.73139;196605	2.92925;6.22917e+06	-0.798631;5.84787e+07	-0.906956;1.16821e+07	-9.12356e-05;1.2838e+08	1.73139;196605	0.494198;194398	0.531895;0.411956
Wono396700	Wono263810	Undirected	1.74668;132034	2.97557;5.41951e+06	-0.824605;4.96249e+07	-0.899492;1.33932e+07	-9.88829e-05;1.13259e+08	1.74668;132034	0.5147;113835	0.565613;0.378684
Wono470050	Wono386290	Undirected	1.67055;1.38433e+06	2.96095;5.66727e+06	-0.643149;1.13818e+08	-0.962976;1.49503e+06	-7.14252e-05;1.759e+08	1.67055;1.38433e+06	0.442693;644435	0.564738;0.409039
Wono470270	ncRNA_Wono022231	Undirected	1.71575;329504	3.42411;587679	-0.79859;5.84925e+07	-0.774667;5.32898e+07	-0.000110497;9.36759e+07	1.71575;329504	0.496558;182981	0.530453;0.412042
Wono413970	Wono485660	Undirected	1.49748;2.58781e+07	3.5224;274708	-0.860601;3.75586e+07	-0.452029;1.97007e+08	-0.000248123;1.61054e+07	1.49748;2.61083e+07	0.363192;3.08997e+06	0.608316;0.412002
Wono413970	Wono485850	Undirected	1.4444;3.67195e+07	3.2783;1.57208e+06	-0.866485;3.56065e+07	-0.834386;3.0951e+07	-0.000168275;4.04314e+07	1.4444;4.04858e+07	0.334005;5.19454e+06	0.635853;0.402829
Wono413970	Wono396680	Undirected	1.50196;2.48519e+07	3.54747;235064	-0.815394;5.27505e+07	-0.563394;1.53066e+08	-0.000129028;7.00613e+07	1.50196;2.50034e+07	0.338363;4.81598e+06	0.594401;0.440105
Wono414040	Wono413970	Undirected	1.48888;2.78256e+07	3.47628;387165	-0.851925;4.04421e+07	-0.600905;1.37377e+08	-0.000141154;5.85882e+07	1.48888;2.82839e+07	0.334923;5.11274e+06	0.596736;0.440136
Wono414200	Wono390430	Undirected	1.64453;2.69301e+06	3.31307;1.28386e+06	-0.825436;4.93436e+07	-0.829787;3.28375e+07	-0.000112056;9.13547e+07	1.64453;2.69301e+06	0.41548;1.12813e+06	0.607884;0.385574
Wono414210	Wono390430	Undirected	1.62575;4.09125e+06	3.20101;2.31783e+06	-0.822448;5.03554e+07	-0.75354;6.44406e+07	-8.41575e-05;1.43925e+08	1.62575;4.09125e+06	0.366949;2.88389e+06	0.581473;0.434315
Wono459550	Wono485680	Undirected	nan;nan	nan;nan	0.992597;561486	1;41645	0.000132601;6.64056e+07	0.5228;4.16711e+08	0.332423;5.33804e+06	0.596062;0.442436
Wono372700	Wono396610	Undirected	1.22113;5.67707e+07	1.37569;8.69224e+07	-0.955166;8.15561e+06	-0.965035;1.17922e+06	-0.000119953;8.05842e+07	1.22113;1.15896e+08	0.306719;8.22482e+06	0.598235;0.458441
Wono372720	Wono314920	Undirected	1.76242;90874	3.04694;4.29697e+06	-0.75602;7.32719e+07	-0.815076;3.75033e+07	-7.8697e-05;1.56985e+08	1.76242;90874	0.500259;166249	0.529282;0.411387
Wono372720	Wono314950	Undirected	1.80446;27934.5	3.03398;4.49052e+06	-0.831753;4.72076e+07	-0.83231;3.1185e+07	-0.000127765;7.14179e+07	1.80446;27934.5	0.570469;31233	0.545026;0.374257
Wono372720	Wono485910	Undirected	1.76009;96200.5	2.94964;5.86349e+06	-0.885958;2.92039e+07	-0.754568;6.39185e+07	-9.99779e-05;1.11236e+08	1.76009;96200.5	0.506032;143225	0.541956;0.399663
Wono372720	Wono396580	Undirected	1.80571;26811.5	3.11058;3.40743e+06	-0.896605;2.57521e+07	-0.831007;3.26611e+07	-8.6356e-05;1.38929e+08	1.80571;26811.5	0.575225;28256	0.559791;0.362327
Wono372720	Wono396700	Undirected	1.79622;36166.5	3.0055;4.93253e+06	-0.834206;4.6381e+07	-0.81738;3.66836e+07	-9.76496e-05;1.15579e+08	1.79622;36166.5	0.547174;51674	0.544062;0.382834
Wono372720	Wono470220	Undirected	1.76795;79290.5	2.99387;5.11915e+06	-0.90542;2.2929e+07	-0.809879;3.96968e+07	-0.000118831;8.20174e+07	1.76795;79290.5	0.535144;68148	0.559804;0.375646
Wono372720	Wono414220	Undirected	1.72715;224191	2.92665;6.27709e+06	-0.954222;8.4061e+06	-0.894388;1.47916e+07	-0.000107998;9.75459e+07	1.72715;224191	0.526377;84519	0.569026;0.37192
Wono372750	Wono485850	Undirected	1.44617;3.64091e+07	3.18026;2.54824e+06	-0.801316;5.75555e+07	-0.873376;2.01173e+07	-0.000125032;7.44696e+07	1.44617;3.99738e+07	0.312868;7.42978e+06	0.622766;0.429449
Wono372750	Wono263820	Undirected	1.41581;4.12779e+07	2.96147;5.65816e+06	-0.866358;3.56487e+07	-0.888112;1.61849e+07	-0.000194151;2.93134e+07	1.41581;4.90295e+07	0.322316;6.34222e+06	0.628359;0.41755
Wono372780	Wono263720	Undirected	1.64491;2.66885e+06	3.10406;3.49402e+06	-0.815233;5.28056e+07	-0.797203;4.34419e+07	-0.000129323;6.97496e+07	1.64491;2.66885e+06	0.395493;1.67665e+06	0.630892;0.374659
Wono372910	Wono263720	Undirected	1.76541;84502.5	3.56585;213186	-0.854851;3.94684e+07	-0.727273;8.16261e+07	-0.000133806;6.52274e+07	1.76541;84502.5	0.57313;29507	0.704094;0.255015
Wono372940	Wono413970	Undirected	1.45426;3.49454e+07	3.29504;1.43005e+06	-0.874348;3.30078e+07	-0.888295;1.56545e+07	-0.000133789;6.52439e+07	1.45426;3.76572e+07	0.34334;4.41459e+06	0.623052;0.409669
Wono372940	Wono372750	Undirected	1.46396;3.30906e+07	3.24822;1.84318e+06	-0.84401;4.30834e+07	-0.92935;6.38925e+06	-0.000210424;2.42541e+07	1.46396;3.49395e+07	0.371503;2.6505e+06	0.652944;0.365917
Wono372960	Wono263720	Undirected	1.64335;2.76848e+06	2.96188;5.65115e+06	-0.623881;1.21063e+08	-0.862168;2.26987e+07	-7.34289e-05;1.70508e+08	1.64335;2.76848e+06	0.364813;2.99952e+06	0.584517;0.432832
Wono372980	Wono390430	Undirected	1.58964;8.0736e+06	3.08866;3.70261e+06	-0.84227;4.36666e+07	-0.915516;9.17951e+06	-0.000184713;3.28589e+07	1.58964;8.0736e+06	0.399737;1.54302e+06	0.607333;0.39358
Wono373130	Wono413970	Undirected	1.46156;3.356e+07	3.36989;880924	-0.861268;3.73374e+07	-0.734316;7.5437e+07	-0.000142039;5.78471e+07	1.46156;3.56056e+07	0.324605;6.1012e+06	0.612358;0.431854
Wono373130	Wono372750	Undirected	1.44399;3.67905e+07	3.1478;2.93287e+06	-0.814021;5.32172e+07	-0.761853;6.02642e+07	-0.000174852;3.71554e+07	1.44399;4.0604e+07	0.303634;8.65088e+06	0.598181;0.460815
Wono373150	Wono413970	Undirected	1.50226;2.47832e+07	3.5595;220304	-0.867995;3.51071e+07	-0.761853;6.0259e+07	-0.000191574;3.02311e+07	1.50226;2.49304e+07	0.380758;2.22689e+06	0.63176;0.381042
Wono373150	Wono372750	Undirected	1.49578;2.62661e+07	3.41378;636860	-0.802837;5.70342e+07	-0.734316;7.54419e+07	-0.000142058;5.78319e+07	1.49578;2.65324e+07	0.332897;5.29443e+06	0.596819;0.441393
Wono373210	Wono390430	Undirected	1.65164;2.26922e+06	3.26543;1.68522e+06	-0.815466;5.27261e+07	-0.95777;2.00987e+06	-0.000100582;1.10137e+08	1.65164;2.26922e+06	0.464662;398130	0.619908;0.354729
Wono373420	Wono486040	Undirected	1.72085;276228	2.82765;8.3032e+06	-0.919813;1.8408e+07	-0.906392;1.17302e+07	-9.86589e-05;1.13676e+08	1.72085;276228	0.499961;167547	0.534704;0.407489
Wono373420	Wono372720	Undirected	1.81839;17128	3.12889;3.1692e+06	-0.910127;2.14367e+07	-0.804876;4.01507e+07	-9.92563e-05;1.12565e+08	1.81839;17128	0.597004;17610	0.579858;0.341615
Wono373440	Wono470220	Undirected	1.71837;300850	2.95338;5.79801e+06	-0.644484;1.13322e+08	-0.929601;6.03912e+06	-6.16933e-05;2.04172e+08	1.71837;300850	0.470747;346151	0.570817;0.391879
Wono373620	Wono263720	Undirected	1.71252;367897	3.28184;1.5416e+06	-0.754291;7.38777e+07	-0.755245;6.26491e+07	-0.000116472;8.51325e+07	1.71252;367897	0.468591;363931	0.648458;0.329566
Wono373700	Wono390430	Undirected	1.68239;984680	3.40035;704782	-0.782365;6.40922e+07	-0.661988;1.11595e+08	-3.32848e-05;3.0304e+08	1.68239;984680	0.414124;1.15926e+06	0.595641;0.396746
Wono373760	Wono485850	Undirected	1.58252;9.0725e+06	3.16878;2.68114e+06	-0.727409;8.3354e+07	-0.85778;2.46891e+07	-0.000114012;8.85333e+07	1.58252;9.0725e+06	0.351932;3.78872e+06	0.591102;0.434599
Wono373760	Wono263820	Undirected	1.57513;1.01885e+07	3.10573;3.47166e+06	-0.78069;6.46732e+07	-0.811189;3.85377e+07	-0.0001285;7.06248e+07	1.57513;1.01885e+07	0.343343;4.4144e+06	0.579239;0.451079
Wono373760	Wono414040	Undirected	1.64034;2.96747e+06	3.38441;793450	-0.731251;8.19937e+07	-0.727804;8.02843e+07	-0.000120509;7.98849e+07	1.64034;2.96747e+06	0.397008;1.62782e+06	0.588343;0.41158
Wono373760	Wono372940	Undirected	1.61368;5.22808e+06	3.29391;1.43951e+06	-0.750801;7.51028e+07	-0.906956;1.1671e+07	-0.00013188;6.71236e+07	1.61368;5.22808e+06	0.405711;1.37156e+06	0.614098;0.384746
Wono373760	Wono373080	Undirected	1.53134;1.8277e+07	2.8909;6.96167e+06	-0.825483;4.93279e+07	-0.95777;2.06035e+06	-0.000128781;7.03248e+07	1.53134;1.82821e+07	0.368569;2.79893e+06	0.597353;0.419002
Wono373760	Wono373150	Undirected	1.64525;2.6473e+06	3.40455;683051	-0.723577;8.47141e+07	-0.725137;8.34333e+07	-0.000109638;9.49843e+07	1.64525;2.6473e+06	0.399531;1.54925e+06	0.585269;0.412942
Wono373770	ncRNA_Wono022231	Undirected	1.67898;1.08951e+06	3.36167;933522	-0.861656;3.7209e+07	-0.867133;2.14843e+07	-0.000111912;9.15668e+07	1.67898;1.08951e+06	0.468845;361806	0.545944;0.412124
Wono373890	Wono390430	Undirected	1.64823;2.4656e+06	3.20085;2.31956e+06	-0.813197;5.34974e+07	-0.563806;1.52567e+08	-0.000221954;2.13139e+07	1.64823;2.4656e+06	0.404619;1.4018e+06	0.574158;0.419854
Wono373890	Wono263720	Undirected	1.66064;1.80592e+06	2.95512;5.76777e+06	-0.609746;1.26457e+08	-0.877098;1.90696e+07	-6.72269e-05;1.87668e+08	1.66064;1.80592e+06	0.381179;2.20935e+06	0.583145;0.42465
Wono373910	Wono263720	Undirected	1.7299;205651	3.27936;1.56292e+06	-0.716796;8.71239e+07	-0.750198;6.73265e+07	-0.000109901;9.45808e+07	1.7299;205651	0.483801;252480	0.641674;0.329922
Wono373910	Wono373640	Undirected	1.2871;5.37811e+07	2.55908;1.61054e+07	-0.907622;2.2229e+07	-0.921886;7.81922e+06	-0.000250553;1.5704e+07	1.2871;9.29696e+07	0.319931;6.60206e+06	0.626166;0.421292
Wono373910	Wono373760	Undirected	1.57733;9.84946e+06	3.08255;3.78678e+06	-0.795531;5.95451e+07	-0.92935;6.37454e+06	-0.000132028;6.69763e+07	1.57733;9.84946e+06	0.379434;2.28329e+06	0.594397;0.415604
Wono437180	Wono413970	Undirected	1.51799;2.11907e+07	3.6441;142680	-0.870341;3.433e+07	-0.840413;2.88871e+07	-0.000230509;1.94106e+07	1.51799;2.12166e+07	0.41755;1.08223e+06	0.654787;0.343502
Wono437180	Wono372750	Undirected	1.51114;2.27438e+07	3.49769;327576	-0.803271;5.68858e+07	-0.81545;3.74512e+07	-0.00015279;4.9736e+07	1.51114;2.28017e+07	0.367072;2.87727e+06	0.623205;0.396057
Wono437180	Wono373760	Undirected	1.65508;2.08271e+06	3.44664;490635	-0.720058;8.59631e+07	-0.769685;5.40009e+07	-0.000102645;1.06468e+08	1.65508;2.08271e+06	0.420572;1.01827e+06	0.597516;0.392096
Wono437230	Wono456860	Undirected	1.38226;4.56463e+07	2.22581;3.08692e+07	-0.74606;7.67706e+07	-0.986014;215916	-0.00013839;6.09807e+07	1.38226;5.97954e+07	0.337793;4.86387e+06	0.646583;0.390032
Wono437240	ncRNA_Wono022231	Undirected	1.71468;341900	3.22605;2.05797e+06	-0.775916;6.63311e+07	-0.943685;3.89349e+06	-9.44388e-05;1.21835e+08	1.71468;341900	0.513526;117325	0.54634;0.39349
Wono437250	Wono263720	Undirected	1.61744;4.85351e+06	3.00354;4.96397e+06	-0.85629;3.89892e+07	-0.755245;6.26597e+07	-0.000128504;7.06207e+07	1.61744;4.85351e+06	0.364924;2.99343e+06	0.584226;0.43303
Wono437270	Wono372700	Undirected	1.28724;5.37729e+07	1.67376;6.50312e+07	-0.933399;1.42862e+07	-0.986014;216536	-0.000146208;5.45136e+07	1.28724;9.29205e+07	0.346101;4.20374e+06	0.63015;0.401224
Wono437270	Wono373760	Undirected	1.26814;5.48205e+07	1.59513;7.06102e+07	-0.952026;8.99433e+06	-0.958042;1.88963e+06	-0.000146457;5.43228e+07	1.26814;9.95959e+07	0.31085;7.68384e+06	0.604136;0.449521
Wono220440	Wono390430	Undirected	1.67134;1.35462e+06	3.35571;972212	-0.779623;6.50429e+07	-0.382979;2.28631e+08	-0.000100278;1.1069e+08	1.67134;1.35462e+06	0.40123;1.49852e+06	0.569905;0.42526
Wono220460	ncRNA_Wono022231	Undirected	1.71405;349216	3.41863;613616	-0.847888;4.17871e+07	-0.923077;7.44144e+06	-9.69708e-05;1.16874e+08	1.71405;349216	0.53281;72165	0.569671;0.369184
Wono220460	Wono473110	Undirected	1.71461;342708	3.42071;603730	-0.849238;4.13374e+07	-0.81545;3.74771e+07	-8.08342e-05;1.5176e+08	1.71461;342708	0.498652;173283	0.538712;0.405029
Wono421350	Wono372910	Undirected	1.7217;268495	2.93426;6.13808e+06	-0.623161;1.21336e+08	-0.834386;3.0949e+07	-0.000103497;1.0499e+08	1.7217;268495	0.454418;501202	0.541107;0.422422
Wono465390	Wono385860	Undirected	nan;nan	nan;nan	0.991291;714496	1;11218	0.000296087;1.00181e+07	0.638733;4.06689e+08	0.388683;1.91334e+06	0.642546;0.367298
Wono465390	Wono176530	Undirected	nan;nan	nan;nan	0.998736;41953	1;11218	0.000319762;8.05016e+06	0.648534;4.05072e+08	0.446287;597262	0.686991;0.304175
Wono465410	Wono470270	Undirected	1.69539;655678	3.36747;896244	-0.753757;7.40657e+07	-0.887401;1.64183e+07	-0.00013162;6.73856e+07	1.69539;655678	0.48662;235289	0.539182;0.409654
Wono465480	Wono372750	Undirected	1.52425;1.98028e+07	3.57767;201030	-0.79805;5.86784e+07	-0.604638;1.35127e+08	-0.000266653;1.33315e+07	1.52425;1.98155e+07	0.381569;2.19298e+06	0.61235;0.398312
Wono465480	Wono437300	Undirected	1.38112;4.57782e+07	3.44272;506447	-0.73652;8.01307e+07	-0.869633;2.08106e+07	-0.000409861;3.78025e+06	1.38112;6.01785e+07	0.380565;2.23516e+06	0.592209;0.416935
Wono441070	Wono176520	Undirected	1.50421;2.4335e+07	3.26634;1.67695e+06	-0.814245;5.3141e+07	-0.482517;1.84807e+08	-0.00034337;6.53093e+06	1.50421;2.4456e+07	0.343172;4.42762e+06	0.589456;0.441656
Wono441070	Wono373120	Undirected	nan;nan	0.179067;2.01887e+08	-0.935941;1.35349e+07	-0.944056;3.50798e+06	-0.000735083;445082	0.948912;2.31897e+08	0.308008;8.0529e+06	0.621175;0.434439
Wono441080	Wono176610	Undirected	1.52337;1.9996e+07	3.15538;2.84123e+06	-0.829384;4.8007e+07	-0.972028;639855	-0.000134815;6.42624e+07	1.52337;2.00101e+07	0.406296;1.35547e+06	0.625308;0.374593
Wono248160	ncRNA_Wono022231	Undirected	1.69897;582936	3.43422;542138	-0.909335;2.16864e+07	-0.818182;3.55484e+07	-8.5648e-05;1.40519e+08	1.69897;582936	0.495262;189166	0.541357;0.40443
Wono248190	Wono372720	Undirected	1.76606;83121	3.05659;4.15537e+06	-0.788389;6.20081e+07	-0.887346;1.64795e+07	-7.43941e-05;1.67962e+08	1.76606;83121	0.521613;95330	0.53338;0.399902
Wono248200	Wono263810	Undirected	1.64592;2.60544e+06	2.71716;1.10776e+07	-0.921527;1.78777e+07	-0.950728;2.76758e+06	-0.000107351;9.8578e+07	1.64592;2.60544e+06	0.440419;676180	0.558477;0.415161
Wono248200	Wono372720	Undirected	1.70396;493137	2.82509;8.36159e+06	-0.941973;1.17887e+07	-0.852134;2.6478e+07	-0.000114121;8.83778e+07	1.70396;493137	0.475793;307278	0.542375;0.41185
Wono248250	Wono485660	Undirected	1.49149;2.72399e+07	3.5197;279726	-0.926321;1.64118e+07	-0.320335;2.62737e+08	-8.91033e-05;1.32901e+08	1.49149;2.7617e+07	0.331241;5.44756e+06	0.613221;0.426664
Wono248250	Wono485850	Undirected	1.45988;3.38854e+07	3.42415;587500	-0.962637;6.25199e+06	-0.772002;5.3878e+07	-0.000141253;5.85048e+07	1.45988;3.60752e+07	0.371602;2.64558e+06	0.695423;0.325179
Wono248250	Wono263820	Undirected	1.35733;4.83171e+07	2.79515;9.06109e+06	-0.975715;3.30104e+06	-0.755245;6.30412e+07	-0.000188298;3.14497e+07	1.35733;6.83198e+07	0.322114;6.36403e+06	0.653415;0.392501
Wono248250	Wono396680	Undirected	1.49598;2.62207e+07	3.5429;241412	-0.907457;2.22815e+07	-0.535225;1.63806e+08	-0.000100674;1.09971e+08	1.49598;2.64826e+07	0.342233;4.5015e+06	0.631554;0.402121
Wono248250	Wono470120	Undirected	1.32154;5.14461e+07	2.59918;1.47118e+07	-0.96606;5.4282e+06	-0.706294;9.20253e+07	-0.000157435;4.66799e+07	1.32154;8.08675e+07	0.284689;1.17368e+07	0.623167;0.449783
Wono248250	Wono470140	Undirected	1.38366;4.54829e+07	2.99294;5.13403e+06	-0.961872;6.44031e+06	-0.566434;1.51082e+08	-0.00014946;5.20831e+07	1.38366;5.93268e+07	0.298054;9.4734e+06	0.643123;0.41885
Wono248250	Wono414040	Undirected	1.47814;3.01783e+07	3.44918;480482	-0.941649;1.18812e+07	-0.38443;2.28258e+08	-0.000122184;7.78235e+07	1.47814;3.10928e+07	0.335704;5.04426e+06	0.631011;0.406545
Wono248250	Wono372940	Undirected	1.43465;3.83698e+07	3.22847;2.03383e+06	-0.971546;4.18048e+06	-0.843507;2.86858e+07	-0.000190773;3.05229e+07	1.43465;4.3343e+07	0.374123;2.52376e+06	0.678741;0.340148
Wono248250	Wono373130	Undirected	1.46477;3.29309e+07	3.43517;537998	-0.967867;5.00675e+06	-0.752674;6.69819e+07	-0.000170972;3.90456e+07	1.46477;3.47156e+07	0.382224;2.16595e+06	0.690154;0.325667
Wono248250	Wono373150	Undirected	1.51807;2.11728e+07	3.68192;114894	-0.957736;7.48598e+06	-0.725137;8.34445e+07	-0.000136233;6.29343e+07	1.51807;2.11985e+07	0.408211;1.30496e+06	0.682092;0.322555
Wono248250	Wono373910	Undirected	1.33123;5.06747e+07	2.63464;1.35468e+07	-0.949601;9.65324e+06	-0.798719;4.2593e+07	-0.000147015;5.3897e+07	1.33123;7.74575e+07	0.288299;1.10809e+07	0.603686;0.467238
Wono248250	Wono437180	Undirected	1.51199;2.25497e+07	3.63293;151563	-0.944776;1.09936e+07	-0.807129;3.99454e+07	-0.000124482;7.51048e+07	1.51199;2.26022e+07	0.403906;1.42152e+06	0.675553;0.330297
Wono248250	Wono465480	Undirected	1.52376;1.99105e+07	3.69807;104262	-0.930799;1.50604e+07	-0.742734;7.16212e+07	-0.000245385;1.65719e+07	1.52376;1.99239e+07	0.427214;889575	0.670701;0.325487
Wono248260	Wono485910	Undirected	1.74046;153544	2.92511;6.30558e+06	-0.898844;2.50309e+07	-0.925413;6.66074e+06	-0.000114065;8.8458e+07	1.74046;153544	0.536869;65444	0.579659;0.360394
Wono248260	Wono396580	Undirected	1.78148;55601.5	3.06881;3.9794e+06	-0.903688;2.34807e+07	-0.936643;4.93074e+06	-0.000105123;1.02229e+08	1.78148;55601.5	0.587957;21525	0.584273;0.341092
Wono248260	Wono396700	Undirected	1.76643;82330.5	2.93757;6.07822e+06	-0.840147;4.43794e+07	-0.742734;7.16214e+07	-0.000102941;1.05952e+08	1.76643;82330.5	0.50211;158494	0.531608;0.408909
Wono248260	Wono373420	Undirected	1.78697;47714.5	3.05762;4.14063e+06	-0.914268;2.01343e+07	-0.906392;1.17312e+07	-9.47202e-05;1.21274e+08	1.78697;47714.5	0.576322;27610.5	0.585027;0.343977
Wono248430	Wono390260	Undirected	1.62903;3.81552e+06	3.2341;1.97834e+06	-0.737265;7.98672e+07	-0.925413;6.66556e+06	-0.000320582;7.99058e+06	1.62903;3.81552e+06	0.461076;431993	0.617566;0.358041
Wono248430	Wono421340	Undirected	1.70676;448660	3.41714;620810	-0.67419;1.0243e+08	-0.545525;1.59095e+08	-0.000198144;2.79584e+07	1.70676;448660	0.475512;309365	0.578487;0.383873
Wono467880	Wono390430	Undirected	1.72898;211565	3.5875;191169	-0.792178;6.07006e+07	-0.748749;6.81059e+07	-7.28268e-05;1.72114e+08	1.72898;211565	0.517628;105481	0.643114;0.317813
Wono467880	Wono373020	Undirected	1.63242;3.54516e+06	3.38458;792510	-0.789104;6.17611e+07	-0.758591;6.13791e+07	-0.000102369;1.06951e+08	1.63242;3.54516e+06	0.395228;1.68535e+06	0.59759;0.404411
Wono367150	Wono314940	Undirected	1.67165;1.3431e+06	3.41093;650802	-0.936285;1.34338e+07	-0.748749;6.81059e+07	-0.000113599;8.91174e+07	1.67165;1.3431e+06	0.465726;388618	0.541764;0.416748
Wono367150	Wono485700	Undirected	1.67459;1.23687e+06	3.37264;863767	-0.931126;1.49624e+07	-0.761853;5.9753e+07	-9.37142e-05;1.23289e+08	1.67459;1.23687e+06	0.457817;465005	0.545768;0.417199
Wono367260	Wono373640	Undirected	nan;nan	nan;nan	0.943363;1.13927e+07	0.874126;1.99588e+07	0.000430463;3.22624e+06	0.49856;4.17438e+08	0.216382;3.298e+07	0.641333;0.493799
Wono367270	Wono485850	Undirected	1.48538;2.86043e+07	3.4862;358054	-0.89028;2.77967e+07	-0.66283;1.11135e+08	-0.000134418;6.46406e+07	1.48538;2.91892e+07	0.344487;4.32598e+06	0.644378;0.388371
Wono367270	Wono396680	Undirected	1.5255;1.95296e+07	3.62797;155468	-0.852487;4.02546e+07	-0.514097;1.72913e+08	-0.000158846;4.57988e+07	1.5255;1.95407e+07	0.36614;2.92722e+06	0.618695;0.400751
Wono367270	Wono414040	Undirected	1.52012;2.07154e+07	3.60687;173364	-0.892599;2.7045e+07	-0.627032;1.25502e+08	-0.000187476;3.17656e+07	1.52012;2.07356e+07	0.382281;2.16356e+06	0.637046;0.375428
Wono367270	Wono373130	Undirected	1.49008;2.75569e+07	3.4951;334140	-0.893937;2.6612e+07	-0.752674;6.70125e+07	-0.000155567;4.788e+07	1.49008;2.79765e+07	0.363296;3.084e+06	0.645755;0.376873
Wono367270	Wono373150	Undirected	1.54626;1.525e+07	3.76251;67575	-0.881789;3.05675e+07	-0.725137;8.34957e+07	-0.000113026;8.99413e+07	1.54626;1.52504e+07	0.397353;1.61694e+06	0.643816;0.362114
Wono367270	Wono437180	Undirected	1.53193;1.81519e+07	3.66239;128740	-0.85649;3.89227e+07	-0.582464;1.44678e+08	-6.92118e-05;1.82022e+08	1.53193;1.81566e+07	0.350453;3.88989e+06	0.60121;0.426091
Wono367270	Wono465480	Undirected	1.53867;1.67556e+07	3.69966;103178	-0.85424;3.96719e+07	-0.683017;1.02733e+08	-0.00019004;3.07934e+07	1.53867;1.67572e+07	0.397206;1.62164e+06	0.617362;0.385941
Wono367350	Wono413970	Undirected	1.44365;3.68495e+07	3.27623;1.58994e+06	-0.865841;3.58209e+07	-0.752674;6.7008e+07	-0.000160154;4.50023e+07	1.44365;4.07025e+07	0.316943;6.94091e+06	0.61296;0.436447
Wono367350	Wono248250	Undirected	1.4557;3.46772e+07	3.40175;697396	-0.965885;5.46942e+06	-0.734316;7.54494e+07	-0.000153237;4.94302e+07	1.4557;3.72501e+07	0.366684;2.89794e+06	0.686024;0.33652
Wono367350	Wono367270	Undirected	1.48265;2.92046e+07	3.47215;400010	-0.892353;2.71253e+07	-0.734316;7.54475e+07	-0.000140923;5.87829e+07	1.48265;2.99025e+07	0.3511;3.84545e+06	0.643321;0.385714
Wono367360	Wono263810	Undirected	1.73421;181136	2.94808;5.89085e+06	-0.817501;5.20352e+07	-0.877098;1.90756e+07	-9.22281e-05;1.2632e+08	1.73421;181136	0.491604;207688	0.530778;0.413877
Wono367380	Wono413970	Undirected	1.46575;3.27365e+07	3.36232;929318	-0.881124;3.07853e+07	-0.795794;4.41191e+07	-0.000187128;3.19009e+07	1.46575;3.44454e+07	0.349642;3.94658e+06	0.630928;0.398438
Wono367380	Wono372750	Undirected	1.47011;3.18566e+07	3.28214;1.53899e+06	-0.828555;4.82871e+07	-0.950728;2.81623e+06	-0.000168972;4.00669e+07	1.47011;3.32519e+07	0.380378;2.24307e+06	0.661852;0.353287
Wono367380	Wono373760	Undirected	1.61785;4.8137e+06	3.30624;1.33802e+06	-0.742639;7.7974e+07	-0.75354;6.48573e+07	-0.000118175;8.28678e+07	1.61785;4.8137e+06	0.373213;2.56743e+06	0.589965;0.423045
Wono367380	Wono248250	Undirected	1.45306;3.51672e+07	3.33213;1.13747e+06	-0.966255;5.38259e+06	-0.936643;4.97739e+06	-0.000154649;4.84837e+07	1.45306;3.79982e+07	0.408709;1.29207e+06	0.70384;0.302238
Wono367390	Wono485700	Undirected	1.67619;1.1814e+06	3.37243;865112	-0.90484;2.31131e+07	-0.939651;4.0917e+06	-9.13419e-05;1.28158e+08	1.67619;1.1814e+06	0.501106;162688	0.578309;0.37407
Wono367420	Wono373150	Undirected	1.6451;2.65696e+06	3.42699;574414	-0.762444;7.10233e+07	-0.761853;5.98118e+07	-0.000113245;8.96251e+07	1.6451;2.65696e+06	0.413342;1.17763e+06	0.59426;0.398305
Wono416270	Wono314940	Undirected	1.71097;387692	3.53956;246285	-0.933153;1.43595e+07	-0.477356;1.86574e+08	-0.000113293;8.95556e+07	1.71097;387692	0.510514;127101	0.53694;0.401601
Wono416270	Wono485700	Undirected	1.71399;349964	3.50264;315590	-0.927933;1.59233e+07	-0.309783;2.67801e+08	-9.81199e-05;1.14688e+08	1.71399;349964	0.496284;184313	0.537022;0.407257
Wono393030	Wono493230	Undirected	1.68;1.05729e+06	3.16457;2.7311e+06	-0.686671;9.79082e+07	-0.859941;2.41885e+07	-7.8066e-05;1.58556e+08	1.68;1.05729e+06	0.41895;1.05222e+06	0.578329;0.409107
Wono393030	Wono263720	Undirected	1.74373;141505	3.46206;433408	-0.744862;7.71915e+07	-0.794986;4.49199e+07	-0.000103866;1.04356e+08	1.74373;141505	0.5301;77070	0.669062;0.293503
Wono393030	Wono465520	Undirected	1.63646;3.24079e+06	3.12982;3.15754e+06	-0.605192;1.2821e+08	-0.914421;9.56522e+06	-8.36895e-05;1.45007e+08	1.63646;3.24079e+06	0.388095;1.93554e+06	0.57203;0.430553
Wono371480	Wono372720	Undirected	1.80191;30280.5	3.12202;3.25797e+06	-0.829942;4.78186e+07	-0.824845;3.4445e+07	-7.72211e-05;1.60679e+08	1.80191;30280.5	0.556084;42439	0.553776;0.372828
Wono371480	Wono248260	Undirected	1.77167;72025.5	3.05008;4.25035e+06	-0.830414;4.76583e+07	-0.847239;2.70854e+07	-8.65493e-05;1.38498e+08	1.77167;72025.5	0.525817;85759	0.552017;0.384705
Wono371540	ncRNA_Wono022231	Undirected	1.70331;503940	3.46952;408546	-0.900975;2.43475e+07	-0.902098;1.27529e+07	-9.98835e-05;1.11409e+08	1.70331;503940	0.527584;82058	0.584632;0.359808
Wono371540	Wono473110	Undirected	1.70286;511625	3.46691;417166	-0.902065;2.39993e+07	-0.644871;1.17892e+08	-9.45416e-05;1.2163e+08	1.70286;511625	0.48334;255335	0.547014;0.405078
Wono371540	ncRNA_Wono008161	Undirected	1.66875;1.45438e+06	3.35431;981706	-0.896794;2.56912e+07	-0.750198;6.72676e+07	-0.000105299;1.01934e+08	1.66875;1.45438e+06	0.440469;675471	0.555942;0.417176
Wono371540	Wono465410	Undirected	1.66666;1.53931e+06	3.33567;1.11146e+06	-0.843301;4.33215e+07	-0.881174;1.74571e+07	-9.66365e-05;1.17519e+08	1.66666;1.53931e+06	0.448881;564730	0.544853;0.422056
Wono371540	Wono416270	Undirected	1.70441;485706	3.47356;395598	-0.902454;2.38752e+07	-0.537456;1.63562e+08	-0.000103404;1.05151e+08	1.70441;485706	0.482971;257642	0.53968;0.410817
Wono371560	Wono486030	Undirected	1.69285;711928	2.92309;6.34332e+06	-0.793408;6.02772e+07	-0.879433;1.87145e+07	-0.000290571;1.05559e+07	1.69285;711928	0.48299;257504	0.540226;0.410404
Wono371560	Wono372720	Undirected	1.78149;55578	3.07594;3.87852e+06	-0.840744;4.41785e+07	-0.78171;4.99491e+07	-0.000125422;7.40238e+07	1.78149;55578	0.53901;62249	0.547182;0.38347
Wono371640	Wono437250	Undirected	1.55074;1.43942e+07	2.79482;9.06907e+06	-0.835739;4.58636e+07	-0.937063;4.54793e+06	-0.000154368;4.86705e+07	1.55074;1.43943e+07	0.365979;2.9359e+06	0.576512;0.439355
Wono444760	Wono390430	Undirected	1.70471;480872	3.49721;328767	-0.807802;5.53363e+07	-0.483899;1.84077e+08	-0.000111809;9.17175e+07	1.70471;480872	0.471347;341231	0.624697;0.348278
Wono435500	Wono437240	Undirected	1.6256;4.10428e+06	2.974;5.44585e+06	-0.847602;4.18826e+07	-0.967798;951928	-0.000120904;7.93928e+07	1.6256;4.10428e+06	0.44482;616253	0.57825;0.397091
Wono435540	Wono485810	Undirected	nan;nan	nan;nan	0.996438;191001	1;1426.5	0.0002559;1.4864e+07	0.621562;4.09123e+08	0.444843;615960	0.631523;0.352724
Wono435540	Wono437150	Undirected	nan;nan	nan;nan	0.996367;196674	0.992032;102553	0.000250294;1.57464e+07	0.646301;4.05457e+08	0.362836;3.11033e+06	0.572271;0.445075
Wono435560	Wono373540	Undirected	1.41319;4.16554e+07	2.95555;5.76025e+06	-0.638663;1.15491e+08	-0.846154;2.77857e+07	-0.000319367;8.07896e+06	1.41319;4.984e+07	0.313451;7.35784e+06	0.590878;0.46073
Wono435620	Wono372720	Undirected	1.77782;61428.5	3.10031;3.54431e+06	-0.767825;6.91452e+07	-0.877098;1.9001e+07	-8.40184e-05;1.44246e+08	1.77782;61428.5	0.534137;69833	0.552275;0.381508
Wono103100	ncRNA_Wono008151	Undirected	1.66419;1.64476e+06	3.20444;2.28098e+06	-0.680116;1.00279e+08	-0.928401;6.52971e+06	-9.2646e-05;1.25462e+08	1.66419;1.64476e+06	0.434323;767946	0.613458;0.372396
Wono103100	Wono372960	Undirected	1.66673;1.53638e+06	3.23305;1.98856e+06	-0.696301;9.44402e+07	-0.898331;1.35588e+07	-7.46419e-05;1.67312e+08	1.66673;1.53638e+06	0.421418;1.00085e+06	0.601249;0.388523
Wono103100	Wono373890	Undirected	1.68793;831637	3.2526;1.80213e+06	-0.680766;1.00043e+08	-0.905849;1.18834e+07	-5.33463e-05;2.31097e+08	1.68793;831637	0.441713;657938	0.600925;0.379759
Wono103100	Wono220440	Undirected	1.6627;1.71067e+06	3.14954;2.91184e+06	-0.63622;1.16406e+08	-0.93617;5.06875e+06	-7.60074e-05;1.63772e+08	1.6627;1.71067e+06	0.425184;926919	0.587217;0.398652
Wono103100	Wono393030	Undirected	1.67332;1.28195e+06	3.23554;1.9643e+06	-0.78298;6.38791e+07	-0.920883;8.21328e+06	-0.000114937;8.72341e+07	1.67332;1.28195e+06	0.457549;467763	0.597426;0.375988
Wono103100	Wono444760	Undirected	1.66979;1.41362e+06	3.1524;2.87733e+06	-0.645397;1.12984e+08	-0.871018;2.06194e+07	-5.92464e-05;2.11829e+08	1.66979;1.41362e+06	0.401877;1.47964e+06	0.571656;0.423423
Wono103120	Wono176350	Undirected	1.61252;5.34781e+06	3.28616;1.50465e+06	-0.862712;3.6859e+07	-0.34965;2.45965e+08	-8.64794e-05;1.38654e+08	1.61252;5.34781e+06	0.346344;4.18562e+06	0.593068;0.436255
Wono103120	ncRNA_Wono008151	Undirected	1.58203;9.1444e+06	3.17054;2.66062e+06	-0.890536;2.77136e+07	-0.892027;1.51238e+07	-0.000102068;1.07481e+08	1.58203;9.1444e+06	0.378103;2.34166e+06	0.626095;0.387589
Wono103120	Wono176410	Undirected	1.5402;1.64465e+07	2.97476;5.4331e+06	-0.901141;2.4295e+07	-0.915516;9.05869e+06	-0.000127826;7.13511e+07	1.5402;1.64477e+07	0.362391;3.13589e+06	0.617647;0.403799
Wono103120	Wono414210	Undirected	1.56201;1.23525e+07	3.098;3.57513e+06	-0.88524;2.94382e+07	-0.657343;1.12585e+08	-0.000123577;7.61614e+07	1.56201;1.23525e+07	0.328742;5.68604e+06	0.602188;0.438999
Wono103120	Wono372950	Undirected	1.55261;1.40431e+07	3.1554;2.84099e+06	-0.882615;3.02975e+07	-0.884562;1.71881e+07	-9.76575e-05;1.15564e+08	1.55261;1.40432e+07	0.355249;3.56966e+06	0.625968;0.399987
Wono103120	Wono372960	Undirected	1.56153;1.24364e+07	3.0633;4.05809e+06	-0.900638;2.44547e+07	-0.906956;1.15998e+07	-0.000120622;7.97436e+07	1.56153;1.24364e+07	0.371543;2.64855e+06	0.618116;0.398362
Wono103120	Wono373700	Undirected	1.62126;4.49184e+06	3.33638;1.1063e+06	-0.837504;4.527e+07	-0.734266;7.87942e+07	-9.01099e-05;1.30751e+08	1.62126;4.49184e+06	0.377388;2.37347e+06	0.621092;0.392543
Wono103120	Wono373890	Undirected	1.59883;6.88982e+06	3.19836;2.3465e+06	-0.884282;2.97515e+07	-0.892027;1.51243e+07	-9.56216e-05;1.19493e+08	1.59883;6.88982e+06	0.387804;1.94657e+06	0.616502;0.391371
Wono103120	Wono220440	Undirected	1.61683;4.91253e+06	3.32432;1.1962e+06	-0.842133;4.37126e+07	-0.816922;3.71343e+07	-0.000106895;9.93124e+07	1.61683;4.91253e+06	0.392556;1.77558e+06	0.61896;0.386794
Wono103120	Wono467880	Undirected	1.66865;1.45844e+06	3.54413;239735	-0.854552;3.95679e+07	-0.761853;6.00232e+07	-8.52033e-05;1.41528e+08	1.66865;1.45844e+06	0.454751;497586	0.655895;0.328204
Wono103120	Wono444760	Undirected	1.64256;2.81983e+06	3.43662;531782	-0.867327;3.5328e+07	-0.804398;4.02091e+07	-0.000101775;1.07999e+08	1.64256;2.81983e+06	0.429677;845438	0.648818;0.343857
Wono103130	Wono372720	Undirected	1.75255;115080	2.97442;5.43874e+06	-0.896072;2.59238e+07	-0.73205;7.97398e+07	-0.000101483;1.08517e+08	1.75255;115080	0.499241;170654	0.543523;0.4012
Wono103130	Wono373440	Undirected	1.70359;499214	2.92248;6.3548e+06	-0.638281;1.15634e+08	-0.889669;1.55028e+07	-6.32281e-05;1.99482e+08	1.70359;499214	0.432235;801711	0.549299;0.426526
Wono103180	Wono385860	Undirected	1.56282;1.22123e+07	3.24793;1.84589e+06	-0.817859;5.19128e+07	-0.752674;6.6651e+07	-9.2463e-05;1.25837e+08	1.56282;1.22123e+07	0.331354;5.4369e+06	0.644268;0.396105
Wono103180	ncRNA_Wono017551	Undirected	1.54687;1.51322e+07	3.13001;3.15509e+06	-0.890163;2.78345e+07	-0.694214;9.74169e+07	-0.00012157;7.85711e+07	1.54687;1.51326e+07	0.326643;5.89326e+06	0.644784;0.398436
Wono103180	Wono386020	Undirected	1.55424;1.37422e+07	3.13083;3.14447e+06	-0.883349;3.00564e+07	-0.398601;2.18833e+08	-0.000116631;8.49183e+07	1.55424;1.37423e+07	0.312181;7.51525e+06	0.63068;0.421928
Wono103180	Wono485680	Undirected	1.54909;1.47065e+07	3.15219;2.87993e+06	-0.882464;3.03466e+07	-0.752674;6.66511e+07	-9.79281e-05;1.1505e+08	1.54909;1.47068e+07	0.327775;5.78079e+06	0.646413;0.396118
Wono103180	Wono485980	Undirected	1.56692;1.15153e+07	3.20365;2.28946e+06	-0.852649;4.02005e+07	-0.734316;7.53268e+07	-0.000140681;5.89888e+07	1.56692;1.15153e+07	0.346296;4.18913e+06	0.657436;0.374608
Wono103180	ncRNA_Wono022331	Undirected	1.43027;3.90798e+07	2.78998;9.18571e+06	-0.709765;8.96254e+07	-0.854704;2.50183e+07	-0.000104102;1.03954e+08	1.43027;4.46468e+07	0.266561;1.55937e+07	0.620165;0.468102
Wono103180	Wono176530	Undirected	1.54537;1.54234e+07	3.23806;1.93997e+06	-0.774702;6.67529e+07	-0.752674;6.66462e+07	-9.76422e-05;1.15593e+08	1.54537;1.5424e+07	0.318486;6.76389e+06	0.638875;0.409484
Wono103180	Wono263840	Undirected	1.57073;1.08891e+07	3.22983;2.02042e+06	-0.855738;3.91728e+07	-0.752674;6.66459e+07	-8.46241e-05;1.4285e+08	1.57073;1.08891e+07	0.336891;4.94118e+06	0.642401;0.394674
Wono103180	Wono263860	Undirected	1.56087;1.25518e+07	3.25136;1.81348e+06	-0.822559;5.03179e+07	-0.83231;3.11442e+07	-0.000123004;7.68402e+07	1.56087;1.25518e+07	0.354869;3.5941e+06	0.673832;0.354079
Wono103180	Wono396690	Undirected	1.56828;1.12899e+07	3.22664;2.05196e+06	-0.848792;4.14852e+07	-0.324713;2.59419e+08	-0.000104747;1.0286e+08	1.56828;1.12899e+07	0.314741;7.20094e+06	0.605489;0.445393
Wono103180	Wono459550	Undirected	1.57068;1.08972e+07	3.22181;2.10049e+06	-0.890726;2.76518e+07	-0.752674;6.66467e+07	-0.000119124;8.16397e+07	1.57068;1.08972e+07	0.353232;3.70166e+06	0.665022;0.363526
Wono103180	Wono274080	Undirected	1.52141;2.0428e+07	3.00279;4.97608e+06	-0.831108;4.74244e+07	-0.802451;4.2279e+07	-0.000127523;7.16804e+07	1.52141;2.04455e+07	0.314153;7.27232e+06	0.64383;0.407255
Wono103180	Wono465390	Undirected	1.53981;1.65253e+07	3.21634;2.15642e+06	-0.767006;6.94306e+07	-0.752674;6.66452e+07	-8.77855e-05;1.35763e+08	1.53981;1.65266e+07	0.310122;7.77701e+06	0.631012;0.422988
Wono103180	Wono367320	Undirected	1.53406;1.77048e+07	3.0858;3.74207e+06	-0.875068;3.27709e+07	-0.471843;1.88856e+08	-0.00016292;4.33731e+07	1.53406;1.77082e+07	0.313156;7.39416e+06	0.623795;0.428217
Wono103180	Wono103040	Undirected	1.53757;1.69798e+07	3.22669;2.05147e+06	-0.777453;6.57982e+07	-0.765525;5.70215e+07	-0.000116067;8.56802e+07	1.53757;1.69817e+07	0.322661;6.30514e+06	0.652708;0.392887
Wono103180	Wono103050	Undirected	1.55698;1.32432e+07	3.17663;2.58986e+06	-0.857278;3.86616e+07	-0.862885;2.25205e+07	-8.7525e-05;1.36336e+08	1.55698;1.32432e+07	0.346405;4.18112e+06	0.673599;0.35861
Wono103180	Wono103070	Undirected	1.57967;9.49482e+06	3.27431;1.60651e+06	-0.876791;3.22054e+07	-0.761853;5.99226e+07	-0.000144845;5.55768e+07	1.57967;9.49482e+06	0.369849;2.73322e+06	0.669693;0.350799
Wono103220	Wono437270	Undirected	1.16362;5.80323e+07	1.20335;1.00482e+08	-0.968847;4.78236e+06	-0.951049;2.65204e+06	-0.000177708;3.5841e+07	1.16362;1.35972e+08	0.310615;7.71386e+06	0.631295;0.422366
Wono103370	Wono435500	Undirected	1.59742;7.06382e+06	2.8396;8.03697e+06	-0.790959;6.11206e+07	-0.961006;1.50771e+06	-0.000123316;7.64702e+07	1.59742;7.06382e+06	0.401953;1.47743e+06	0.560201;0.433117
Wono103390	Wono396740	Undirected	1.57982;9.47227e+06	2.80735;8.77176e+06	-0.768966;6.87478e+07	-0.968125;947000	-0.000113972;8.8589e+07	1.57982;9.47227e+06	0.393025;1.75927e+06	0.567585;0.431675
Wono103530	Wono367420	Undirected	1.58884;8.18243e+06	3.14007;3.02847e+06	-0.821552;5.06595e+07	-0.942648;3.99601e+06	-0.000123426;7.63403e+07	1.58884;8.18243e+06	0.400007;1.53487e+06	0.581097;0.416299
Wono180790	Wono486020	Undirected	1.50245;2.47392e+07	2.32258;2.60602e+07	-0.911352;2.10508e+07	-0.993007;57879.5	-0.000102195;1.07258e+08	1.50245;2.48838e+07	0.407578;1.32149e+06	0.582173;0.411496
Wono180800	Wono435500	Undirected	1.62614;4.05766e+06	2.91905;6.41881e+06	-0.746266;7.66977e+07	-0.975243;547426	-0.000127576;7.16235e+07	1.62614;4.05766e+06	0.443119;638588	0.582884;0.394058
Wono180840	Wono103100	Undirected	1.66002;1.83531e+06	3.13892;3.04287e+06	-0.660356;1.07472e+08	-0.943685;3.72975e+06	-4.11146e-05;2.73942e+08	1.66002;1.83531e+06	0.419297;1.04491e+06	0.582547;0.405387
Wono180840	Wono103120	Undirected	1.59947;6.81231e+06	3.23116;2.00726e+06	-0.873238;3.33745e+07	-0.86014;2.3311e+07	-9.4859e-05;1.20998e+08	1.59947;6.81231e+06	0.380621;2.23272e+06	0.609265;0.401602
Wono180850	Wono103120	Undirected	1.57036;1.0949e+07	3.10324;3.5051e+06	-0.873212;3.33831e+07	-0.867133;2.128e+07	-9.93369e-05;1.12416e+08	1.57036;1.0949e+07	0.355339;3.56387e+06	0.593441;0.430351
Wono180890	Wono263720	Undirected	1.65828;1.91972e+06	3.08856;3.70397e+06	-0.787981;6.21485e+07	-0.748252;7.02321e+07	-0.000127319;7.1904e+07	1.65828;1.91972e+06	0.394115;1.72249e+06	0.60756;0.396177
Wono180890	Wono373760	Undirected	1.47751;3.03126e+07	2.60256;1.4598e+07	-0.863854;3.64801e+07	-0.958042;1.76412e+06	-0.00014529;5.52264e+07	1.47751;3.12603e+07	0.348144;4.0534e+06	0.596664;0.431766
Wono180890	Wono421350	Undirected	1.73391;182676	3.12225;3.25492e+06	-0.635438;1.167e+08	-0.89677;1.3705e+07	-0.000114162;8.83206e+07	1.73391;182676	0.500215;166443	0.585398;0.368939
Wono180910	Wono263720	Undirected	1.6217;4.4516e+06	3.03552;4.46722e+06	-0.786833;6.25449e+07	-0.769231;5.41888e+07	-8.80329e-05;1.35222e+08	1.6217;4.4516e+06	0.351763;3.80028e+06	0.584029;0.44124
Wono049670	Wono103180	Undirected	1.49546;2.63394e+07	2.98237;5.30674e+06	-0.896679;2.57283e+07	-0.877098;1.89971e+07	-0.000123783;7.59207e+07	1.49546;2.66129e+07	0.328696;5.6904e+06	0.676384;0.36531
Wono069310	Wono373620	Undirected	1.42998;3.91261e+07	2.74504;1.03228e+07	-0.782875;6.39151e+07	-0.958042;1.76448e+06	-0.000133587;6.54393e+07	1.42998;4.47335e+07	0.329348;5.62726e+06	0.593073;0.447367
Wono069350	Wono390430	Undirected	1.65331;2.17723e+06	3.26368;1.70084e+06	-0.808921;5.49546e+07	-0.485928;1.83389e+08	-9.178e-05;1.27247e+08	1.65331;2.17723e+06	0.377517;2.36777e+06	0.571874;0.436682
Wono069350	Wono103120	Undirected	1.59186;7.77683e+06	3.19081;2.42963e+06	-0.875457;3.2643e+07	-0.762238;5.77875e+07	-8.62704e-05;1.3912e+08	1.59186;7.77683e+06	0.35272;3.73604e+06	0.606391;0.419881
Wono069380	Wono103120	Undirected	1.58317;8.97831e+06	3.11364;3.36711e+06	-0.863699;3.65315e+07	-0.797203;4.32629e+07	-9.59872e-05;1.18779e+08	1.58317;8.97831e+06	0.347471;4.10258e+06	0.592547;0.436033
Wono069420	Wono372720	Undirected	1.76386;87773	2.99906;5.03575e+06	-0.920115;1.83141e+07	-0.908473;1.07453e+07	-0.000104694;1.0295e+08	1.76386;87773	0.556194;42335	0.563144;0.366061
Wono069420	Wono248260	Undirected	1.73025;203424	2.91102;6.56991e+06	-0.919003;1.86582e+07	-0.838049;3.049e+07	-0.000109854;9.46524e+07	1.73025;203424	0.5011;162710	0.544634;0.399624
ncRNA_Wono002841	Wono314940	Undirected	1.71204;373970	3.5326;257004	-0.914932;1.99265e+07	-0.395067;2.21058e+08	-0.000107756;9.79299e+07	1.71204;373970	0.500018;167310	0.537311;0.40552
ncRNA_Wono002841	Wono485700	Undirected	1.71681;317599	3.50369;313134	-0.91123;2.1089e+07	-0.760071;6.12358e+07	-9.84596e-05;1.1405e+08	1.71681;317599	0.522697;92709	0.562714;0.377926
ncRNA_Wono002841	Wono371540	Undirected	1.70585;462700	3.46826;412666	-0.885069;2.94942e+07	-0.448337;1.98026e+08	-0.000100372;1.10517e+08	1.70585;462700	0.475482;309536	0.54187;0.412364
Wono416730	Wono386050	Undirected	1.58606;8.56664e+06	2.98006;5.34486e+06	-0.778057;6.55879e+07	-0.936643;4.96749e+06	-7.11776e-05;1.76577e+08	1.58606;8.56664e+06	0.362814;3.11159e+06	0.57148;0.445799
Wono416730	Wono396690	Undirected	1.62645;4.03105e+06	3.16173;2.76526e+06	-0.733933;8.10439e+07	-0.92935;6.23697e+06	-7.21616e-05;1.739e+08	1.62645;4.03105e+06	0.395646;1.67168e+06	0.577921;0.42134
Wono416730	Wono367320	Undirected	1.59628;7.20601e+06	3.05578;4.1672e+06	-0.7566;7.30684e+07	-0.915516;9.23633e+06	-0.00010647;1.00002e+08	1.59628;7.20601e+06	0.371012;2.67506e+06	0.577791;0.435223
Wono416730	Wono103070	Undirected	1.6325;3.53905e+06	3.17113;2.65377e+06	-0.753982;7.39862e+07	-0.761853;5.99303e+07	-9.3484e-05;1.23754e+08	1.6325;3.53905e+06	0.366825;2.89049e+06	0.571173;0.443629
Wono072340	Wono390430	Undirected	1.72743;222212	3.57719;201518	-0.792476;6.0598e+07	-0.853227;2.51932e+07	-8.22231e-05;1.48443e+08	1.72743;222212	0.536339;66252	0.643695;0.311766
Wono072340	Wono373020	Undirected	1.63231;3.55362e+06	3.38086;814243	-0.786923;6.25136e+07	-0.848724;2.68059e+07	-0.000101664;1.08196e+08	1.63231;3.55362e+06	0.40979;1.26432e+06	0.598441;0.396424
Wono072340	Wono441080	Undirected	1.55636;1.33552e+07	3.28536;1.51148e+06	-0.831668;4.72365e+07	-0.892027;1.50305e+07	-8.76953e-05;1.35961e+08	1.55636;1.33552e+07	0.360128;3.26794e+06	0.584576;0.435585
Wono072340	Wono103120	Undirected	1.65891;1.88882e+06	3.48898;350478	-0.850015;4.10789e+07	-0.556117;1.56094e+08	-8.61407e-05;1.39411e+08	1.65891;1.88882e+06	0.419427;1.04211e+06	0.622074;0.371493
Wono191230	Wono470160	Undirected	1.27599;5.44091e+07	1.70336;6.29703e+07	-0.958479;7.29478e+06	-0.979021;354568	-0.00013696;6.22665e+07	1.27599;9.6857e+07	0.346571;4.16872e+06	0.598457;0.431062
Wono191250	Wono390520	Undirected	1.65183;2.25848e+06	3.02646;4.60506e+06	-0.649997;1.1128e+08	-0.809916;3.92195e+07	-0.000138507;6.08772e+07	1.65183;2.25848e+06	0.387028;1.97583e+06	0.576393;0.427341
Wono191250	Wono473070	Undirected	1.77166;72043	3.57475;203900	-0.796525;5.92033e+07	-0.824458;3.46048e+07	-0.000116635;8.49124e+07	1.77166;72043	0.583538;23673	0.687125;0.265892
Wono191250	Wono456860	Undirected	1.58894;8.16892e+06	2.99727;5.06449e+06	-0.922577;1.75546e+07	-0.854704;2.50914e+07	-9.83658e-05;1.14226e+08	1.58894;8.16892e+06	0.368145;2.82094e+06	0.604037;0.413142
Wono191250	Wono263820	Undirected	1.7259;233458	3.19994;2.3293e+06	-0.635031;1.16853e+08	-0.81738;3.66488e+07	-9.95301e-05;1.12059e+08	1.7259;233458	0.474237;318736	0.614238;0.355743
Wono191250	Wono372780	Undirected	1.71155;380280	3.37183;868926	-0.769304;6.86297e+07	-0.81738;3.6649e+07	-0.000107481;9.83698e+07	1.71155;380280	0.486911;233623	0.655386;0.317597
Wono191250	Wono372910	Undirected	1.82549;12990	3.77207;62872	-0.805013;5.62899e+07	-0.750198;6.74361e+07	-0.000114282;8.81519e+07	1.82549;12990	0.657924;4477	0.707506;0.235498
Wono191250	Wono372960	Undirected	1.68046;1.043e+06	3.04063;4.39098e+06	-0.583882;1.36541e+08	-0.860558;2.30363e+07	-5.50653e-05;2.25376e+08	1.68046;1.043e+06	0.398546;1.57941e+06	0.572563;0.424411
Wono191250	Wono373080	Undirected	1.70526;472082	3.1748;2.61076e+06	-0.678297;1.0094e+08	-0.740465;7.35921e+07	-0.000101092;1.09216e+08	1.70526;472082	0.435666;746850	0.582036;0.398119
Wono191250	Wono373620	Undirected	1.77024;74799.5	3.48519;360870	-0.713072;8.84471e+07	-0.794986;4.47288e+07	-0.000106636;9.97324e+07	1.77024;74799.5	0.555941;42554	0.661744;0.292294
Wono191250	Wono373890	Undirected	1.69071;762210	2.98814;5.21244e+06	-0.569592;1.42276e+08	-0.860558;2.30363e+07	-3.83153e-05;2.8425e+08	1.69071;762210	0.401985;1.47652e+06	0.559152;0.43399
Wono191250	Wono373910	Undirected	1.78411;51726	3.45618;454138	-0.677114;1.01369e+08	-0.860558;2.30363e+07	-0.000105112;1.02248e+08	1.78411;51726	0.57497;28395	0.655652;0.292056
Wono191250	Wono437250	Undirected	1.67195;1.33195e+06	3.18994;2.43938e+06	-0.796399;5.92466e+07	-0.757663;6.16991e+07	-0.000117278;8.40516e+07	1.67195;1.33195e+06	0.416156;1.1128e+06	0.586524;0.403543
Wono191250	Wono393030	Undirected	1.79004;43502	3.59506;184175	-0.698137;9.37816e+07	-0.860558;2.30363e+07	-8.76902e-05;1.35972e+08	1.79004;43502	0.594592;18576	0.666411;0.279122
Wono191250	Wono180890	Undirected	1.71557;331528	3.29085;1.46525e+06	-0.721406;8.54843e+07	-0.742734;7.17023e+07	-9.68919e-05;1.17027e+08	1.71557;331528	0.462184;421349	0.618465;0.35687
Wono191250	Wono180910	Undirected	1.68342;954824	3.27824;1.5726e+06	-0.744616;7.72782e+07	-0.81738;3.66495e+07	-9.0275e-05;1.30401e+08	1.68342;954824	0.433502;780972	0.611201;0.374664
Wono191290	Wono103180	Undirected	1.56027;1.26569e+07	3.18798;2.46117e+06	-0.887914;2.85664e+07	-0.752674;6.65681e+07	-0.000152235;5.01175e+07	1.56027;1.26569e+07	0.353208;3.70322e+06	0.66301;0.365502
Wono191350	Wono103180	Undirected	1.5493;1.46668e+07	3.16469;2.72964e+06	-0.884907;2.95473e+07	-0.725137;8.3384e+07	-0.000108339;9.70051e+07	1.5493;1.46671e+07	0.328384;5.7211e+06	0.655267;0.386876
Wono411160	Wono103390	Undirected	1.60136;6.58618e+06	2.8789;7.20321e+06	-0.777539;6.5768e+07	-0.979021;371852	-0.000104462;1.03342e+08	1.60136;6.58618e+06	0.425972;912300	0.583437;0.401452
Wono411190	Wono373760	Undirected	1.50391;2.44039e+07	2.79653;9.02799e+06	-0.811818;5.39668e+07	-0.958042;1.74379e+06	-0.00013671;6.24955e+07	1.50391;2.45288e+07	0.356362;3.49861e+06	0.594516;0.428741
Wono411310	Wono176350	Undirected	1.55464;1.36682e+07	3.18865;2.45372e+06	-0.948652;9.91444e+06	-0.48951;1.82919e+08	-0.000108177;9.72621e+07	1.55464;1.36682e+07	0.338771;4.7819e+06	0.594882;0.439388
Wono411310	ncRNA_Wono008151	Undirected	1.50778;2.35147e+07	2.97269;5.46798e+06	-0.960106;6.88091e+06	-0.824845;3.45507e+07	-0.000116419;8.52048e+07	1.50778;2.35981e+07	0.343938;4.36806e+06	0.605301;0.426243
Wono411310	Wono372950	Undirected	1.49026;2.75163e+07	3.00314;4.97042e+06	-0.958763;7.22212e+06	-0.809916;3.9218e+07	-0.000101542;1.08413e+08	1.49026;2.79303e+07	0.331763;5.39864e+06	0.613439;0.426123
Wono411310	Wono373700	Undirected	1.56627;1.16244e+07	3.25409;1.78836e+06	-0.915686;1.96907e+07	-0.636364;1.22257e+08	-0.00012097;7.93104e+07	1.56627;1.16244e+07	0.34934;3.96791e+06	0.605652;0.422603
Wono411310	Wono220440	Undirected	1.55293;1.39839e+07	3.19085;2.42915e+06	-0.910388;2.13543e+07	-0.929601;6.12387e+06	-9.22978e-05;1.26176e+08	1.55293;1.39839e+07	0.382735;2.14474e+06	0.619693;0.391061
Wono411310	Wono465470	Undirected	1.45134;3.54827e+07	2.77922;9.44904e+06	-0.967595;5.06944e+06	-0.86014;2.32339e+07	-0.000108055;9.74557e+07	1.45134;3.84893e+07	0.327366;5.82136e+06	0.604326;0.437848
Wono411310	Wono467880	Undirected	1.60789;5.84136e+06	3.44058;515218	-0.937099;1.31964e+07	-0.761853;5.99914e+07	-0.000104167;1.03843e+08	1.60789;5.84136e+06	0.414586;1.14858e+06	0.637053;0.360497
Wono411310	Wono444760	Undirected	1.58172;9.19029e+06	3.32801;1.16832e+06	-0.941435;1.19426e+07	-0.736771;7.47999e+07	-8.91482e-05;1.32805e+08	1.58172;9.19029e+06	0.375177;2.47435e+06	0.616472;0.397931
Wono411310	Wono180840	Undirected	1.52896;1.87831e+07	3.05909;4.11909e+06	-0.941;1.20679e+07	-0.881119;1.75619e+07	-8.57647e-05;1.40256e+08	1.52896;1.87902e+07	0.350574;3.88133e+06	0.59184;0.434754
Wono411310	Wono180860	Undirected	1.48324;2.90753e+07	2.86712;7.44533e+06	-0.958544;7.27814e+06	-0.845091;2.84803e+07	-0.000103041;1.05778e+08	1.48324;2.97477e+07	0.328269;5.73214e+06	0.586089;0.454794
Wono411310	Wono069350	Undirected	1.52901;1.87725e+07	3.06138;4.08594e+06	-0.956241;7.87348e+06	-0.776224;5.13674e+07	-0.000104064;1.04018e+08	1.52901;1.87796e+07	0.344204;4.3476e+06	0.607427;0.424063
Wono411310	Wono072340	Undirected	1.59971;6.78336e+06	3.39304;744276	-0.932393;1.45847e+07	-0.358304;2.41919e+08	-0.000105665;1.01326e+08	1.59971;6.78336e+06	0.374332;2.51396e+06	0.594997;0.417887
Wono411350	Wono263810	Undirected	1.68298;967433	2.82146;8.44419e+06	-0.906738;2.25097e+07	-0.811189;3.85765e+07	-0.000107327;9.86173e+07	1.68298;967433	0.428879;859528	0.554544;0.423923
Wono411350	Wono372720	Undirected	1.7562;105636	2.97619;5.40911e+06	-0.929469;1.54596e+07	-0.643357;1.19307e+08	-9.42651e-05;1.22183e+08	1.7562;105636	0.502483;157021	0.566519;0.382571
Wono411350	Wono248260	Undirected	1.72754;221382	2.91183;6.55459e+06	-0.94042;1.22342e+07	-0.818182;3.5572e+07	-0.000113971;8.85906e+07	1.72754;221382	0.50425;150004	0.584708;0.36799
Wono411370	Wono413970	Undirected	1.39734;4.38e+07	2.98815;5.21228e+06	-0.881761;3.05767e+07	-0.79021;4.60873e+07	-0.000137956;6.13674e+07	1.39734;5.48378e+07	0.289894;1.08016e+07	0.603633;0.466007
Wono411370	Wono372750	Undirected	1.40115;4.33036e+07	2.89765;6.82839e+06	-0.835653;4.58928e+07	-0.846154;2.79983e+07	-0.000165376;4.19913e+07	1.40115;5.36177e+07	0.294332;1.00598e+07	0.615331;0.450462
Wono411370	Wono373760	Undirected	1.56088;1.25501e+07	3.0864;3.7336e+06	-0.758157;7.25229e+07	-0.846154;2.79971e+07	-0.000127747;7.14373e+07	1.56088;1.25501e+07	0.337764;4.86636e+06	0.589758;0.444893
Wono411370	Wono248250	Undirected	1.37462;4.65132e+07	2.92275;6.34966e+06	-0.975897;3.26447e+06	-0.874126;1.99691e+07	-0.000174136;3.74948e+07	1.37462;6.23765e+07	0.349799;3.93559e+06	0.689305;0.341279
Wono411380	Wono393130	Undirected	1.2762;5.43978e+07	2.85559;7.68915e+06	-0.719659;8.61048e+07	-0.845091;2.845e+07	-0.000535511;1.52888e+06	1.2762;9.67838e+07	0.326928;5.86476e+06	0.626456;0.416475
Wono411500	Wono486020	Undirected	1.6532;2.18315e+06	2.78513;9.30379e+06	-0.955027;8.19249e+06	-0.884562;1.71353e+07	-9.96198e-05;1.11893e+08	1.6532;2.18315e+06	0.428337;869248	0.549654;0.428174
Wono411500	Wono263810	Undirected	1.73313;186826	2.93533;6.11873e+06	-0.883735;2.99304e+07	-0.727804;8.02526e+07	-8.70641e-05;1.37352e+08	1.73313;186826	0.471498;340037	0.536269;0.418414
Wono411500	Wono372720	Undirected	1.82209;14845.5	3.13102;3.14202e+06	-0.936742;1.33003e+07	-0.862168;2.2669e+07	-0.000107233;9.87667e+07	1.82209;14845.5	0.62478;9597	0.590162;0.326802
Wono411500	Wono248260	Undirected	1.7856;49615	3.04014;4.39826e+06	-0.933424;1.42787e+07	-0.794986;4.47756e+07	-7.2509e-05;1.72965e+08	1.7856;49615	0.548266;50390	0.563567;0.368393
Wono411530	Wono413970	Undirected	1.50367;2.44591e+07	3.56612;212897	-0.873189;3.33907e+07	-0.832092;3.23241e+07	-0.000207684;2.50232e+07	1.50367;2.4587e+07	0.398151;1.5919e+06	0.650033;0.356107
Wono411530	Wono372750	Undirected	1.50238;2.47553e+07	3.45355;463772	-0.815274;5.27914e+07	-0.832092;3.23224e+07	-0.000171039;3.90123e+07	1.50238;2.49009e+07	0.366024;2.93347e+06	0.63174;0.388656
Wono411530	Wono373760	Undirected	1.64649;2.5703e+06	3.41454;633242	-0.727866;8.31919e+07	-0.778006;5.0654e+07	-0.000111033;9.28704e+07	1.64649;2.5703e+06	0.412236;1.20404e+06	0.601041;0.393005
Wono411530	Wono248250	Undirected	1.49989;2.53264e+07	3.57363;205024	-0.955788;7.99207e+06	-0.81545;3.7468e+07	-0.000143517;5.66376e+07	1.49989;2.55114e+07	0.406275;1.35608e+06	0.68545;0.320226
Wono411530	Wono367270	Undirected	1.51895;2.09765e+07	3.59654;182848	-0.866066;3.57463e+07	-0.590785;1.4149e+08	-8.8742e-05;1.3368e+08	1.51895;2.09997e+07	0.346217;4.19505e+06	0.607196;0.423043
Wono411600	Wono367360	Undirected	1.6542;2.12925e+06	2.87767;7.22792e+06	-0.81285;5.36155e+07	-0.92935;6.24558e+06	-0.000179446;3.50706e+07	1.6542;2.12925e+06	0.439514;689132	0.546353;0.425338
Wono411620	Wono314950	Undirected	1.81209;21545.5	3.0977;3.57932e+06	-0.81103;5.4235e+07	-0.905849;1.17728e+07	-8.16881e-05;1.49714e+08	1.81209;21545.5	0.58632;22327	0.557154;0.360727
Wono411620	Wono485910	Undirected	1.77697;62803	3.05042;4.24536e+06	-0.868108;3.50694e+07	-0.788576;4.73148e+07	-9.51831e-05;1.20356e+08	1.77697;62803	0.528916;79375	0.559944;0.377748
Wono411620	Wono396580	Undirected	1.80077;31417.5	3.11686;3.32498e+06	-0.858684;3.81947e+07	-0.588652;1.41777e+08	-8.08947e-05;1.51615e+08	1.80077;31417.5	0.532984;71854	0.535704;0.39394
Wono411620	Wono396650	Undirected	1.81184;21730	3.135;3.09204e+06	-0.804763;5.63759e+07	-0.920883;8.13624e+06	-9.00189e-05;1.30944e+08	1.81184;21730	0.59751;17413	0.557836;0.35686
Wono411620	Wono396700	Undirected	1.82088;15525.5	3.14652;2.94862e+06	-0.827014;4.8808e+07	-0.905849;1.17744e+07	-8.637e-05;1.38898e+08	1.82088;15525.5	0.605714;14582	0.581313;0.338131
Wono411620	Wono470220	Undirected	1.77011;75076	3.02865;4.57143e+06	-0.873987;3.31274e+07	-0.836879;3.08002e+07	-7.59436e-05;1.63936e+08	1.77011;75076	0.524136;89442	0.555202;0.382974
Wono411620	Wono373370	Undirected	1.77632;63880	2.98617;5.24468e+06	-0.746786;7.65141e+07	-0.816723;3.73126e+07	-8.45155e-05;1.431e+08	1.77632;63880	0.510809;126040	0.53835;0.400452
Wono411620	Wono373420	Undirected	1.81205;21570	3.13048;3.14898e+06	-0.874027;3.31144e+07	-0.686424;1.00422e+08	-9.0513e-05;1.29897e+08	1.81205;21570	0.560276;38801	0.56095;0.3663
Wono411620	Wono367360	Undirected	1.80955;23534	3.1318;3.13209e+06	-0.823342;5.0053e+07	-0.913366;9.8258e+06	-9.27217e-05;1.25307e+08	1.80955;23534	0.593778;18891	0.556417;0.358965
Wono411620	Wono371480	Undirected	1.79134;41907	3.10154;3.5278e+06	-0.788125;6.20996e+07	-0.695361;9.7228e+07	-7.52629e-05;1.65694e+08	1.79134;41907	0.517291;106411	0.53088;0.403392
Wono411620	Wono103130	Undirected	1.75449;110036	3.00689;4.91035e+06	-0.860905;3.74581e+07	-0.751333;6.7181e+07	-8.27846e-05;1.47119e+08	1.75449;110036	0.493417;198290	0.542005;0.404705
Wono411620	Wono103520	Undirected	1.73214;192234	2.95766;5.72355e+06	-0.778146;6.55568e+07	-0.80887;3.97568e+07	-8.42048e-05;1.43816e+08	1.73214;192234	0.469276;358203	0.544899;0.41275
Wono411620	Wono411350	Undirected	1.76962;75995	3.05987;4.10771e+06	-0.914281;2.01302e+07	-0.880304;1.85463e+07	-9.943e-05;1.12244e+08	1.76962;75995	0.551769;46611	0.59983;0.340584
Wono411620	Wono411500	Undirected	1.82267;14484	3.1638;2.74017e+06	-0.902539;2.3848e+07	-0.747983;7.02933e+07	-9.18841e-05;1.27031e+08	1.82267;14484	0.591226;20038	0.574376;0.347157
Wono411710	Wono263820	Undirected	1.61433;5.16159e+06	3.18864;2.45382e+06	-0.728278;8.30462e+07	-0.888112;1.60539e+07	-0.000127378;7.18396e+07	1.61433;5.16159e+06	0.386966;1.97818e+06	0.6065;0.400769
Wono411710	Wono372910	Undirected	1.56615;1.16446e+07	2.94571;5.93272e+06	-0.849013;4.14123e+07	-0.944056;3.60174e+06	-0.000122836;7.70394e+07	1.56615;1.16446e+07	0.379627;2.27501e+06	0.60219;0.408509
Wono411710	Wono372940	Undirected	1.61842;4.75866e+06	3.15455;2.85108e+06	-0.682148;9.95441e+07	-0.936815;4.68686e+06	-0.000128755;7.0352e+07	1.61842;4.75866e+06	0.407376;1.32671e+06	0.60422;0.392582
Wono411710	Wono373080	Undirected	1.57705;9.89179e+06	3.02269;4.66285e+06	-0.777584;6.57521e+07	-0.929601;6.05407e+06	-0.000122809;7.70721e+07	1.57705;9.89179e+06	0.37181;2.63544e+06	0.58868;0.424999
Wono411710	Wono373620	Undirected	1.59648;7.18073e+06	3.10915;3.42638e+06	-0.782798;6.39419e+07	-0.937063;4.43292e+06	-0.000108004;9.75365e+07	1.59648;7.18073e+06	0.391645;1.80728e+06	0.610745;0.394589
Wono411710	Wono373870	Undirected	1.31037;5.22713e+07	1.81167;5.56057e+07	-0.953289;8.6549e+06	-0.986014;219956	-0.000158879;4.57781e+07	1.31037;8.47982e+07	0.363743;3.05907e+06	0.6411;0.381054
Wono411710	Wono373910	Undirected	1.62281;4.35089e+06	3.19871;2.34263e+06	-0.74398;7.75027e+07	-0.892027;1.49824e+07	-8.57326e-05;1.40328e+08	1.62281;4.35089e+06	0.384266;2.08324e+06	0.586957;0.419577
Wono411710	Wono437270	Undirected	1.32051;5.15251e+07	1.81091;5.56561e+07	-0.907019;2.24203e+07	-0.972028;670724	-0.000146286;5.44536e+07	1.32051;8.12301e+07	0.322602;6.31139e+06	0.604643;0.440759
Wono411710	Wono103370	Undirected	1.33024;5.07557e+07	1.89712;5.00088e+07	-0.940658;1.21659e+07	-0.951049;2.67708e+06	-0.000132088;6.69167e+07	1.33024;7.78057e+07	0.307272;8.15056e+06	0.595538;0.460714
Wono411710	Wono180800	Undirected	1.38128;4.57599e+07	2.14088;3.53989e+07	-0.918316;1.88714e+07	-0.979021;322501	-0.00015386;4.90097e+07	1.38128;6.01249e+07	0.358056;3.39312e+06	0.63373;0.391077
Wono411710	Wono411190	Undirected	1.50851;2.33469e+07	2.67495;1.22987e+07	-0.732262;8.1636e+07	-0.972028;670671	-0.000126322;7.30081e+07	1.50851;2.3424e+07	0.359515;3.30435e+06	0.585816;0.434826
Wono411770	Wono103100	Undirected	1.67378;1.26547e+06	3.21584;2.16158e+06	-0.665874;1.05455e+08	-0.906862;1.17008e+07	-0.000125598;7.38231e+07	1.67378;1.26547e+06	0.443267;636621	0.602341;0.377914
Wono411770	Wono103120	Undirected	1.58506;8.70799e+06	3.15115;2.89231e+06	-0.859484;3.79294e+07	-0.861346;2.28236e+07	-0.00010715;9.89009e+07	1.58506;8.70799e+06	0.366276;2.91968e+06	0.598785;0.419004
Wono411780	Wono485700	Undirected	1.65184;2.25791e+06	3.28473;1.51693e+06	-0.931403;1.48793e+07	-0.834386;3.09343e+07	-9.88139e-05;1.13387e+08	1.65184;2.25791e+06	0.438616;702106	0.554168;0.419489
Wono411780	Wono371540	Undirected	1.64574;2.61664e+06	3.27104;1.63508e+06	-0.908058;2.20911e+07	-0.865578;2.22817e+07	-0.000110743;9.33045e+07	1.64574;2.61664e+06	0.434056;772197	0.562505;0.414908
Wono411800	Wono367340	Undirected	nan;nan	nan;nan	0.999056;27451.5	0.971395;829608	0.000129338;6.9734e+07	0.654042;4.04083e+08	0.332578;5.32378e+06	0.594125;0.444184
Wono411810	Wono372720	Undirected	1.7815;55558	3.11812;3.30864e+06	-0.782927;6.38972e+07	-0.884562;1.71332e+07	-8.68325e-05;1.37867e+08	1.7815;55558	0.543506;56250	0.557316;0.374552
Wono411810	Wono248260	Undirected	1.74715;130568	3.02053;4.69622e+06	-0.781206;6.44935e+07	-0.862168;2.27292e+07	-7.865e-05;1.57102e+08	1.74715;130568	0.496754;182019	0.543711;0.402062
Wono411860	Wono176450	Undirected	1.71791;305682	2.95558;5.75974e+06	-0.811346;5.41275e+07	-0.914421;9.57668e+06	-0.000101982;1.07634e+08	1.71791;305682	0.487566;229831	0.573134;0.383262
Wono411860	Wono263810	Undirected	1.73252;190176	2.93695;6.0894e+06	-0.913242;2.04562e+07	-0.899492;1.33872e+07	-0.000106549;9.98736e+07	1.73252;190176	0.51783;104950	0.583696;0.363902
Wono411860	Wono372720	Undirected	1.81801;17386.5	3.115;3.34923e+06	-0.948153;1.00521e+07	-0.839774;2.9168e+07	-0.00012524;7.42314e+07	1.81801;17386.5	0.62353;9856	0.603856;0.317555
Wono411860	Wono373440	Undirected	1.74077;152315	2.97733;5.39008e+06	-0.667537;1.0485e+08	-0.906956;1.16974e+07	-6.72081e-05;1.87723e+08	1.74077;152315	0.488358;225414	0.576573;0.380279
Wono411860	Wono248260	Undirected	1.78279;53623	3.03071;4.54022e+06	-0.946534;1.05014e+07	-0.765128;5.72612e+07	-0.000100472;1.10337e+08	1.78279;53623	0.554364;44048	0.582248;0.352764
Wono411860	Wono411620	Undirected	1.82298;14309.5	3.16651;2.7078e+06	-0.922923;1.74483e+07	-0.868262;2.09778e+07	-9.5981e-05;1.18791e+08	1.82298;14309.5	0.621836;10224	0.60535;0.316935
Wono458040	Wono372720	Undirected	1.78297;53377.5	3.12359;3.23738e+06	-0.763484;7.06601e+07	-0.884562;1.71319e+07	-9.09916e-05;1.2889e+08	1.78297;53377.5	0.544799;54628	0.556005;0.375057
Wono458040	Wono248260	Undirected	1.74495;137399	3.009;4.8768e+06	-0.759444;7.20721e+07	-0.862168;2.27063e+07	-7.80041e-05;1.5871e+08	1.74495;137399	0.491856;206305	0.538021;0.408345
Wono458050	Wono372720	Undirected	1.76221;91321	3.07188;3.93595e+06	-0.753986;7.39849e+07	-0.78171;4.99251e+07	-8.81789e-05;1.34904e+08	1.76221;91321	0.499011;171665	0.541522;0.40279
Wono458130	Wono486040	Undirected	1.70625;456386	2.9419;6.00045e+06	-0.727265;8.34052e+07	-0.935397;5.19537e+06	-7.05063e-05;1.7842e+08	1.70625;456386	0.465548;390160	0.544315;0.414853
Wono458160	Wono486040	Undirected	1.72896;211696	2.8775;7.23144e+06	-0.886831;2.89189e+07	-0.935397;5.19526e+06	-9.00178e-05;1.30947e+08	1.72896;211696	0.516759;107876	0.540784;0.396354
Wono458160	Wono372720	Undirected	1.81868;16924	3.14799;2.9306e+06	-0.871698;3.38825e+07	-0.833881;3.09718e+07	-8.93678e-05;1.32334e+08	1.81868;16924	0.592148;19628	0.571802;0.3487
Wono458160	Wono248260	Undirected	1.79352;39229	3.10274;3.51169e+06	-0.87917;3.14256e+07	-0.855634;2.4833e+07	-0.000107462;9.84009e+07	1.79352;39229	0.568226;32785	0.575045;0.353635
Wono458160	Wono411620	Undirected	1.80896;24005	3.13392;3.10567e+06	-0.833566;4.65968e+07	-0.64261;1.19522e+08	-7.98033e-05;1.54263e+08	1.80896;24005	0.543554;56194	0.544899;0.383505
Wono458180	Wono421340	Undirected	1.63762;3.15687e+06	3.59133;187620	-0.900326;2.45549e+07	-0.823119;3.50604e+07	-0.000201322;2.69359e+07	1.63762;3.15687e+06	0.480645;272895	0.660521;0.315383
Wono458200	Wono373910	Undirected	1.47691;3.04399e+07	3.21967;2.12218e+06	-0.778384;6.54738e+07	-0.854704;2.49699e+07	-0.000200955;2.7052e+07	1.47691;3.142e+07	0.336802;4.94882e+06	0.599159;0.436601
Wono458240	Wono176450	Undirected	1.72893;211889	2.97887;5.36456e+06	-0.802143;5.72728e+07	-0.824845;3.4502e+07	-8.21629e-05;1.48585e+08	1.72893;211889	0.471429;340573	0.54232;0.413795
Wono458240	Wono263810	Undirected	1.74511;136930	2.96287;5.63447e+06	-0.904673;2.31662e+07	-0.839774;2.92142e+07	-0.00010195;1.0769e+08	1.74511;136930	0.513204;118309	0.561932;0.382
Wono458240	Wono372720	Undirected	1.83041;10609	3.1338;3.10718e+06	-0.94127;1.19902e+07	-0.854704;2.50152e+07	-0.00012242;7.75379e+07	1.83041;10609	0.642306;6439	0.595481;0.318659
Wono458240	Wono373440	Undirected	1.75204;116502	2.9981;5.05104e+06	-0.662927;1.06531e+08	-0.794986;4.47292e+07	-6.65427e-05;1.89646e+08	1.75204;116502	0.473922;321172	0.547216;0.408937
Wono458240	Wono248260	Undirected	1.79723;35067.5	3.0598;4.1087e+06	-0.934116;1.40742e+07	-0.712875;8.96193e+07	-6.63255e-05;1.90278e+08	1.79723;35067.5	0.548026;50661	0.559562;0.371379
Wono458240	Wono411620	Undirected	1.83678;8090.5	3.19269;2.40868e+06	-0.91721;1.9216e+07	-0.860744;2.28628e+07	-0.000102714;1.06347e+08	1.83678;8090.5	0.644172;6173	0.598805;0.31591
Wono458250	ncRNA_Wono022231	Undirected	1.72251;261258	3.43567;535868	-0.871662;3.38944e+07	-0.769231;5.41879e+07	-0.000108546;9.668e+07	1.72251;261258	0.51641;108828	0.550419;0.389373
Wono458250	Wono473110	Undirected	1.72212;264646	3.4332;546470	-0.872617;3.35797e+07	-0.582464;1.4466e+08	-0.000113712;8.8957e+07	1.72212;264646	0.498802;172614	0.529944;0.411491
Wono458250	ncRNA_Wono002841	Undirected	1.72779;219636	3.44727;488128	-0.857488;3.85919e+07	-0.535903;1.6374e+08	-0.000104747;1.02861e+08	1.72779;219636	0.500262;166238	0.531629;0.409642
Wono458260	Wono485660	Undirected	1.57338;1.04638e+07	3.52434;271260	-0.75185;7.47353e+07	-0.34525;2.48584e+08	-0.000125579;7.38455e+07	1.57338;1.04638e+07	0.351682;3.80579e+06	0.587957;0.437661
Wono458260	Wono485850	Undirected	1.53954;1.65798e+07	3.44003;517480	-0.776518;6.61218e+07	-0.826588;3.31336e+07	-0.000131952;6.70525e+07	1.53954;1.65811e+07	0.36426;3.03003e+06	0.652094;0.37035
Wono458260	Wono473070	Undirected	1.37697;4.62517e+07	2.51261;1.78313e+07	-0.939805;1.24119e+07	-0.868465;2.0964e+07	-0.000192795;2.97923e+07	1.37697;6.15808e+07	0.308951;7.9284e+06	0.613175;0.441842
Wono458260	Wono263820	Undirected	1.52073;2.05796e+07	3.3049;1.34877e+06	-0.842807;4.34867e+07	-0.783217;4.83894e+07	-0.000140503;5.91402e+07	1.52073;2.05984e+07	0.341179;4.58516e+06	0.629457;0.404777
Wono458260	Wono396680	Undirected	1.57834;9.6956e+06	3.55248;228580	-0.729254;8.27011e+07	-0.401418;2.18148e+08	-0.000103013;1.05827e+08	1.57834;9.6956e+06	0.351553;3.81442e+06	0.596671;0.429657
Wono458260	Wono470140	Undirected	1.48772;2.80851e+07	3.16531;2.72214e+06	-0.787183;6.24245e+07	-0.72028;8.65349e+07	-0.000135271;6.38306e+07	1.48772;2.8583e+07	0.296723;9.67949e+06	0.599119;0.465202
Wono458260	Wono414040	Undirected	1.59068;7.93366e+06	3.64123;144974	-0.776448;6.61464e+07	-0.668087;1.09065e+08	-0.000136348;6.28283e+07	1.59068;7.93366e+06	0.394778;1.70042e+06	0.637927;0.368639
Wono458260	Wono372940	Undirected	1.56746;1.14259e+07	3.55566;224780	-0.807906;5.53006e+07	-0.906956;1.16954e+07	-0.000146844;5.40262e+07	1.56746;1.14259e+07	0.421052;1.00837e+06	0.673101;0.325709
Wono458260	Wono373080	Undirected	1.46242;3.33924e+07	2.9873;5.22608e+06	-0.886918;2.88909e+07	-0.922558;7.57262e+06	-0.000161303;4.43167e+07	1.46242;3.53662e+07	0.344442;4.32936e+06	0.627651;0.404595
Wono458260	Wono373130	Undirected	1.54877;1.47675e+07	3.47187;400877	-0.778181;6.55449e+07	-0.761853;6.02795e+07	-0.000141768;5.8073e+07	1.54877;1.47678e+07	0.365032;2.98751e+06	0.638578;0.382757
Wono458260	Wono373150	Undirected	1.60035;6.7068e+06	3.6943;106708	-0.773613;6.71312e+07	-0.734316;7.54546e+07	-0.000132372;6.66332e+07	1.60035;6.7068e+06	0.412435;1.1993e+06	0.646169;0.353334
Wono458260	Wono373620	Undirected	1.4721;3.14467e+07	3.02595;4.61285e+06	-0.893048;2.68998e+07	-0.86014;2.33861e+07	-0.000142192;5.77201e+07	1.4721;3.27112e+07	0.324519;6.11013e+06	0.614562;0.429749
Wono458260	Wono373910	Undirected	1.5288;1.88172e+07	3.32822;1.16676e+06	-0.865621;3.58938e+07	-0.906956;1.16957e+07	-0.000137998;6.133e+07	1.5288;1.88245e+07	0.376976;2.39193e+06	0.643162;0.372385
Wono458260	Wono437180	Undirected	1.60672;5.96984e+06	3.71745;92142	-0.77043;6.82379e+07	-0.740562;7.35385e+07	-0.000125873;7.35136e+07	1.60672;5.96984e+06	0.417911;1.07456e+06	0.646034;0.35113
Wono458260	Wono465480	Undirected	1.59484;7.3897e+06	3.6439;142850	-0.733125;8.133e+07	-0.388162;2.24858e+08	-0.000147241;5.37255e+07	1.59484;7.3897e+06	0.383157;2.12752e+06	0.596778;0.411454
Wono458260	Wono367350	Undirected	1.53565;1.73745e+07	3.41905;611596	-0.777992;6.56104e+07	-0.752674;6.67958e+07	-0.00013624;6.29271e+07	1.53565;1.73772e+07	0.347481;4.10182e+06	0.63158;0.39905
Wono458260	Wono367380	Undirected	1.56744;1.14292e+07	3.54551;237782	-0.795546;5.95397e+07	-0.788752;4.69841e+07	-0.000132827;6.61824e+07	1.56744;1.14292e+07	0.388569;1.91761e+06	0.652783;0.357938
Wono458260	Wono180890	Undirected	1.39301;4.43497e+07	2.59602;1.48192e+07	-0.925085;1.67879e+07	-0.867133;2.18704e+07	-0.00016764;4.07669e+07	1.39301;5.62401e+07	0.302542;8.80629e+06	0.604439;0.455347
Wono458260	Wono411370	Undirected	1.50701;2.36916e+07	3.2708;1.63721e+06	-0.813426;5.34196e+07	-0.853147;2.5665e+07	-0.000142693;5.73079e+07	1.50701;2.3782e+07	0.340832;4.61296e+06	0.64353;0.391279
Wono458260	Wono411530	Undirected	1.5968;7.14073e+06	3.67322;121021	-0.778609;6.53957e+07	-0.757204;6.18765e+07	-0.000130579;6.84438e+07	1.5968;7.14073e+06	0.411427;1.22341e+06	0.650493;0.349901
Wono458300	Wono372790	Undirected	nan;nan	nan;nan	0.986877;1.3152e+06	0.993007;57369.5	0.000148449;5.2823e+07	0.898515;2.71082e+08	0.322765;6.29408e+06	0.62551;0.420092
Wono458310	Wono485660	Undirected	1.59422;7.46881e+06	3.25929;1.74071e+06	-0.620769;1.22244e+08	-0.839991;2.89574e+07	-0.000138414;6.09594e+07	1.59422;7.46881e+06	0.364211;3.03286e+06	0.572708;0.443839
Wono458480	Wono486020	Undirected	1.56164;1.24171e+07	2.55075;1.64064e+07	-0.97724;2.99647e+06	-0.925413;6.64657e+06	-0.000105026;1.02391e+08	1.56164;1.24171e+07	0.390616;1.84342e+06	0.576529;0.425256
Wono458480	Wono372720	Undirected	1.73264;189504	2.96993;5.51475e+06	-0.960755;6.71825e+06	-0.868465;2.09393e+07	-0.000105331;1.01881e+08	1.73264;189504	0.532004;73637	0.593463;0.351673
Wono458480	Wono248260	Undirected	1.70043;555080	2.88696;7.0404e+06	-0.960721;6.72682e+06	-0.818635;3.54409e+07	-0.000101349;1.08756e+08	1.70043;555080	0.475743;307644	0.573389;0.387794
Wono458480	Wono411620	Undirected	1.73932;157998	3.02101;4.68882e+06	-0.92995;1.53146e+07	-0.673874;1.06023e+08	-9.35821e-05;1.23556e+08	1.73932;157998	0.492198;204513	0.570204;0.383713
Wono402460	Wono411380	Undirected	1.23921;5.61208e+07	2.50419;1.81565e+07	-0.854081;3.97245e+07	-0.748252;6.87484e+07	-0.000567901;1.23438e+06	1.23921;1.09644e+08	0.309786;7.82031e+06	0.626922;0.427373
Wono029780	Wono485660	Undirected	1.45201;3.53604e+07	3.67141;122350	-0.950668;9.36237e+06	-0.839991;2.8932e+07	-0.000164454;4.25029e+07	1.45201;3.82979e+07	0.409357;1.27551e+06	0.650049;0.351182
Wono029780	Wono485670	Undirected	1.30802;5.24362e+07	2.88158;7.14912e+06	-0.97873;2.70748e+06	-0.839991;2.89321e+07	-0.000143957;5.62836e+07	1.30802;8.56266e+07	0.328226;5.73631e+06	0.632935;0.409251
Wono029780	Wono485850	Undirected	1.41108;4.1954e+07	3.49837;325899	-0.96778;5.02681e+06	-0.421092;2.09143e+08	-0.000153907;4.8978e+07	1.41108;5.04961e+07	0.354251;3.63414e+06	0.658362;0.369479
Wono029780	Wono390490	Undirected	1.34333;4.96343e+07	3.07148;3.94168e+06	-0.983447;1.86079e+06	-0.921886;7.94945e+06	-0.000173466;3.78161e+07	1.34333;7.32029e+07	0.382323;2.1618e+06	0.648162;0.365142
Wono029780	Wono390500	Undirected	1.35214;4.88197e+07	3.13284;3.11915e+06	-0.981517;2.1944e+06	-0.950728;2.86523e+06	-0.00016642;4.14207e+07	1.35214;7.01242e+07	0.402256;1.46876e+06	0.672092;0.334162
Wono029780	Wono396680	Undirected	1.45355;3.50767e+07	3.67747;118010	-0.910448;2.13353e+07	-0.591564;1.41299e+08	-9.22588e-05;1.26257e+08	1.45355;3.78588e+07	0.344502;4.32474e+06	0.606108;0.425126
Wono029780	Wono396740	Undirected	1.32403;5.12525e+07	2.95857;5.70803e+06	-0.986556;1.36347e+06	-0.783042;4.96437e+07	-0.000160309;4.49089e+07	1.32403;7.99912e+07	0.341184;4.58474e+06	0.615462;0.418256
Wono029780	Wono396760	Undirected	1.25098;5.56314e+07	2.55314;1.63194e+07	-0.990455;818481	-0.839991;2.89374e+07	-0.000154048;4.88835e+07	1.25098;1.05565e+08	0.332808;5.3025e+06	0.622368;0.416769
Wono029780	Wono396810	Undirected	1.37299;4.66923e+07	3.21985;2.1203e+06	-0.928645;1.57079e+07	-0.854228;2.51489e+07	-0.000155186;4.8129e+07	1.37299;6.29313e+07	0.331577;5.41605e+06	0.586651;0.45198
Wono029780	Wono470140	Undirected	1.33943;4.99797e+07	3.08098;3.80834e+06	-0.967301;5.13769e+06	-0.447552;1.98349e+08	-0.000146982;5.39221e+07	1.33943;7.45734e+07	0.296072;9.78175e+06	0.614169;0.450331
Wono029780	Wono414040	Undirected	1.43461;3.83764e+07	3.57375;204918	-0.943603;1.13248e+07	-0.701678;9.43078e+07	-0.000123723;7.59901e+07	1.43461;4.33549e+07	0.358972;3.33696e+06	0.624316;0.399458
Wono029780	Wono271250	Undirected	1.39159;4.45258e+07	3.32829;1.16621e+06	-0.975428;3.35954e+06	-0.825754;3.3259e+07	-0.000164181;4.26564e+07	1.39159;5.6703e+07	0.371762;2.63772e+06	0.62274;0.393979
Wono029780	Wono372940	Undirected	1.38962;4.47691e+07	3.33198;1.13867e+06	-0.949956;9.55642e+06	-0.294854;2.75367e+08	-0.000164638;4.23999e+07	1.38962;5.73502e+07	0.312494;7.47614e+06	0.599407;0.453022
Wono029780	Wono373010	Undirected	1.2316;5.64102e+07	2.43713;2.08855e+07	-0.993149;500919	-0.815076;3.74877e+07	-0.000158403;4.60723e+07	1.2316;1.12278e+08	0.332226;5.35619e+06	0.606782;0.432261
Wono029780	Wono373130	Undirected	1.42385;4.00804e+07	3.56169;217812	-0.969679;4.59392e+06	-0.752674;6.67084e+07	-0.000161285;4.43273e+07	1.42385;4.65757e+07	0.389328;1.88976e+06	0.671188;0.340511
Wono029780	Wono373150	Undirected	1.4734;3.11777e+07	3.8051;48522.5	-0.96697;5.21449e+06	-0.752674;6.67084e+07	-0.000166281;4.14962e+07	1.4734;3.23606e+07	0.428065;874158	0.670805;0.325073
Wono029780	Wono373570	Undirected	1.21175;5.7058e+07	2.32955;2.57297e+07	-0.992655;555078	-0.82663;3.30939e+07	-0.000145845;5.47937e+07	1.21175;1.19143e+08	0.324112;6.15244e+06	0.602913;0.441415
Wono029780	Wono437180	Undirected	1.46555;3.27767e+07	3.74674;75604	-0.951153;9.2304e+06	-0.532539;1.64461e+08	-0.000176363;3.64525e+07	1.46555;3.45009e+07	0.392246;1.78641e+06	0.642069;0.366057
Wono029780	Wono220410	Undirected	1.23526;5.62737e+07	2.4581;2.00066e+07	-0.992107;617225	-0.762238;5.87859e+07	-0.000171054;3.90042e+07	1.23526;1.11011e+08	0.324024;6.16167e+06	0.602651;0.44173
Wono029780	Wono465480	Undirected	1.47294;3.12735e+07	3.78636;56405.5	-0.918255;1.88905e+07	-0.604638;1.35158e+08	-0.000161152;4.44056e+07	1.47294;3.24847e+07	0.386271;2.00488e+06	0.615102;0.393403
Wono029780	Wono367350	Undirected	1.40975;4.214e+07	3.49258;340722	-0.970247;4.46668e+06	-0.761853;6.02069e+07	-0.000158588;4.59586e+07	1.40975;5.09102e+07	0.380059;2.25659e+06	0.671661;0.344193
Wono029780	Wono367380	Undirected	1.40572;4.26926e+07	3.4247;584996	-0.956032;7.92834e+06	-0.183103;3.37722e+08	-0.000166533;4.13601e+07	1.40572;5.21714e+07	0.32786;5.77242e+06	0.616974;0.425194
Wono029780	Wono103460	Undirected	1.19296;5.75332e+07	2.22548;3.0886e+07	-0.983773;1.80628e+06	-0.895105;1.4445e+07	-0.000148398;5.28608e+07	1.19296;1.25678e+08	0.313575;7.34261e+06	0.617155;0.434593
Wono029780	Wono103530	Undirected	1.33706;5.01846e+07	3.01782;4.73843e+06	-0.985664;1.50124e+06	-0.862885;2.25478e+07	-0.000173966;3.75759e+07	1.33706;7.54065e+07	0.362613;3.12322e+06	0.62032;0.40118
Wono029780	Wono411530	Undirected	1.45175;3.54081e+07	3.67374;120664	-0.956583;7.78394e+06	-0.54086;1.6182e+08	-0.000174376;3.73808e+07	1.45175;3.83724e+07	0.383023;2.13301e+06	0.644187;0.368486
Wono029810	Wono390430	Undirected	1.70671;449440	3.51002;299265	-0.809678;5.46952e+07	-0.669031;1.08728e+08	-5.09891e-05;2.39062e+08	1.70671;449440	0.467756;370927	0.639509;0.33734
Wono029810	Wono373020	Undirected	1.60054;6.68389e+06	3.23749;1.94539e+06	-0.786457;6.26749e+07	-0.693521;9.75509e+07	-9.06872e-05;1.29529e+08	1.60054;6.68389e+06	0.341806;4.5352e+06	0.579235;0.452096
Wono029810	Wono103120	Undirected	1.64015;2.9806e+06	3.42563;580698	-0.868168;3.50497e+07	-0.804196;4.09639e+07	-9.00043e-05;1.30975e+08	1.64015;2.9806e+06	0.422095;987118	0.660019;0.337003
Wono029810	Wono411310	Undirected	1.57964;9.4994e+06	3.31849;1.241e+06	-0.951751;9.06833e+06	-0.594406;1.39511e+08	-0.00011695;8.44899e+07	1.57964;9.4994e+06	0.374758;2.49388e+06	0.633493;0.382479
ncRNA_Wono020441	Wono373540	Undirected	1.39205;4.4469e+07	3.27458;1.60415e+06	-0.557488;1.47266e+08	-0.398601;2.19324e+08	-0.000370962;5.16725e+06	1.39205;5.65527e+07	0.298842;9.35285e+06	0.607749;0.454792
Wono451390	Wono103100	Undirected	1.60294;6.40059e+06	3.04073;4.38956e+06	-0.679751;1.00411e+08	-0.964539;1.39614e+06	-7.51234e-05;1.66055e+08	1.60294;6.40059e+06	0.394551;1.70787e+06	0.589347;0.411984
Wono451390	Wono411310	Undirected	1.45455;3.48916e+07	2.78059;9.41532e+06	-0.966605;5.3006e+06	-0.901431;1.29688e+07	-0.00010168;1.08167e+08	1.45455;3.75749e+07	0.336383;4.98488e+06	0.604751;0.431531
Wono451430	Wono413970	Undirected	1.45701;3.44316e+07	3.33269;1.13338e+06	-0.859485;3.79291e+07	-0.797625;4.26865e+07	-0.000321754;7.90676e+06	1.45701;3.68806e+07	0.366634;2.90062e+06	0.627589;0.392212
Wono451460	Wono263810	Undirected	1.72077;276998	2.87914;7.19829e+06	-0.734086;8.09897e+07	-0.975243;543035	-9.66786e-05;1.17437e+08	1.72077;276998	0.53191;73815	0.574346;0.366031
Wono451470	Wono263720	Undirected	1.65524;2.07443e+06	3.19367;2.398e+06	-0.806796;5.56807e+07	-0.734266;7.88234e+07	-0.000120655;7.97029e+07	1.65524;2.07443e+06	0.397342;1.61732e+06	0.607735;0.39441
Wono451470	Wono191250	Undirected	1.69974;568030	3.33024;1.15163e+06	-0.740605;7.86891e+07	-0.750198;6.73765e+07	-8.48933e-05;1.42234e+08	1.69974;568030	0.445491;607502	0.604573;0.375114
Wono451490	Wono486040	Undirected	1.6852;904448	2.90876;6.61311e+06	-0.715075;8.77346e+07	-0.98594;244338	-6.86828e-05;1.83515e+08	1.6852;904448	0.494052;195141	0.563332;0.388265
Wono451510	Wono441080	Undirected	1.54347;1.57959e+07	3.23996;1.92168e+06	-0.83247;4.69659e+07	-0.906956;1.16836e+07	-0.000113775;8.88686e+07	1.54347;1.57966e+07	0.362144;3.14996e+06	0.576313;0.441854
Wono451520	Wono486040	Undirected	1.69789;604104	2.92467;6.31385e+06	-0.718577;8.64889e+07	-0.964566;1.39455e+06	-7.08799e-05;1.77392e+08	1.69789;604104	0.478226;289613	0.55187;0.403512
Wono451530	Wono372720	Undirected	1.79025;43254	3.10212;3.52004e+06	-0.852049;4.04008e+07	-0.859176;2.4388e+07	-8.5777e-05;1.40228e+08	1.79025;43254	0.553436;44946	0.555626;0.372391
Wono451530	Wono248260	Undirected	1.75966;97245.5	3.0265;4.60441e+06	-0.852099;4.03841e+07	-0.845091;2.85091e+07	-8.49404e-05;1.42126e+08	1.75966;97245.5	0.514666;113937	0.548071;0.391779
Wono451550	Wono372720	Undirected	1.74415;140100	2.99575;5.08889e+06	-0.822246;5.04241e+07	-0.901431;1.29741e+07	-8.51612e-05;1.41624e+08	1.74415;140100	0.509739;129795	0.541758;0.398353
ncRNA_Wono020451	Wono411850	Undirected	nan;nan	nan;nan	0.99959;8085.5	0.992032;102553	0.00019405;2.9349e+07	0.575909;4.13735e+08	0.410849;1.2377e+06	0.612292;0.383908
ncRNA_Wono020491	Wono029780	Undirected	1.42708;3.95822e+07	3.54566;237574	-0.904499;2.32219e+07	-0.865578;2.23089e+07	-0.000220345;2.16978e+07	1.42708;4.56017e+07	0.391894;1.79852e+06	0.631606;0.375726
Wono447270	Wono411620	Undirected	1.76752;80136	2.94357;5.97075e+06	-0.722323;8.5159e+07	-0.950355;2.91049e+06	-8.35573e-05;1.45314e+08	1.76752;80136	0.545577;53629	0.55211;0.377605
Wono447280	Wono437320	Undirected	1.24963;5.56902e+07	1.55152;7.37675e+07	-0.946771;1.04353e+07	-0.951049;2.49209e+06	-0.000197223;2.82637e+07	1.24963;1.06034e+08	0.312846;7.43265e+06	0.598807;0.453363
Wono447400	Wono373440	Undirected	1.71833;301274	2.91311;6.53038e+06	-0.612667;1.25336e+08	-0.971855;770228	-6.17072e-05;2.04128e+08	1.71833;301274	0.505353;145794	0.578076;0.372678
Wono447400	Wono411620	Undirected	1.77366;68464	3.00772;4.89717e+06	-0.831088;4.74312e+07	-0.851064;2.66115e+07	-8.01409e-05;1.53441e+08	1.77366;68464	0.523551;90774	0.537532;0.396144
Wono131010	Wono263810	Undirected	1.72642;229621	2.91656;6.46538e+06	-0.889643;2.80031e+07	-0.787522;4.74676e+07	-9.69497e-05;1.16915e+08	1.72642;229621	0.47687;299327	0.554203;0.402284
Wono131010	Wono372720	Undirected	1.81179;21780	3.09875;3.56515e+06	-0.9325;1.45532e+07	-0.884562;1.71188e+07	-0.00010296;1.05919e+08	1.81179;21780	0.610235;13196	0.595403;0.326983
Wono131010	Wono373440	Undirected	1.73336;185588	2.95058;5.847e+06	-0.656162;1.09009e+08	-0.914421;9.65312e+06	-6.72853e-05;1.875e+08	1.73336;185588	0.482289;261991	0.570754;0.387209
Wono131010	Wono248260	Undirected	1.77653;63546.5	3.01282;4.81624e+06	-0.934186;1.40531e+07	-0.81738;3.68237e+07	-0.000114119;8.83814e+07	1.77653;63546.5	0.553863;44546	0.580345;0.354318
Wono131010	Wono411620	Undirected	1.8163;18488.5	3.14779;2.933e+06	-0.902038;2.40081e+07	-0.763018;5.74255e+07	-8.74328e-05;1.36539e+08	1.8163;18488.5	0.583071;23922	0.582966;0.343454
Wono131080	Wono386290	Undirected	1.69328;702020	3.01687;4.75296e+06	-0.649524;1.11455e+08	-0.913593;9.73417e+06	-6.64602e-05;1.89886e+08	1.69328;702020	0.435251;753268	0.555221;0.420259
Wono131080	Wono416730	Undirected	1.59933;6.82934e+06	2.95695;5.73589e+06	-0.801578;5.74657e+07	-0.942208;4.00273e+06	-8.34429e-05;1.4558e+08	1.59933;6.82934e+06	0.380218;2.24973e+06	0.572731;0.434375
Wono131090	Wono314940	Undirected	1.6479;2.48542e+06	3.32376;1.20048e+06	-0.937427;1.31004e+07	-0.845091;2.85349e+07	-0.000118144;8.29093e+07	1.6479;2.48542e+06	0.449224;560553	0.563989;0.406652
Wono131100	Wono103070	Undirected	nan;nan	nan;nan	0.995149;301344	1;23873.5	0.000238192;1.78762e+07	0.569505;4.1421e+08	0.379465;2.28198e+06	0.617476;0.394763
Wono131100	Wono103180	Undirected	1.58423;8.82614e+06	3.30415;1.3549e+06	-0.862806;3.6828e+07	-0.761853;5.9802e+07	-0.000134284;6.47682e+07	1.58423;8.82614e+06	0.370438;2.70353e+06	0.671009;0.349261
Wono131100	Wono416730	Undirected	1.63464;3.37573e+06	3.18997;2.43907e+06	-0.741496;7.83759e+07	-0.761853;5.98026e+07	-8.82349e-05;1.34781e+08	1.63464;3.37573e+06	0.36754;2.85229e+06	0.572902;0.441653
Wono131170	Wono411620	Undirected	1.73515;176373	2.91425;6.50883e+06	-0.701032;9.27446e+07	-0.943685;3.84477e+06	-8.1451e-05;1.5028e+08	1.73515;176373	0.506743;140497	0.546975;0.395647
Wono131170	Wono029780	Undirected	1.23325;5.6349e+07	2.44797;2.04284e+07	-0.991228;722091	-0.86014;2.33772e+07	-0.000140834;5.88581e+07	1.23325;1.11707e+08	0.330153;5.5501e+06	0.618593;0.422134
Wono131180	Wono486020	Undirected	1.49511;2.64189e+07	2.39087;2.29041e+07	-0.986283;1.40545e+06	-0.909091;1.02273e+07	-0.00010526;1.01999e+08	1.49511;2.67007e+07	0.3619;3.16394e+06	0.571945;0.445943
Wono131180	Wono372720	Undirected	1.66602;1.56626e+06	2.86634;7.46169e+06	-0.969305;4.67823e+06	-0.881119;1.75641e+07	-0.000104397;1.03451e+08	1.66602;1.56626e+06	0.456573;477969	0.563456;0.403791
Wono442420	Wono373760	Undirected	1.20997;5.71083e+07	1.33462;9.00853e+07	-0.948574;9.93592e+06	-0.965035;1.09932e+06	-0.000154569;4.85364e+07	1.20997;1.1976e+08	0.312469;7.47918e+06	0.610783;0.441737
Wono442420	Wono421350	Undirected	1.62373;4.26833e+06	3.07716;3.86158e+06	-0.850083;4.10563e+07	-0.881174;1.74163e+07	-0.000148418;5.28462e+07	1.62373;4.26833e+06	0.403104;1.44434e+06	0.564211;0.429104
Wono442610	Wono465480	Undirected	1.58402;8.85618e+06	3.2791;1.56512e+06	-0.524675;1.61376e+08	-0.906956;1.16854e+07	-0.000118797;8.20611e+07	1.58402;8.85618e+06	0.366058;2.9316e+06	0.57233;0.443054
Wono442620	Wono485660	Undirected	1.58275;9.03889e+06	3.45813;447156	-0.844478;4.29267e+07	-0.896939;1.36551e+07	-0.000160789;4.46214e+07	1.58275;9.03889e+06	0.42238;981464	0.612833;0.378162
Wono442620	Wono396680	Undirected	1.58795;8.30386e+06	3.48711;355596	-0.809253;5.48409e+07	-0.75354;6.48735e+07	-8.53425e-05;1.41213e+08	1.58795;8.30386e+06	0.374218;2.51932e+06	0.582684;0.428993
Wono442620	Wono373150	Undirected	1.58209;9.13543e+06	3.46139;435661	-0.850187;4.10217e+07	-0.752674;6.69745e+07	-0.000144535;5.58226e+07	1.58209;9.13543e+06	0.389149;1.8963e+06	0.596021;0.408946
Wono442620	Wono437180	Undirected	1.58118;9.27028e+06	3.43998;517687	-0.83789;4.51396e+07	-0.569983;1.50263e+08	-0.000172727;3.81753e+07	1.58118;9.27028e+06	0.375481;2.4604e+06	0.579858;0.430787
Wono442620	ncRNA_Wono020491	Undirected	1.55931;1.2826e+07	3.36769;894824	-0.801695;5.7426e+07	-0.849982;2.67228e+07	-0.000200875;2.70771e+07	1.55931;1.2826e+07	0.387407;1.96143e+06	0.578848;0.424986
Wono442670	Wono372640	Undirected	1.20117;5.73416e+07	1.66164;6.58808e+07	-0.900926;2.43632e+07	-0.94321;3.97284e+06	-0.000443444;2.92633e+06	1.20117;1.22815e+08	0.329622;5.60078e+06	0.586899;0.453086
Wono442690	Wono314950	Undirected	1.76619;82850.5	2.96298;5.63258e+06	-0.793188;6.0353e+07	-0.884562;1.71306e+07	-9.14405e-05;1.27953e+08	1.76619;82850.5	0.520911;97114	0.542076;0.393825
Wono442690	Wono396650	Undirected	1.76675;81668.5	3.0011;5.00306e+06	-0.785944;6.28523e+07	-0.884562;1.71303e+07	-0.000107215;9.87961e+07	1.76675;81668.5	0.527792;81637	0.540732;0.392225
Wono442690	Wono396700	Undirected	1.76793;79336	2.97855;5.36987e+06	-0.804159;5.65824e+07	-0.877098;1.89763e+07	-9.32687e-05;1.24192e+08	1.76793;79336	0.523293;91359	0.557259;0.381762
Wono442690	Wono470220	Undirected	1.72957;207720	2.91225;6.54669e+06	-0.863462;3.661e+07	-0.922558;7.64899e+06	-9.4818e-05;1.21079e+08	1.72957;207720	0.509093;131929	0.570894;0.376768
Wono442690	Wono373420	Undirected	1.76992;75433	3.01665;4.75635e+06	-0.860449;3.76094e+07	-0.681607;1.03064e+08	-8.90128e-05;1.33096e+08	1.76992;75433	0.501992;158988	0.548919;0.39606
Wono442690	Wono411350	Undirected	1.71953;289150	2.90051;6.7728e+06	-0.891461;2.74138e+07	-0.79021;4.59702e+07	-9.64546e-05;1.17871e+08	1.71953;289150	0.468161;367555	0.570498;0.393211
Wono442690	Wono411500	Undirected	1.78082;56647	3.05569;4.16858e+06	-0.890898;2.75961e+07	-0.839774;2.90764e+07	-0.000102891;1.06039e+08	1.78082;56647	0.54922;49298	0.574837;0.359856
Wono442690	Wono411860	Undirected	1.77945;58831	3.05236;4.21712e+06	-0.903865;2.34241e+07	-0.83231;3.11955e+07	-9.94211e-05;1.12261e+08	1.77945;58831	0.548265;50391	0.588997;0.349733
Wono442690	Wono458160	Undirected	1.77056;74160.5	3.03453;4.48235e+06	-0.822902;5.02019e+07	-0.696109;9.71398e+07	-7.67848e-05;1.61786e+08	1.77056;74160.5	0.495747;186899	0.5389;0.406081
Wono442690	Wono458240	Undirected	1.79494;37571	3.08925;3.69434e+06	-0.899798;2.4725e+07	-0.906956;1.16893e+07	-0.000108074;9.74248e+07	1.79494;37571	0.587799;21607	0.593485;0.334546
Wono442690	Wono458480	Undirected	1.69396;686762	2.87734;7.23468e+06	-0.913892;2.02521e+07	-0.729653;8.00754e+07	-9.82889e-05;1.1437e+08	1.69396;686762	0.430143;837259	0.54972;0.42722
Wono442690	Wono447400	Undirected	1.73257;189898	2.88614;7.05686e+06	-0.819223;5.14506e+07	-0.908473;1.09515e+07	-9.57995e-05;1.19144e+08	1.73257;189898	0.49819;175364	0.546509;0.399381
Wono442690	Wono131010	Undirected	1.77372;68372.5	3.03552;4.46722e+06	-0.885955;2.92051e+07	-0.809916;3.92299e+07	-9.00565e-05;1.30864e+08	1.77372;68372.5	0.530156;76955	0.576305;0.365176
Wono442730	Wono103100	Undirected	1.64248;2.82513e+06	3.13481;3.09443e+06	-0.667973;1.04691e+08	-0.915516;9.15809e+06	-5.85359e-05;2.14093e+08	1.64248;2.82513e+06	0.390944;1.83179e+06	0.588071;0.415001
Wono442730	Wono103120	Undirected	1.57512;1.019e+07	3.17019;2.6647e+06	-0.883349;3.00565e+07	-0.867133;2.1773e+07	-9.25021e-05;1.25757e+08	1.57512;1.019e+07	0.362643;3.12152e+06	0.621208;0.400338
Wono442730	Wono411310	Undirected	1.50193;2.48587e+07	2.96982;5.51665e+06	-0.954245;8.40007e+06	-0.762238;5.87747e+07	-9.59377e-05;1.18875e+08	1.50193;2.50107e+07	0.321588;6.42045e+06	0.592009;0.453767
Wono442820	Wono473070	Undirected	1.63817;3.11759e+06	3.0612;4.08855e+06	-0.786926;6.25128e+07	-0.946769;3.01421e+06	-0.000114196;8.82731e+07	1.63817;3.11759e+06	0.429324;851601	0.61752;0.371088
Wono442820	Wono372780	Undirected	1.59445;7.43945e+06	2.88599;7.05979e+06	-0.765108;7.00939e+07	-0.923077;7.15203e+06	-0.000124154;7.54868e+07	1.59445;7.43945e+06	0.370778;2.68664e+06	0.591772;0.422802
Wono442820	Wono372910	Undirected	1.66758;1.50166e+06	3.15526;2.8427e+06	-0.791643;6.08849e+07	-0.937063;4.1919e+06	-0.000120673;7.96808e+07	1.66758;1.50166e+06	0.459907;443542	0.626167;0.351362
Wono442820	Wono373080	Undirected	1.63437;3.39602e+06	2.98819;5.21163e+06	-0.704516;9.14964e+07	-0.936643;4.83037e+06	-9.94746e-05;1.12161e+08	1.63437;3.39602e+06	0.400957;1.5065e+06	0.575677;0.420466
Wono442820	Wono373620	Undirected	1.66123;1.77838e+06	3.10584;3.47021e+06	-0.71518;8.7697e+07	-0.944056;3.53461e+06	-0.000121118;7.91273e+07	1.66123;1.77838e+06	0.446247;597773	0.615645;0.365555
Wono442820	Wono373870	Undirected	1.42344;4.01427e+07	2.23996;3.0142e+07	-0.926438;1.63762e+07	-0.965035;1.01595e+06	-0.000139858;5.96946e+07	1.42344;4.66996e+07	0.345651;4.23754e+06	0.589645;0.439891
Wono442820	Wono373910	Undirected	1.68107;1.02422e+06	3.13444;3.09912e+06	-0.681889;9.96376e+07	-0.92935;6.15687e+06	-0.000120992;7.92839e+07	1.68107;1.02422e+06	0.45627;481273	0.605305;0.370054
Wono442820	Wono437270	Undirected	1.41829;4.09154e+07	2.14815;3.50001e+07	-0.868539;3.49263e+07	-0.979021;347912	-0.000128438;7.06917e+07	1.41829;4.82671e+07	0.344589;4.31817e+06	0.588908;0.441258
Wono442820	Wono180890	Undirected	1.62381;4.26133e+06	2.98336;5.29036e+06	-0.768546;6.88939e+07	-0.916084;8.42593e+06	-0.000101429;1.08614e+08	1.62381;4.26133e+06	0.387591;1.95457e+06	0.582644;0.421562
Wono442860	Wono275350	Undirected	1.30872;5.23873e+07	2.055;4.02762e+07	-0.957426;7.56609e+06	-0.958042;1.86168e+06	-0.000212284;2.37477e+07	1.30872;8.53798e+07	0.34431;4.33941e+06	0.586991;0.443227
Wono442900	Wono390430	Undirected	1.67101;1.36693e+06	3.34254;1.06258e+06	-0.804405;5.6498e+07	-0.485928;1.83712e+08	-6.78923e-05;1.8576e+08	1.67101;1.36693e+06	0.396235;1.65259e+06	0.583842;0.415897
Wono442900	Wono373020	Undirected	1.59021;7.99623e+06	3.19207;2.41552e+06	-0.801131;5.76195e+07	-0.788092;4.73507e+07	-0.000103095;1.05685e+08	1.59021;7.99623e+06	0.350007;3.92104e+06	0.583045;0.443255
Wono442900	Wono371630	Undirected	1.51733;2.13386e+07	3.02962;4.55667e+06	-0.758617;7.23614e+07	-0.909091;1.02509e+07	-9.62396e-05;1.18287e+08	1.51733;2.13666e+07	0.323457;6.22091e+06	0.588495;0.455846
Wono442900	Wono103120	Undirected	1.61572;5.02217e+06	3.30891;1.31659e+06	-0.871032;3.41016e+07	-0.86014;2.32771e+07	-9.14725e-05;1.27886e+08	1.61572;5.02217e+06	0.398631;1.57685e+06	0.639984;0.365
Wono442900	Wono411310	Undirected	1.5509;1.43641e+07	3.1723;2.64001e+06	-0.949587;9.65722e+06	-0.72028;8.65137e+07	-0.000106721;9.95935e+07	1.5509;1.43642e+07	0.349676;3.94432e+06	0.608471;0.419748
Wono443000	Wono371460	Undirected	nan;nan	nan;nan	0.979804;2.5056e+06	0.986014;191033	0.000204401;2.59884e+07	0.628698;4.08168e+08	0.293613;1.01766e+07	0.615625;0.450711
Wono443040	Wono176350	Undirected	1.65624;2.02252e+06	3.3116;1.29535e+06	-0.815529;5.27048e+07	-0.776224;5.23399e+07	-8.33413e-05;1.45817e+08	1.65624;2.02252e+06	0.407267;1.32961e+06	0.614247;0.38388
Wono443040	Wono373700	Undirected	1.65891;1.88882e+06	3.32968;1.15578e+06	-0.784381;6.33938e+07	-0.34965;2.45834e+08	-9.48673e-05;1.20981e+08	1.65891;1.88882e+06	0.382889;2.13857e+06	0.595617;0.412638
Wono443040	Wono465490	Undirected	1.62481;4.17319e+06	3.24572;1.86662e+06	-0.816478;5.23819e+07	-0.923077;7.27598e+06	-8.32208e-05;1.46098e+08	1.62481;4.17319e+06	0.410345;1.25036e+06	0.620012;0.377393
Wono443040	Wono467880	Undirected	1.70274;513688	3.51419;290518	-0.79822;5.86197e+07	-0.761853;5.99953e+07	-7.87161e-05;1.56938e+08	1.70274;513688	0.481105;269872	0.644629;0.328412
Wono443040	Wono444760	Undirected	1.67711;1.15047e+06	3.41051;652872	-0.810265;5.44954e+07	-0.24559;3.03084e+08	-9.07041e-05;1.29494e+08	1.67711;1.15047e+06	0.409953;1.26022e+06	0.605678;0.390081
Wono443040	Wono072340	Undirected	1.69424;680767	3.46543;422032	-0.795089;5.96977e+07	-0.727804;8.0378e+07	-7.75832e-05;1.59766e+08	1.69424;680767	0.457271;470684	0.619309;0.358082
Wono443040	Wono029810	Undirected	1.67918;1.08306e+06	3.424;588176	-0.814487;5.30587e+07	-0.433566;2.04739e+08	-8.77385e-05;1.35866e+08	1.67918;1.08306e+06	0.421182;1.00569e+06	0.6316;0.362432
Wono443150	Wono485660	Undirected	1.64479;2.67646e+06	3.78632;56426.5	-0.84048;4.42673e+07	-0.672704;1.06359e+08	-0.000127664;7.15269e+07	1.64479;2.67646e+06	0.459092;451910	0.649911;0.331727
Wono443150	Wono485850	Undirected	1.60372;6.30962e+06	3.6863;111960	-0.860776;3.75011e+07	-0.421092;2.09137e+08	-0.000136966;6.22608e+07	1.60372;6.30962e+06	0.406873;1.34008e+06	0.664927;0.338795
Wono443150	Wono390490	Undirected	1.55031;1.44753e+07	3.32572;1.18542e+06	-0.869898;3.44764e+07	-0.727804;8.0376e+07	-0.000142926;5.71173e+07	1.55031;1.44755e+07	0.352356;3.76059e+06	0.587435;0.437727
Wono443150	Wono390500	Undirected	1.55825;1.30145e+07	3.39762;719420	-0.870358;3.43241e+07	-0.852134;2.6356e+07	-0.000141892;5.79695e+07	1.55825;1.30145e+07	0.386582;1.99294e+06	0.627394;0.382133
Wono443150	Wono396680	Undirected	1.65044;2.33675e+06	3.81899;43032	-0.821951;5.05242e+07	-0.619734;1.28506e+08	-0.000127544;7.16577e+07	1.65044;2.33675e+06	0.463223;411280	0.660235;0.321505
Wono443150	Wono414040	Undirected	1.6269;3.99316e+06	3.69616;105502	-0.831147;4.74113e+07	-0.414289;2.12028e+08	-0.000123007;7.68365e+07	1.6269;3.99316e+06	0.41659;1.10305e+06	0.634496;0.361878
Wono443150	Wono271250	Undirected	1.59361;7.54759e+06	3.51206;295000	-0.861852;3.71442e+07	-0.569485;1.5033e+08	-0.000139997;5.95738e+07	1.59361;7.54759e+06	0.389102;1.89796e+06	0.600988;0.404568
Wono443150	Wono372940	Undirected	1.57174;1.07257e+07	3.43326;546218	-0.825946;4.91701e+07	-0.309783;2.67563e+08	-0.000139357;6.01296e+07	1.57174;1.07257e+07	0.347936;4.06852e+06	0.596932;0.431642
Wono443150	Wono373130	Undirected	1.62024;4.58662e+06	3.75498;71221	-0.859689;3.78613e+07	-0.734316;7.58608e+07	-0.000136876;6.23432e+07	1.62024;4.58662e+06	0.44631;596971	0.67704;0.312911
Wono443150	Wono373150	Undirected	1.67031;1.39347e+06	3.9401;11561	-0.857025;3.87455e+07	-0.734316;7.58608e+07	-0.000136259;6.29099e+07	1.67031;1.39347e+06	0.524844;87870	0.694475;0.274377
Wono443150	Wono437180	Undirected	1.65604;2.03286e+06	3.84162;35191.5	-0.839586;4.45677e+07	-0.590785;1.41487e+08	-0.000139777;5.9764e+07	1.65604;2.03286e+06	0.476231;304073	0.664664;0.313365
Wono443150	Wono465480	Undirected	1.66241;1.7239e+06	3.87974;24157	-0.814146;5.31744e+07	-0.806183;4.00444e+07	-0.000128975;7.01178e+07	1.66241;1.7239e+06	0.506972;139653	0.661501;0.306285
Wono443150	Wono367350	Undirected	1.60489;6.17548e+06	3.69675;105113	-0.861591;3.72306e+07	-0.725137;8.36263e+07	-0.000137096;6.21425e+07	1.60489;6.17548e+06	0.426312;906006	0.67158;0.325053
Wono443150	Wono367380	Undirected	1.59167;7.80194e+06	3.54075;244474	-0.840553;4.42426e+07	-0.323952;2.59993e+08	-0.000143534;5.66236e+07	1.59167;7.80194e+06	0.378734;2.31369e+06	0.625908;0.387437
Wono443150	Wono411530	Undirected	1.64184;2.86689e+06	3.77699;60516.5	-0.84448;4.2926e+07	-0.582464;1.44685e+08	-0.000142091;5.78045e+07	1.64184;2.86689e+06	0.453979;506022	0.65994;0.325016
Wono443200	ncRNA_Wono022231	Undirected	1.72953;207962	3.53026;260894	-0.905882;2.2782e+07	-0.345079;2.48715e+08	-0.00010714;9.89171e+07	1.72953;207962	0.516912;107465	0.549369;0.389961
Wono443200	Wono485590	Undirected	1.71203;374100	3.47354;395658	-0.890646;2.76778e+07	-0.767069;5.68029e+07	-9.39949e-05;1.22726e+08	1.71203;374100	0.507034;139410	0.551717;0.391988
Wono443200	Wono486070	Undirected	1.71481;340352	3.48509;361140	-0.833461;4.66322e+07	-0.748749;6.81059e+07	-0.000102964;1.05912e+08	1.71481;340352	0.501845;159638	0.530237;0.410024
Wono443200	Wono473110	Undirected	1.72941;208750	3.52907;262935	-0.907141;2.23816e+07	-0.641049;1.19781e+08	-0.000109706;9.48797e+07	1.72941;208750	0.531506;74491	0.551009;0.38337
Wono443200	ncRNA_Wono008161	Undirected	1.69518;660227	3.41778;617696	-0.901788;2.4088e+07	-0.5826;1.44638e+08	-9.32359e-05;1.24258e+08	1.69518;660227	0.462014;422962	0.543451;0.417107
Wono443200	Wono367150	Undirected	1.69158;741494	3.40682;671404	-0.910589;2.12912e+07	-0.748749;6.81059e+07	-0.000107471;9.83856e+07	1.69158;741494	0.476982;298549	0.543;0.410853
Wono443200	Wono367390	Undirected	1.69337;700008	3.40776;666739	-0.88501;2.95134e+07	-0.853096;2.62003e+07	-8.929e-05;1.32501e+08	1.69337;700008	0.485519;241765	0.550905;0.401203
Wono443200	Wono416270	Undirected	1.73092;199404	3.53559;252294	-0.907527;2.22593e+07	-0.394664;2.21232e+08	-0.00010333;1.05278e+08	1.73092;199404	0.520596;97884	0.536648;0.397905
Wono443200	ncRNA_Wono002841	Undirected	1.73401;182185	3.53781;248852	-0.891421;2.74267e+07	-0.843045;2.86916e+07	-0.00010418;1.03822e+08	1.73401;182185	0.559067;39818	0.568965;0.360917
Wono443220	Wono263720	Undirected	1.54148;1.61906e+07	2.66632;1.25599e+07	-0.942242;1.17116e+07	-0.741259;7.32028e+07	-0.000131589;6.74165e+07	1.54148;1.61916e+07	0.322646;6.30671e+06	0.594051;0.451043
Wono443220	Wono263860	Undirected	1.55722;1.31997e+07	2.87222;7.33975e+06	-0.562934;1.45007e+08	-0.921886;7.77208e+06	-7.66194e-05;1.62207e+08	1.55722;1.31997e+07	0.31877;6.73184e+06	0.614997;0.433178
Wono443220	Wono274080	Undirected	1.55491;1.36189e+07	2.83461;8.14776e+06	-0.568978;1.42526e+08	-0.906956;1.1624e+07	-9.34541e-05;1.23815e+08	1.55491;1.36189e+07	0.313455;7.35743e+06	0.614677;0.437157
Wono443220	Wono103050	Undirected	1.56647;1.15908e+07	2.86538;7.48175e+06	-0.591105;1.33692e+08	-0.913643;9.72643e+06	-8.99473e-05;1.31096e+08	1.56647;1.15908e+07	0.324623;6.09936e+06	0.62773;0.416689
Wono443220	Wono191250	Undirected	1.63424;3.40578e+06	3.06956;3.96881e+06	-0.906849;2.24743e+07	-0.854704;2.50606e+07	-0.000124637;7.49255e+07	1.63424;3.40578e+06	0.409014;1.28442e+06	0.629333;0.369791
Wono401370	Wono372720	Undirected	1.814;20140	3.09503;3.61563e+06	-0.884396;2.97139e+07	-0.906956;1.16269e+07	-9.74973e-05;1.15868e+08	1.814;20140	0.605069;14794	0.583459;0.336804
Wono401370	Wono373440	Undirected	1.73078;200192	2.9197;6.40662e+06	-0.620851;1.22212e+08	-0.877098;1.89857e+07	-6.26059e-05;2.01375e+08	1.73078;200192	0.461472;428190	0.545902;0.415445
Wono401370	Wono248260	Undirected	1.775;66131	2.99007;5.18098e+06	-0.879562;3.12974e+07	-0.780057;5.04353e+07	-8.92519e-05;1.32582e+08	1.775;66131	0.522336;93575	0.550868;0.386832
Wono401370	Wono411620	Undirected	1.81656;18323	3.13604;3.07899e+06	-0.851398;4.06176e+07	-0.747983;7.02965e+07	-7.9627e-05;1.54695e+08	1.81656;18323	0.566427;34056	0.563816;0.362259
Wono401370	Wono442690	Undirected	1.77318;69351.5	3.01701;4.75083e+06	-0.839692;4.45321e+07	-0.854704;2.4943e+07	-9.20397e-05;1.2671e+08	1.77318;69351.5	0.529652;77974	0.56652;0.372627
Wono401400	Wono103070	Undirected	nan;nan	nan;nan	0.985754;1.4872e+06	1;13041	0.000186346;3.2207e+07	0.572438;4.13997e+08	0.349701;3.9426e+06	0.594373;0.432939
Wono401400	Wono103180	Undirected	1.58208;9.13691e+06	3.29523;1.42849e+06	-0.857992;3.84247e+07	-0.761853;5.97606e+07	-0.000119295;8.14209e+07	1.58208;9.13691e+06	0.36304;3.09871e+06	0.667831;0.355872
Wono401400	Wono416730	Undirected	1.63281;3.5153e+06	3.18443;2.50098e+06	-0.737831;7.96676e+07	-0.761853;5.97608e+07	-7.98824e-05;1.5407e+08	1.63281;3.5153e+06	0.362727;3.11666e+06	0.571379;0.445943
Wono401400	Wono131100	Undirected	nan;nan	nan;nan	0.99648;187696	1;12655	0.000200186;2.72962e+07	0.587192;4.12805e+08	0.392431;1.77982e+06	0.631338;0.375715
Wono401410	Wono263720	Undirected	1.65574;2.04839e+06	3.07559;3.88347e+06	-0.739798;7.89736e+07	-0.676073;1.05602e+08	-0.000112555;9.06231e+07	1.65574;2.04839e+06	0.374223;2.51909e+06	0.582176;0.429445
Wono401410	Wono372700	Undirected	1.4934;2.68078e+07	2.67811;1.22036e+07	-0.785486;6.30109e+07	-0.964813;1.23658e+06	-0.000152734;4.97744e+07	1.4934;2.71324e+07	0.354857;3.5949e+06	0.586569;0.436978
Wono401410	Wono373760	Undirected	1.5104;2.29127e+07	2.79702;9.0161e+06	-0.832016;4.71194e+07	-0.971855;785299	-0.000145345;5.51835e+07	1.5104;2.29756e+07	0.378736;2.31361e+06	0.614836;0.397545
Wono401410	Wono191250	Undirected	1.71244;368942	3.28228;1.53774e+06	-0.694813;9.49755e+07	-0.763018;5.74217e+07	-0.00010966;9.49509e+07	1.71244;368942	0.463384;409827	0.610934;0.362597
Wono401410	Wono411710	Undirected	1.56316;1.21538e+07	2.98039;5.3394e+06	-0.784479;6.33599e+07	-0.943685;3.78383e+06	-0.000113493;8.92698e+07	1.56316;1.21538e+07	0.368283;2.81371e+06	0.594703;0.421573
Wono401410	Wono458260	Undirected	1.43566;3.82029e+07	2.84659;7.88379e+06	-0.89139;2.74369e+07	-0.908473;1.08344e+07	-0.0001547;4.84495e+07	1.43566;4.30429e+07	0.323006;6.26868e+06	0.61656;0.428787
Wono401410	Wono442820	Undirected	1.63438;3.39527e+06	3.04535;4.32062e+06	-0.720311;8.58731e+07	-0.971855;787010	-0.000127826;7.13516e+07	1.63438;3.39527e+06	0.448395;570646	0.620561;0.36056
Wono407330	Wono413970	Undirected	1.4292;3.92496e+07	3.15632;2.82986e+06	-0.872337;3.36719e+07	-0.783217;4.88969e+07	-0.000180207;3.47387e+07	1.4292;4.49671e+07	0.314994;7.17069e+06	0.606756;0.443958
Wono407330	Wono248250	Undirected	1.4211;4.04973e+07	3.16778;2.69283e+06	-0.953786;8.52194e+06	-0.552448;1.56771e+08	-0.000128776;7.03297e+07	1.4211;4.74099e+07	0.304991;8.46124e+06	0.630052;0.427513
Wono407330	Wono458260	Undirected	1.52359;1.99477e+07	3.31205;1.29177e+06	-0.782205;6.41473e+07	-0.734266;7.88601e+07	-0.000124827;7.47057e+07	1.52359;1.99614e+07	0.322247;6.34962e+06	0.604082;0.44155
Wono407330	Wono029780	Undirected	1.37621;4.63367e+07	3.26674;1.67335e+06	-0.962781;6.21635e+06	-0.41958;2.10923e+08	-0.000153422;4.9305e+07	1.37621;6.18377e+07	0.313456;7.35729e+06	0.611075;0.440749
Wono407330	Wono443150	Undirected	1.565;1.1839e+07	3.42492;583974	-0.841804;4.38232e+07	-0.237762;3.09681e+08	-0.000131029;6.79832e+07	1.565;1.1839e+07	0.340058;4.67564e+06	0.600414;0.433315
Wono415090	Wono413970	Undirected	1.50129;2.50056e+07	3.57425;204424	-0.843718;4.31818e+07	-0.778006;5.06581e+07	-8.91223e-05;1.3286e+08	1.50129;2.51673e+07	0.353301;3.69718e+06	0.624745;0.402245
Wono415090	Wono372750	Undirected	1.48985;2.76082e+07	3.39682;723693	-0.790902;6.11402e+07	-0.740562;7.35485e+07	-0.000111638;9.19709e+07	1.48985;2.8035e+07	0.318942;6.71234e+06	0.599658;0.448172
Wono415090	Wono373760	Undirected	1.62812;3.89059e+06	3.33741;1.09897e+06	-0.723896;8.46006e+07	-0.757204;6.18603e+07	-0.000129068;7.00194e+07	1.62812;3.89059e+06	0.387471;1.95896e+06	0.592135;0.41327
Wono415090	Wono248250	Undirected	1.49917;2.54918e+07	3.59217;186830	-0.96163;6.49999e+06	-0.757204;6.18603e+07	-0.000170494;3.92864e+07	1.49917;2.56897e+07	0.40911;1.28195e+06	0.696232;0.309158
Wono415090	Wono367270	Undirected	1.51988;2.07693e+07	3.62621;156957	-0.898394;2.5175e+07	-0.569983;1.50212e+08	-0.000198522;2.78346e+07	1.51988;2.07901e+07	0.384509;2.07349e+06	0.649289;0.36306
Wono415090	Wono367420	Undirected	1.62988;3.74639e+06	3.37751;834122	-0.757555;7.27342e+07	-0.778006;5.06568e+07	-0.000103687;1.04662e+08	1.62988;3.74639e+06	0.393128;1.75573e+06	0.594753;0.407987
Wono415090	Wono458260	Undirected	1.5858;8.60326e+06	3.63523;149786	-0.770399;6.82488e+07	-0.778006;5.06571e+07	-0.000134631;6.44378e+07	1.5858;8.60326e+06	0.404491;1.40521e+06	0.655454;0.348403
Wono415090	Wono029780	Undirected	1.46476;3.29329e+07	3.77033;63736.5	-0.954974;8.20633e+06	-0.54502;1.60633e+08	-0.00012486;7.46668e+07	1.46476;3.47184e+07	0.384406;2.07758e+06	0.65514;0.357683
Wono415090	Wono443150	Undirected	1.65214;2.24128e+06	3.86873;27140	-0.855729;3.91758e+07	-0.578304;1.4684e+08	-0.00013641;6.27713e+07	1.65214;2.24128e+06	0.478252;289423	0.683632;0.296687
Wono415100	Wono411310	Undirected	1.52712;1.91782e+07	3.10438;3.48976e+06	-0.944289;1.11309e+07	-0.811189;3.84961e+07	-9.8185e-05;1.14565e+08	1.52712;1.91873e+07	0.34346;4.40512e+06	0.585792;0.444897
Wono415110	ncRNA_Wono022231	Undirected	1.51077;2.28284e+07	3.39392;739443	-0.958527;7.28233e+06	-0.93007;5.65876e+06	-0.000129691;6.93634e+07	1.51077;2.28887e+07	0.419653;1.03726e+06	0.556749;0.426729
Wono415110	Wono443180	Undirected	1.23902;5.61285e+07	2.18553;3.29841e+07	-0.990711;786132	-0.923077;7.29865e+06	-0.000126609;7.26884e+07	1.23902;1.09711e+08	0.337894;4.85541e+06	0.600364;0.434746
Wono206510	Wono103180	Undirected	1.56892;1.11841e+07	3.19773;2.35338e+06	-0.874641;3.29116e+07	-0.317248;2.6311e+08	-0.00011483;8.73831e+07	1.56892;1.11841e+07	0.319681;6.62982e+06	0.610369;0.437133
Wono206510	Wono416730	Undirected	1.63435;3.39754e+06	3.16171;2.76552e+06	-0.759086;7.21972e+07	-0.921886;7.83806e+06	-7.73154e-05;1.60441e+08	1.63435;3.39754e+06	0.401477;1.49128e+06	0.582741;0.414122
Wono206570	Wono485660	Undirected	1.5803;9.40084e+06	3.47859;380078	-0.81665;5.23236e+07	-0.772364;5.37966e+07	-0.000181204;3.43121e+07	1.5803;9.40084e+06	0.399353;1.55471e+06	0.605053;0.395773
Wono206570	Wono390500	Undirected	1.50261;2.47026e+07	3.11562;3.34116e+06	-0.844008;4.3084e+07	-0.901431;1.29521e+07	-0.000145923;5.47334e+07	1.50261;2.48448e+07	0.343583;4.39556e+06	0.587466;0.443252
Wono206570	Wono396680	Undirected	1.58288;9.01998e+06	3.49219;341762	-0.78191;6.42492e+07	-0.6972;9.69958e+07	-0.000110412;9.38044e+07	1.58288;9.01998e+06	0.368994;2.77672e+06	0.58836;0.426905
Wono206570	Wono373130	Undirected	1.53739;1.70167e+07	3.31947;1.23322e+06	-0.822962;5.01818e+07	-0.752674;6.68706e+07	-0.000131498;6.75084e+07	1.53739;1.70187e+07	0.33876;4.78282e+06	0.592432;0.441712
Wono206570	Wono373150	Undirected	1.58394;8.86758e+06	3.50742;304826	-0.824443;4.96797e+07	-0.752674;6.68706e+07	-0.000158846;4.57984e+07	1.58394;8.86758e+06	0.397149;1.62343e+06	0.612424;0.390355
Wono206570	Wono437180	Undirected	1.58142;9.23472e+06	3.4765;386462	-0.811067;5.42223e+07	-0.607427;1.34288e+08	-0.000188762;3.12735e+07	1.58142;9.23472e+06	0.383553;2.1117e+06	0.597049;0.411002
Wono206570	Wono367350	Undirected	1.52149;2.04104e+07	3.25068;1.81982e+06	-0.825245;4.94083e+07	-0.761853;5.98393e+07	-0.000139314;6.01667e+07	1.52149;2.04277e+07	0.329118;5.64938e+06	0.591439;0.449089
Wono206570	Wono411530	Undirected	1.56607;1.16581e+07	3.40033;704886	-0.813392;5.3431e+07	-0.615748;1.29637e+08	-0.000177421;3.59703e+07	1.56607;1.16581e+07	0.361756;3.17235e+06	0.588131;0.431365
Wono206570	Wono415090	Undirected	1.57559;1.01168e+07	3.48661;356986	-0.809003;5.49264e+07	-0.507576;1.75371e+08	-8.75058e-05;1.36378e+08	1.57559;1.01168e+07	0.348596;4.02099e+06	0.58723;0.440272
Wono206590	Wono486010	Undirected	1.64695;2.54244e+06	3.16933;2.67485e+06	-0.799547;5.81632e+07	-0.937063;4.16338e+06	-0.000100735;1.09861e+08	1.64695;2.54244e+06	0.436154;739240	0.571839;0.406288
Wono206590	Wono415850	Undirected	1.66235;1.72663e+06	3.36862;888800	-0.758414;7.24322e+07	-0.748252;6.91498e+07	-0.000164766;4.23289e+07	1.66235;1.72663e+06	0.432387;799158	0.58579;0.396503
Wono206590	Wono465550	Undirected	1.64641;2.57521e+06	3.20831;2.24007e+06	-0.807227;5.55332e+07	-0.937063;4.16474e+06	-0.000110271;9.40195e+07	1.64641;2.57521e+06	0.442812;642798	0.566941;0.407199
Wono391080	Wono486040	Undirected	1.68369;946938	2.88726;7.03435e+06	-0.776824;6.60162e+07	-0.978898;451772	-7.57373e-05;1.64466e+08	1.68369;946938	0.487002;233080	0.543634;0.406127
Wono391140	ncRNA_Wono004571	Undirected	1.61567;5.02721e+06	2.89764;6.82858e+06	-0.765868;6.98279e+07	-0.979021;365310	-9.13102e-05;1.28224e+08	1.61567;5.02721e+06	0.432297;800652	0.574489;0.405913
Wono391220	Wono413970	Undirected	1.41273;4.17208e+07	3.0751;3.8904e+06	-0.882507;3.03329e+07	-0.843507;2.86704e+07	-0.000133779;6.52539e+07	1.41273;4.99828e+07	0.306003;8.32223e+06	0.607997;0.449187
Wono391220	Wono372750	Undirected	1.4195;4.07369e+07	3.00574;4.92863e+06	-0.840699;4.41937e+07	-0.914421;9.40457e+06	-0.000164907;4.22512e+07	1.4195;4.78978e+07	0.324897;6.07125e+06	0.633183;0.411097
Wono391220	Wono373760	Undirected	1.57912;9.57736e+06	3.17019;2.6647e+06	-0.761196;7.14597e+07	-0.921886;7.87346e+06	-0.000129831;6.92173e+07	1.57912;9.57736e+06	0.379075;2.2988e+06	0.613705;0.398395
Wono391220	Wono248250	Undirected	1.3868;4.51102e+07	2.98522;5.26014e+06	-0.974386;3.57409e+06	-0.783789;4.80381e+07	-0.000171132;3.89652e+07	1.3868;5.82801e+07	0.336233;4.99789e+06	0.667771;0.369849
Wono391220	Wono367270	Undirected	1.42299;4.02112e+07	3.10169;3.52582e+06	-0.901728;2.41071e+07	-0.623299;1.26642e+08	-0.000175482;3.68606e+07	1.42299;4.68359e+07	0.296879;9.65484e+06	0.597722;0.466496
Wono391220	Wono411710	Undirected	1.58308;8.99122e+06	3.03362;4.49604e+06	-0.688008;9.74263e+07	-0.906956;1.16189e+07	-0.000111515;9.21535e+07	1.58308;8.99122e+06	0.353038;3.7147e+06	0.579366;0.444724
Wono391220	Wono458260	Undirected	1.53811;1.687e+07	3.44499;497263	-0.82176;5.05891e+07	-0.936815;4.71624e+06	-0.000149599;5.19813e+07	1.53811;1.68717e+07	0.410924;1.23581e+06	0.684504;0.31928
Wono391270	Wono373370	Undirected	1.70596;460928	3.01242;4.82256e+06	-0.763363;7.07025e+07	-0.772002;5.38766e+07	-0.000114449;8.79177e+07	1.70596;460928	0.441675;658470	0.555023;0.417351
Wono391270	Wono373390	Undirected	1.66605;1.56497e+06	3.24878;1.83783e+06	-0.648416;1.11865e+08	-0.877098;1.89878e+07	-0.000149019;5.24045e+07	1.66605;1.56497e+06	0.434544;764557	0.601611;0.382303
Wono391270	Wono435620	Undirected	1.68344;954210	3.00702;4.90826e+06	-0.771852;6.77422e+07	-0.92935;6.27883e+06	-0.0001393;6.01796e+07	1.68344;954210	0.462368;419508	0.571477;0.394889
Wono391270	Wono103480	Undirected	1.65079;2.3168e+06	2.9754;5.4224e+06	-0.834957;4.61276e+07	-0.787598;4.73803e+07	-0.000141584;5.82271e+07	1.65079;2.3168e+06	0.396857;1.63258e+06	0.577424;0.421125
Wono391270	Wono103520	Undirected	1.67848;1.10557e+06	3.02928;4.56189e+06	-0.807191;5.55458e+07	-0.748608;6.8562e+07	-0.000131374;6.76334e+07	1.67848;1.10557e+06	0.414704;1.14584e+06	0.568821;0.419202
Wono391270	Wono458050	Undirected	1.66785;1.49074e+06	2.96149;5.65781e+06	-0.754298;7.38754e+07	-0.915516;9.10242e+06	-0.000132955;6.60571e+07	1.66785;1.49074e+06	0.432497;797363	0.561479;0.416499
Wono391270	Wono401370	Undirected	1.68599;882956	2.90244;6.73524e+06	-0.880684;3.0929e+07	-0.914421;9.40233e+06	-0.000137904;6.14133e+07	1.68599;882956	0.466112;385192	0.563156;0.399875
Wono391300	Wono485660	Undirected	1.59386;7.51519e+06	3.40527;679316	-0.651209;1.10833e+08	-0.562367;1.53225e+08	-9.37522e-05;1.23213e+08	1.59386;7.51519e+06	0.338906;4.77073e+06	0.580628;0.45272
Wono391300	Wono485850	Undirected	1.54779;1.49554e+07	3.26708;1.67031e+06	-0.677506;1.01227e+08	-0.647234;1.17534e+08	-0.000113288;8.95634e+07	1.54779;1.49557e+07	0.308742;7.9559e+06	0.606663;0.448526
Wono391300	Wono396680	Undirected	1.5935;7.56196e+06	3.40149;698762	-0.638597;1.15515e+08	-0.556352;1.55968e+08	-0.000106465;1.00011e+08	1.5935;7.56196e+06	0.340957;4.60298e+06	0.591541;0.441124
Wono391300	Wono373130	Undirected	1.55915;1.28546e+07	3.30753;1.32767e+06	-0.678687;1.00798e+08	-0.752674;6.68998e+07	-0.000119235;8.14977e+07	1.55915;1.28546e+07	0.331244;5.44715e+06	0.613539;0.426356
Wono391300	Wono373150	Undirected	1.61205;5.3964e+06	3.51839;282205	-0.67352;1.02673e+08	-0.725137;8.36405e+07	-0.000108062;9.74441e+07	1.61205;5.3964e+06	0.385199;2.04627e+06	0.630296;0.380174
Wono391300	Wono437180	Undirected	1.60213;6.49514e+06	3.44407;500912	-0.659352;1.0784e+08	-0.657353;1.12373e+08	-0.00010032;1.10613e+08	1.60213;6.49514e+06	0.358531;3.36382e+06	0.603865;0.418804
Wono391300	Wono465480	Undirected	1.62655;4.02261e+06	3.58623;192467	-0.65398;1.09811e+08	-0.899492;1.34056e+07	-0.000128572;7.05481e+07	1.62655;4.02261e+06	0.442788;643105	0.645662;0.341439
Wono391300	Wono367350	Undirected	1.54679;1.51477e+07	3.26455;1.6931e+06	-0.678777;1.00765e+08	-0.734316;7.58959e+07	-0.000115302;8.67296e+07	1.54679;1.51481e+07	0.316936;6.94164e+06	0.607789;0.441574
Wono391300	Wono411530	Undirected	1.58953;8.08874e+06	3.38734;776688	-0.665007;1.05771e+08	-0.665674;1.09308e+08	-0.000106782;9.94949e+07	1.58953;8.08874e+06	0.344883;4.29573e+06	0.601383;0.429357
Wono391300	Wono415090	Undirected	1.59229;7.72024e+06	3.43454;540720	-0.676886;1.01453e+08	-0.607427;1.34253e+08	-0.000127795;7.13846e+07	1.59229;7.72024e+06	0.356629;3.48183e+06	0.622581;0.402405
Wono391330	Wono470160	Undirected	1.20413;5.7266e+07	1.36488;8.77513e+07	-0.922249;1.76556e+07	-0.972028;708282	-0.000213646;2.33851e+07	1.20413;1.21785e+08	0.323803;6.18479e+06	0.591935;0.452283
Wono391390	Wono486030	Undirected	1.19735;5.74337e+07	1.71438;6.2208e+07	-0.962858;6.19749e+06	-0.915516;9.11709e+06	-0.000686941;589467	1.19735;1.24145e+08	0.370795;2.68579e+06	0.570557;0.441792
Wono391410	Wono485660	Undirected	1.6518;2.26017e+06	3.41429;634440	-0.706976;9.06186e+07	-0.363047;2.40474e+08	-0.000108149;9.73065e+07	1.6518;2.26017e+06	0.385212;2.04575e+06	0.56585;0.437539
Wono391410	Wono485850	Undirected	1.60806;5.82243e+06	3.31223;1.29036e+06	-0.724899;8.42449e+07	-0.888972;1.55641e+07	-0.000112547;9.06343e+07	1.60806;5.82243e+06	0.39047;1.84864e+06	0.626115;0.381382
Wono391410	Wono473050	Undirected	1.59046;7.96273e+06	3.20259;2.3008e+06	-0.784793;6.32515e+07	-0.911176;9.9307e+06	-0.000133822;6.5212e+07	1.59046;7.96273e+06	0.387846;1.94487e+06	0.601745;0.404551
Wono391410	Wono263820	Undirected	1.62241;4.3867e+06	3.38724;777244	-0.79511;5.96907e+07	-0.916084;8.53342e+06	-0.000127775;7.14066e+07	1.62241;4.3867e+06	0.432993;789251	0.653279;0.338641
Wono391410	Wono396680	Undirected	1.65709;1.97914e+06	3.44561;494720	-0.690711;9.64507e+07	-0.500012;1.78304e+08	-9.27581e-05;1.25233e+08	1.65709;1.97914e+06	0.394608;1.70601e+06	0.583038;0.417452
Wono391410	Wono470120	Undirected	1.56279;1.22175e+07	3.08328;3.77673e+06	-0.782611;6.40069e+07	-0.895105;1.45546e+07	-0.000119079;8.16978e+07	1.56279;1.22175e+07	0.350709;3.87204e+06	0.5956;0.431175
Wono391410	Wono470140	Undirected	1.57723;9.86461e+06	3.20075;2.32062e+06	-0.745291;7.70404e+07	-0.839161;3.00191e+07	-0.000114763;8.74775e+07	1.57723;9.86461e+06	0.349526;3.95489e+06	0.601177;0.42669
Wono391410	Wono414040	Undirected	1.6662;1.5586e+06	3.5169;285058	-0.729292;8.26876e+07	-0.753931;6.41961e+07	-0.000109335;9.54511e+07	1.6662;1.5586e+06	0.441255;664233	0.624072;0.360492
Wono391410	Wono372780	Undirected	1.47796;3.02167e+07	2.65932;1.2774e+07	-0.882679;3.02765e+07	-0.916084;8.53315e+06	-0.000137422;6.18468e+07	1.47796;3.11407e+07	0.322473;6.32513e+06	0.597625;0.447692
Wono391410	Wono372910	Undirected	1.50278;2.46632e+07	2.71385;1.11704e+07	-0.884756;2.95963e+07	-0.937063;4.36735e+06	-0.000127315;7.19086e+07	1.50278;2.48032e+07	0.34332;4.41622e+06	0.583499;0.447128
Wono391410	Wono372940	Undirected	1.65196;2.25123e+06	3.51003;299238	-0.754551;7.37874e+07	-0.921886;7.87901e+06	-0.00012487;7.46563e+07	1.65196;2.25123e+06	0.47278;329911	0.6616;0.31709
Wono391410	Wono373080	Undirected	1.56276;1.22226e+07	3.08214;3.79247e+06	-0.834992;4.61157e+07	-0.950728;2.85987e+06	-0.000127294;7.19315e+07	1.56276;1.22226e+07	0.389842;1.87111e+06	0.617382;0.389556
Wono391410	Wono373130	Undirected	1.62063;4.5502e+06	3.35484;978118	-0.724238;8.44794e+07	-0.752674;6.68012e+07	-0.000116483;8.51173e+07	1.62063;4.5502e+06	0.378666;2.31656e+06	0.601458;0.409685
Wono391410	Wono373150	Undirected	1.67169;1.34164e+06	3.53793;248683	-0.721992;8.52761e+07	-0.752674;6.68012e+07	-0.000114469;8.78881e+07	1.67169;1.34164e+06	0.4497;555005	0.625061;0.356258
Wono391410	Wono373620	Undirected	1.57735;9.84633e+06	3.13939;3.03696e+06	-0.842456;4.36042e+07	-0.881119;1.75922e+07	-0.000122176;7.78332e+07	1.57735;9.84633e+06	0.367518;2.85349e+06	0.604215;0.413333
Wono391410	Wono373910	Undirected	1.62013;4.59694e+06	3.33195;1.13891e+06	-0.811903;5.39377e+07	-0.899492;1.3405e+07	-0.000115748;8.61149e+07	1.62013;4.59694e+06	0.413904;1.16446e+06	0.624043;0.372241
Wono391410	Wono437180	Undirected	1.69037;770278	3.63133;152816	-0.723657;8.46855e+07	-0.832092;3.23377e+07	-0.000120697;7.96497e+07	1.69037;770278	0.495433;188332	0.649751;0.319456
Wono391410	Wono367350	Undirected	1.60554;6.1022e+06	3.30068;1.38334e+06	-0.725313;8.40976e+07	-0.761853;6.02864e+07	-0.000114482;8.78698e+07	1.60554;6.1022e+06	0.362498;3.12977e+06	0.595741;0.423974
Wono391410	Wono367380	Undirected	1.65764;1.95164e+06	3.52944;262326	-0.747689;7.61976e+07	-0.795794;4.42714e+07	-0.000125552;7.38761e+07	1.65764;1.95164e+06	0.447715;578974	0.648266;0.337329
Wono391410	Wono103370	Undirected	1.26093;5.51753e+07	1.60474;6.99205e+07	-0.9593;7.08519e+06	-0.986014;188903	-0.000156223;4.74538e+07	1.26093;1.02106e+08	0.36087;3.22396e+06	0.657296;0.3671
Wono391410	Wono180800	Undirected	1.32224;5.13921e+07	1.91265;4.90132e+07	-0.950712;9.35028e+06	-0.979021;374627	-0.000163286;4.3164e+07	1.32224;8.06219e+07	0.357012;3.45803e+06	0.645535;0.38039
Wono391410	Wono180890	Undirected	1.48758;2.81167e+07	2.66811;1.25055e+07	-0.856939;3.87737e+07	-0.965035;975038	-0.000122897;7.69666e+07	1.48758;2.86197e+07	0.357906;3.4023e+06	0.607824;0.415495
Wono391410	Wono411190	Undirected	1.51413;2.20617e+07	2.86156;7.56223e+06	-0.798511;5.85198e+07	-0.965035;973028	-0.000127102;7.21422e+07	1.51413;2.21025e+07	0.370323;2.70928e+06	0.60912;0.407281
Wono391410	Wono411370	Undirected	1.589;8.16078e+06	3.25584;1.77217e+06	-0.756442;7.31237e+07	-0.804196;4.1105e+07	-0.000116404;8.52236e+07	1.589;8.16078e+06	0.357304;3.43994e+06	0.610112;0.413713
Wono391410	Wono411530	Undirected	1.6831;964025	3.60942;171117	-0.731229;8.20015e+07	-0.840413;2.88904e+07	-0.000123628;7.61021e+07	1.6831;964025	0.488437;225006	0.654578;0.317766
Wono391410	Wono451430	Undirected	1.6174;4.85737e+06	3.3487;1.0197e+06	-0.724757;8.42955e+07	-0.841132;2.8819e+07	-0.000122255;7.77377e+07	1.6174;4.85737e+06	0.393008;1.7599e+06	0.590141;0.412096
Wono391410	Wono401410	Undirected	1.54605;1.52913e+07	3.02015;4.70203e+06	-0.844525;4.29107e+07	-0.95777;1.92326e+06	-0.000128254;7.08884e+07	1.54605;1.52918e+07	0.386459;1.99782e+06	0.623334;0.385879
Wono391410	Wono407330	Undirected	1.61734;4.86311e+06	3.3373;1.0997e+06	-0.743716;7.75952e+07	-0.832168;3.18994e+07	-0.000115453;8.65206e+07	1.61734;4.86311e+06	0.389171;1.89552e+06	0.613943;0.392978
Wono391410	Wono415090	Undirected	1.65639;2.01475e+06	3.48597;358698	-0.718095;8.66607e+07	-0.732241;7.97315e+07	-0.000107627;9.81351e+07	1.65639;2.01475e+06	0.421765;993755	0.621249;0.371176
Wono391410	Wono391220	Undirected	1.61419;5.17568e+06	3.37791;831724	-0.763413;7.06851e+07	-0.906956;1.16221e+07	-0.000117541;8.37028e+07	1.61419;5.17568e+06	0.413488;1.1742e+06	0.642239;0.356381
Wono391500	Wono396700	Undirected	1.8008;31387	3.02032;4.69944e+06	-0.705821;9.10298e+07	-0.920883;8.16486e+06	-0.000100245;1.1075e+08	1.8008;31387	0.569832;31626	0.525356;0.388164
Wono391500	Wono411500	Undirected	1.82218;14781.5	3.1296;3.16037e+06	-0.783546;6.36829e+07	-0.7555;6.20125e+07	-9.68367e-05;1.17133e+08	1.82218;14781.5	0.573158;29486	0.528678;0.384744
Wono391500	Wono411860	Undirected	1.82155;15126	3.12818;3.1783e+06	-0.794822;5.97892e+07	-0.875779;1.91146e+07	-0.00010904;9.59089e+07	1.82155;15126	0.599309;16743	0.560044;0.354794
Wono391500	Wono458240	Undirected	1.83439;8948	3.1512;2.89173e+06	-0.790371;6.13235e+07	-0.875779;1.91143e+07	-9.91974e-05;1.12674e+08	1.83439;8948	0.617357;11288	0.551003;0.355718
Wono391500	Wono131010	Undirected	1.81416;20015.5	3.10566;3.4726e+06	-0.780681;6.46764e+07	-0.78557;4.77551e+07	-0.000102314;1.07048e+08	1.81416;20015.5	0.566288;34159	0.538569;0.380171
Wono391500	Wono401370	Undirected	1.81067;22673.5	3.07651;3.87061e+06	-0.738897;7.92912e+07	-0.78557;4.7755e+07	-0.000100196;1.10839e+08	1.81067;22673.5	0.555052;43377	0.521258;0.396163
Wono391530	Wono411860	Undirected	1.76236;91009.5	2.99761;5.05896e+06	-0.813848;5.32762e+07	-0.851053;2.6625e+07	-0.000108076;9.74216e+07	1.76236;91009.5	0.518573;102979	0.545907;0.391894
Wono391530	Wono458240	Undirected	1.773;69700	3.01349;4.80565e+06	-0.807116;5.55718e+07	-0.828257;3.30086e+07	-8.89634e-05;1.33202e+08	1.773;69700	0.518855;102248	0.526212;0.406172
ncRNA_Wono017811	Wono402460	Undirected	1.31652;5.18247e+07	2.75682;1.00152e+07	-0.605052;1.28264e+08	-0.440559;2.02305e+08	-0.000545104;1.43428e+06	1.31652;8.26329e+07	0.28258;1.21354e+07	0.616541;0.458462
ncRNA_Wono017821	Wono485980	Undirected	1.64074;2.9404e+06	3.28012;1.55641e+06	-0.719348;8.62154e+07	-0.761853;6.01293e+07	-0.000118985;8.18187e+07	1.64074;2.9404e+06	0.38871;1.91235e+06	0.574614;0.427964
Wono391580	Wono411860	Undirected	1.80958;23506	3.04131;4.3809e+06	-0.749061;7.57152e+07	-0.860558;2.30363e+07	-0.000102306;1.07063e+08	1.80958;23506	0.566616;33914	0.521547;0.391897
Wono391580	Wono458240	Undirected	1.82137;15233	3.05993;4.10683e+06	-0.744516;7.73135e+07	-0.860558;2.30363e+07	-9.40845e-05;1.22545e+08	1.82137;15233	0.58124;24896	0.510415;0.394488
Wono162820	Wono390430	Undirected	1.69229;724832	3.50006;321717	-0.783703;6.36286e+07	-0.748749;6.81059e+07	-9.76841e-05;1.15513e+08	1.69229;724832	0.46805;368451	0.626756;0.347806
Wono162820	Wono373020	Undirected	1.59957;6.80029e+06	3.28334;1.52877e+06	-0.78621;6.27601e+07	-0.758591;6.13791e+07	-0.000104826;1.02726e+08	1.59957;6.80029e+06	0.358766;3.34941e+06	0.580967;0.439703
Wono162820	Wono103120	Undirected	1.63311;3.4919e+06	3.4428;506106	-0.846567;4.2228e+07	-0.761853;6.00608e+07	-8.68169e-05;1.37902e+08	1.63311;3.4919e+06	0.40703;1.33591e+06	0.636979;0.363895
Wono162820	Wono411310	Undirected	1.57237;1.06251e+07	3.32474;1.19294e+06	-0.925912;1.65361e+07	-0.761853;6.00666e+07	-9.21866e-05;1.26406e+08	1.57237;1.06251e+07	0.368251;2.81542e+06	0.614966;0.403047
Wono162820	Wono443040	Undirected	1.66625;1.55643e+06	3.41562;628031	-0.789357;6.16739e+07	-0.761853;6.00685e+07	-7.75454e-05;1.59861e+08	1.66625;1.55643e+06	0.423488;959548	0.620121;0.371395
ncRNA_Wono003701	Wono386020	Undirected	1.66387;1.65869e+06	3.12856;3.17341e+06	-0.593967;1.32572e+08	-0.802837;4.1971e+07	-7.9874e-05;1.54091e+08	1.66387;1.65869e+06	0.383601;2.10976e+06	0.611737;0.397812
ncRNA_Wono003701	Wono485680	Undirected	1.65283;2.20353e+06	3.13165;3.13401e+06	-0.594675;1.32295e+08	-0.748749;6.81059e+07	-8.31398e-05;1.46287e+08	1.65283;2.20353e+06	0.365034;2.9874e+06	0.597392;0.420991
ncRNA_Wono003701	Wono485980	Undirected	1.67065;1.38058e+06	3.16444;2.7326e+06	-0.581961;1.37303e+08	-0.748749;6.81059e+07	-9.76187e-05;1.15637e+08	1.67065;1.38058e+06	0.388962;1.90304e+06	0.612252;0.3946
ncRNA_Wono003701	Wono263720	Undirected	1.64968;2.38054e+06	3.02614;4.60998e+06	-0.919225;1.85897e+07	-0.852134;2.65508e+07	-0.000128206;7.09412e+07	1.64968;2.38054e+06	0.423203;965102	0.624811;0.367463
ncRNA_Wono003701	Wono263840	Undirected	1.6668;1.53348e+06	3.15383;2.85978e+06	-0.572424;1.41125e+08	-0.748749;6.81059e+07	-7.3435e-05;1.70492e+08	1.6668;1.53348e+06	0.376316;2.42172e+06	0.593934;0.417739
ncRNA_Wono003701	Wono263860	Undirected	1.63365;3.45069e+06	3.08834;3.70704e+06	-0.541817;1.539e+08	-0.920883;8.20138e+06	-6.25571e-05;2.01524e+08	1.63365;3.45069e+06	0.375964;2.43802e+06	0.612392;0.401237
ncRNA_Wono003701	Wono459550	Undirected	1.67495;1.22418e+06	3.17985;2.55276e+06	-0.596271;1.31672e+08	-0.748749;6.81059e+07	-8.22825e-05;1.48302e+08	1.67495;1.22418e+06	0.390876;1.8341e+06	0.616001;0.390279
ncRNA_Wono003701	Wono274080	Undirected	1.6608;1.79836e+06	3.20223;2.30476e+06	-0.582897;1.36931e+08	-0.905849;1.18654e+07	-0.000100977;1.09423e+08	1.6608;1.79836e+06	0.41622;1.1114e+06	0.647796;0.350281
ncRNA_Wono003701	Wono103050	Undirected	1.65338;2.17351e+06	3.11849;3.30373e+06	-0.573325;1.4076e+08	-0.861681;2.27576e+07	-7.64498e-05;1.62639e+08	1.65338;2.17351e+06	0.382043;2.17335e+06	0.624533;0.38701
ncRNA_Wono003701	Wono103070	Undirected	1.67106;1.36513e+06	3.16666;2.70605e+06	-0.580638;1.3783e+08	-0.748749;6.81059e+07	-7.76193e-05;1.59674e+08	1.67106;1.36513e+06	0.383419;2.11705e+06	0.600763;0.40776
ncRNA_Wono003701	Wono049670	Undirected	1.60374;6.30722e+06	3.04874;4.27027e+06	-0.605279;1.28177e+08	-0.920883;8.20389e+06	-8.8324e-05;1.34587e+08	1.60374;6.30722e+06	0.361621;3.18017e+06	0.626896;0.395574
ncRNA_Wono003701	Wono191250	Undirected	1.72933;209228	3.33344;1.12788e+06	-0.877652;3.19223e+07	-0.898331;1.35304e+07	-0.000105517;1.0157e+08	1.72933;209228	0.537097;65085	0.658314;0.300085
ncRNA_Wono003701	Wono191290	Undirected	1.66211;1.73759e+06	3.14312;2.99061e+06	-0.595156;1.32107e+08	-0.748749;6.81059e+07	-8.87072e-05;1.33755e+08	1.66211;1.73759e+06	0.376581;2.40964e+06	0.60204;0.410294
ncRNA_Wono003701	Wono191350	Undirected	1.64705;2.53643e+06	3.1135;3.36888e+06	-0.601408;1.29676e+08	-0.748749;6.81059e+07	-9.16069e-05;1.27606e+08	1.64705;2.53643e+06	0.361322;3.19735e+06	0.603354;0.417658
ncRNA_Wono003701	Wono131100	Undirected	1.66664;1.54013e+06	3.1526;2.8749e+06	-0.569113;1.42471e+08	-0.748749;6.81059e+07	-7.20776e-05;1.74127e+08	1.66664;1.54013e+06	0.375478;2.46055e+06	0.595064;0.417189
ncRNA_Wono003701	Wono401400	Undirected	1.66455;1.62906e+06	3.14678;2.9455e+06	-0.566702;1.43457e+08	-0.748749;6.81059e+07	-7.02311e-05;1.7918e+08	1.66455;1.62906e+06	0.372237;2.6146e+06	0.59506;0.419006
Wono086100	Wono206570	Undirected	nan;nan	nan;nan	0.944308;1.11256e+07	0.986014;179324	0.000265765;1.34501e+07	0.666252;4.01668e+08	0.279432;1.27545e+07	0.605798;0.472379
Wono086130	Wono314940	Undirected	1.66732;1.51215e+06	3.39676;724020	-0.937518;1.30735e+07	-0.748749;6.81059e+07	-0.00011375;8.89036e+07	1.66732;1.51215e+06	0.459808;444504	0.541583;0.419563
Wono086130	Wono485700	Undirected	1.67024;1.39617e+06	3.35827;955546	-0.932329;1.46037e+07	-0.761853;6.01452e+07	-9.48806e-05;1.20955e+08	1.67024;1.39617e+06	0.452044;527754	0.545624;0.41997
Wono086130	Wono443200	Undirected	1.68725;849446	3.39265;746452	-0.911788;2.09131e+07	-0.748749;6.81059e+07	-0.000105919;1.00906e+08	1.68725;849446	0.469726;354439	0.541924;0.414846
Wono086150	Wono443090	Undirected	1.35082;4.89448e+07	1.8862;5.07132e+07	-0.849978;4.10912e+07	-0.986014;177988	-0.000157569;4.65956e+07	1.35082;7.05837e+07	0.344484;4.3262e+06	0.593283;0.437228
Wono086260	Wono456860	Undirected	1.53761;1.69716e+07	2.88758;7.02805e+06	-0.655071;1.09412e+08	-0.894388;1.4777e+07	-8.66677e-05;1.38235e+08	1.53761;1.69735e+07	0.30633;8.2776e+06	0.596971;0.459993
Wono086260	ncRNA_Wono003701	Undirected	1.68202;995739	3.31586;1.26166e+06	-0.636414;1.16333e+08	-0.914894;9.31826e+06	-8.48434e-05;1.42348e+08	1.68202;995739	0.452512;522383	0.655571;0.329293
Wono086290	Wono372720	Undirected	1.74319;143350	2.99296;5.13368e+06	-0.837264;4.53509e+07	-0.958042;1.86677e+06	-9.72309e-05;1.16376e+08	1.74319;143350	0.55093;47446	0.568666;0.363797
Wono435710	Wono470150	Undirected	nan;nan	nan;nan	0.999447;12560	0.421753;2.09036e+08	0.000508365;1.83872e+06	0.603453;4.11233e+08	0.311303;7.62627e+06	0.608817;0.444529
Wono435710	Wono411380	Undirected	1.35002;4.90201e+07	3.40951;657842	-0.673543;1.02665e+08	-0.765128;5.71209e+07	-0.000242963;1.69973e+07	1.35002;7.08626e+07	0.31926;6.67662e+06	0.632531;0.415366
Wono435710	Wono411740	Undirected	nan;nan	nan;nan	0.921061;1.80218e+07	0.992032;102553	0.00036893;5.25531e+06	0.797665;3.51026e+08	0.301115;9.01356e+06	0.610727;0.450047
Wono435720	Wono470150	Undirected	nan;nan	nan;nan	0.999484;11311.5	0.267612;2.9033e+08	0.000492291;2.05628e+06	0.636785;4.06989e+08	0.305176;8.43568e+06	0.612644;0.445105
Wono435720	Wono103180	Undirected	1.45352;3.50822e+07	3.05831;4.13054e+06	-0.645688;1.12876e+08	-0.838049;3.06228e+07	-7.7548e-05;1.59854e+08	1.45352;3.78672e+07	0.270494;1.4672e+07	0.615365;0.469861
Wono435720	Wono411380	Undirected	1.34548;4.94396e+07	3.34268;1.06161e+06	-0.691269;9.62493e+07	-0.647903;1.1738e+08	-0.000249838;1.58213e+07	1.34548;7.24496e+07	0.298664;9.3799e+06	0.62204;0.440294
Wono435720	Wono435710	Undirected	nan;nan	nan;nan	0.998948;32208	0.943436;3.91956e+06	0.000503112;1.90672e+06	0.616761;4.09725e+08	0.367861;2.8357e+06	0.672472;0.349077
Wono470430	Wono485660	Undirected	1.54528;1.54409e+07	3.51001;299291	-0.730204;8.23649e+07	-0.775924;5.25054e+07	-0.000183282;3.34421e+07	1.54528;1.54414e+07	0.377552;2.36618e+06	0.580848;0.428724
Wono470430	Wono396680	Undirected	1.55546;1.35184e+07	3.57294;205700	-0.706417;9.08172e+07	-0.78171;4.99946e+07	-0.000124192;7.54429e+07	1.55546;1.35185e+07	0.373383;2.55928e+06	0.586161;0.426361
Wono470430	Wono437180	Undirected	1.54795;1.49245e+07	3.51945;280210	-0.724132;8.45168e+07	-0.653192;1.14773e+08	-0.000175567;3.68206e+07	1.54795;1.49248e+07	0.363043;3.09851e+06	0.572881;0.444397
Wono470440	Wono443050	Undirected	1.43281;3.86715e+07	2.71907;1.10246e+07	-0.868125;3.5064e+07	-0.972028;704782	-0.000171928;3.85684e+07	1.43281;4.389e+07	0.367247;2.86782e+06	0.592686;0.423999
Wono470470	Wono263810	Undirected	1.71233;370337	2.88472;7.08548e+06	-0.848054;4.17321e+07	-0.900498;1.31016e+07	-0.000105876;1.00977e+08	1.71233;370337	0.476632;301060	0.537238;0.415414
Wono470470	Wono248260	Undirected	1.73564;174050	2.87439;7.29482e+06	-0.871341;3.39999e+07	-0.839991;2.89764e+07	-0.00013812;6.12201e+07	1.73564;174050	0.502867;155472	0.530453;0.409454
Wono470480	Wono485660	Undirected	1.63501;3.34798e+06	3.81354;45210.5	-0.884367;2.97236e+07	-0.548129;1.58894e+08	-0.000128446;7.06832e+07	1.63501;3.34798e+06	0.454997;494851	0.667585;0.31808
Wono470480	Wono485850	Undirected	1.59576;7.27218e+06	3.72059;90295.5	-0.908079;2.20847e+07	-0.46788;1.91131e+08	-0.000141549;5.82567e+07	1.59576;7.27218e+06	0.418498;1.06202e+06	0.691794;0.309733
Wono470480	Wono390490	Undirected	1.5297;1.86247e+07	3.28867;1.48341e+06	-0.906579;2.25607e+07	-0.597173;1.38608e+08	-0.000158784;4.5837e+07	1.5297;1.86312e+07	0.340496;4.64005e+06	0.599477;0.433923
Wono470480	Wono390500	Undirected	1.53879;1.67313e+07	3.3654;909469	-0.909865;2.15193e+07	-0.619734;1.28541e+08	-0.000153536;4.92272e+07	1.53879;1.67329e+07	0.354723;3.60353e+06	0.622951;0.403136
Wono470480	Wono396680	Undirected	1.63556;3.30709e+06	3.81613;44172	-0.856236;3.90072e+07	-0.338037;2.5256e+08	-0.000110804;9.32141e+07	1.63556;3.30709e+06	0.436835;728880	0.66382;0.327935
Wono470480	Wono470140	Undirected	1.52223;2.02468e+07	3.33801;1.09467e+06	-0.905868;2.27864e+07	-0.356643;2.42759e+08	-0.000152333;5.00499e+07	1.52223;2.02628e+07	0.330665;5.50199e+06	0.63454;0.406156
Wono470480	Wono414040	Undirected	1.61901;4.70267e+06	3.73429;82506	-0.890021;2.78803e+07	-0.444147;2.00093e+08	-0.00014163;5.81883e+07	1.61901;4.70267e+06	0.431391;815807	0.665192;0.328787
Wono470480	Wono271250	Undirected	1.57756;9.81424e+06	3.50394;312560	-0.902215;2.39512e+07	-0.565926;1.52344e+08	-0.000160819;4.46036e+07	1.57756;9.81424e+06	0.391586;1.80925e+06	0.625252;0.381613
Wono470480	Wono372940	Undirected	1.56927;1.11269e+07	3.50277;315264	-0.885169;2.94613e+07	-0.488935;1.83093e+08	-0.000144476;5.58692e+07	1.56927;1.11269e+07	0.375087;2.47864e+06	0.642045;0.374363
Wono470480	Wono373130	Undirected	1.6083;5.79629e+06	3.76626;65762.5	-0.909814;2.15357e+07	-0.761853;6.01819e+07	-0.00015098;5.09948e+07	1.6083;5.79629e+06	0.457769;465502	0.702395;0.28685
Wono470480	Wono373150	Undirected	1.66003;1.83487e+06	3.96382;8168.5	-0.904808;2.31232e+07	-0.734316;7.61177e+07	-0.000141179;5.85671e+07	1.66003;1.83487e+06	0.532028;73604	0.715837;0.255051
Wono470480	Wono373260	Undirected	1.35605;4.84431e+07	2.38504;2.31647e+07	-0.942705;1.15797e+07	-0.846154;2.74148e+07	-0.000232416;1.90153e+07	1.35605;6.87647e+07	0.305783;8.3521e+06	0.623645;0.433503
Wono470480	Wono437180	Undirected	1.64762;2.50218e+06	3.87674;24938	-0.878348;3.16945e+07	-0.515897;1.72345e+08	-0.000119546;8.11011e+07	1.64762;2.50218e+06	0.471846;337199	0.681659;0.30038
Wono470480	Wono465480	Undirected	1.65983;1.84443e+06	3.94834;10287	-0.866966;3.54473e+07	-0.772592;5.35542e+07	-0.000174161;3.74833e+07	1.65983;1.84443e+06	0.53447;69288	0.695017;0.271453
Wono470480	Wono367350	Undirected	1.59482;7.39227e+06	3.71833;91613.5	-0.91017;2.1423e+07	-0.752674;6.69192e+07	-0.000145813;5.48181e+07	1.59482;7.39227e+06	0.439098;695188	0.698364;0.296505
Wono470480	Wono367380	Undirected	1.58704;8.42919e+06	3.59726;182184	-0.883104;3.01369e+07	-0.514097;1.73117e+08	-0.000122045;7.7992e+07	1.58704;8.42919e+06	0.390224;1.85753e+06	0.655744;0.354449
Wono470480	Wono411370	Undirected	1.51443;2.19938e+07	3.27189;1.62771e+06	-0.898054;2.52844e+07	-0.622378;1.27973e+08	-0.000150909;5.10451e+07	1.51443;2.20332e+07	0.329785;5.58491e+06	0.635599;0.40565
Wono470480	Wono411530	Undirected	1.63502;3.34723e+06	3.82119;42169	-0.88277;3.02468e+07	-0.532539;1.64453e+08	-0.0001214;7.87797e+07	1.63502;3.34723e+06	0.453298;513494	0.67922;0.308591
Wono470480	ncRNA_Wono020491	Undirected	1.58286;9.02285e+06	3.5626;216750	-0.817139;5.21574e+07	-0.46788;1.9106e+08	-0.000140304;5.93102e+07	1.58286;9.02285e+06	0.377354;2.37497e+06	0.60647;0.405867
Wono470480	Wono407330	Undirected	1.55802;1.30556e+07	3.46684;417384	-0.894125;2.65515e+07	-0.300699;2.7252e+08	-0.000133168;6.58482e+07	1.55802;1.30556e+07	0.355149;3.57615e+06	0.635872;0.390631
Wono470480	Wono415090	Undirected	1.64326;2.77423e+06	3.89981;19414.5	-0.902892;2.37356e+07	-0.703118;9.40036e+07	-0.000147301;5.36801e+07	1.64326;2.77423e+06	0.497315;179425	0.711962;0.267103
Wono470480	Wono391220	Undirected	1.52584;1.9456e+07	3.31664;1.25564e+06	-0.901124;2.43005e+07	-0.548653;1.58732e+08	-0.000161068;4.44556e+07	1.52584;1.94666e+07	0.338611;4.79535e+06	0.631444;0.404377
Wono470500	Wono486020	Undirected	1.66978;1.41401e+06	2.83597;8.11751e+06	-0.951659;9.09313e+06	-0.906956;1.16297e+07	-9.95829e-05;1.11962e+08	1.66978;1.41401e+06	0.452597;521487	0.564701;0.404568
Wono470500	Wono486040	Undirected	1.72473;242742	2.81039;8.70088e+06	-0.937152;1.31807e+07	-0.906956;1.16297e+07	-0.000101294;1.08854e+08	1.72473;242742	0.511221;124706	0.533517;0.403847
Wono470500	Wono263810	Undirected	1.74186;148207	2.94828;5.88724e+06	-0.880956;3.08401e+07	-0.705411;9.30975e+07	-9.07199e-05;1.29461e+08	1.74186;148207	0.478703;286216	0.537592;0.414245
Wono470500	Wono372720	Undirected	1.83478;8797	3.15638;2.82914e+06	-0.931522;1.48439e+07	-0.809916;3.92275e+07	-9.91411e-05;1.12779e+08	1.83478;8797	0.631573;8224	0.589956;0.325182
Wono470500	Wono373440	Undirected	1.75331;113088	3.00459;4.94697e+06	-0.654526;1.09611e+08	-0.750198;6.7412e+07	-6.33675e-05;1.9906e+08	1.75331;113088	0.466257;383902	0.541415;0.416786
Wono470500	Wono248260	Undirected	1.80049;31693.5	3.07633;3.87314e+06	-0.9339;1.41384e+07	-0.847239;2.70044e+07	-8.79515e-05;1.354e+08	1.80049;31693.5	0.581872;24546	0.579738;0.346117
Wono470500	Wono411620	Undirected	1.83375;9198	3.1834;2.5126e+06	-0.898561;2.51214e+07	-0.725431;8.25185e+07	-9.20861e-05;1.26613e+08	1.83375;9198	0.606028;14481	0.57881;0.339795
Wono470500	Wono130930	Undirected	1.77793;61242.5	2.94698;5.91021e+06	-0.84256;4.35693e+07	-0.92935;6.38999e+06	-9.22214e-05;1.26334e+08	1.77793;61242.5	0.556346;42204	0.525174;0.392969
Wono470500	Wono442690	Undirected	1.79322;39595	3.08373;3.77052e+06	-0.885549;2.93371e+07	-0.772592;5.35679e+07	-9.56843e-05;1.1937e+08	1.79322;39595	0.54971;48772	0.571293;0.362286
Wono470500	Wono391500	Undirected	1.83415;9040.5	3.15406;2.85699e+06	-0.780079;6.48849e+07	-0.717913;8.72875e+07	-9.10193e-05;1.28833e+08	1.83415;9040.5	0.584997;22964	0.531913;0.378616
Wono470500	Wono391580	Undirected	1.82256;14546.5	3.06878;3.97982e+06	-0.735973;8.03231e+07	-0.860558;2.30363e+07	-8.51979e-05;1.4154e+08	1.82256;14546.5	0.580135;25470	0.509643;0.395386
Wono470540	Wono485660	Undirected	1.59233;7.71494e+06	3.64795;139628	-0.704559;9.14809e+07	-0.576604;1.47585e+08	-0.000142341;5.75976e+07	1.59233;7.71494e+06	0.38637;2.00114e+06	0.601436;0.405597
Wono470540	Wono485850	Undirected	1.54701;1.51053e+07	3.48422;363608	-0.724567;8.43624e+07	-0.600446;1.37548e+08	-0.00012356;7.61824e+07	1.54701;1.51057e+07	0.340608;4.63106e+06	0.616406;0.417706
Wono470540	Wono396680	Undirected	1.59403;7.49344e+06	3.65714;132648	-0.676425;1.0162e+08	-0.556352;1.55751e+08	-7.17335e-05;1.7506e+08	1.59403;7.49344e+06	0.364497;3.01703e+06	0.591429;0.42674
Wono470540	Wono414040	Undirected	1.58071;9.33968e+06	3.5864;192306	-0.701892;9.2437e+07	-0.444147;2.00103e+08	-6.95712e-05;1.81016e+08	1.58071;9.33968e+06	0.345635;4.23872e+06	0.579708;0.449144
Wono470540	Wono372940	Undirected	1.555;1.36024e+07	3.47779;382456	-0.726895;8.35365e+07	-0.67182;1.06419e+08	-0.00012685;7.24212e+07	1.555;1.36024e+07	0.349579;3.95115e+06	0.602587;0.425335
Wono470540	Wono373130	Undirected	1.56022;1.26657e+07	3.54357;240512	-0.725174;8.41471e+07	-0.752674;6.69643e+07	-0.000126415;7.2904e+07	1.56022;1.26657e+07	0.369469;2.75265e+06	0.626499;0.391718
Wono470540	Wono373150	Undirected	1.60966;5.64971e+06	3.76368;67012.5	-0.724038;8.45503e+07	-0.752674;6.69644e+07	-0.0001391;6.03538e+07	1.60966;5.64971e+06	0.427429;885538	0.641294;0.351341
Wono470540	Wono437180	Undirected	1.60853;5.77132e+06	3.74126;78663	-0.712752;8.85605e+07	-0.644871;1.17873e+08	-0.000143918;5.63147e+07	1.60853;5.77132e+06	0.413386;1.17659e+06	0.627232;0.369674
Wono470540	Wono465480	Undirected	1.62178;4.44425e+06	3.8242;41069	-0.691128;9.63001e+07	-0.839774;2.91548e+07	-0.000102641;1.06474e+08	1.62178;4.44425e+06	0.448215;572879	0.629364;0.353216
Wono470540	Wono367350	Undirected	1.54537;1.54234e+07	3.47687;385287	-0.726039;8.38402e+07	-0.761853;6.00928e+07	-0.000126889;7.23779e+07	1.54537;1.5424e+07	0.355414;3.55906e+06	0.622544;0.403129
Wono470540	Wono367380	Undirected	1.55854;1.2963e+07	3.49091;345162	-0.722206;8.52002e+07	-0.802837;4.17797e+07	-0.000124253;7.53723e+07	1.55854;1.2963e+07	0.369815;2.73496e+06	0.622589;0.395158
Wono470540	Wono411530	Undirected	1.59491;7.38068e+06	3.67118;122514	-0.716402;8.7264e+07	-0.653192;1.14777e+08	-0.000135623;6.35012e+07	1.59491;7.38068e+06	0.394289;1.71666e+06	0.622269;0.382979
Wono470540	Wono415090	Undirected	1.59966;6.78937e+06	3.7303;84790	-0.714247;8.80287e+07	-0.769685;5.40208e+07	-8.59435e-05;1.39853e+08	1.59966;6.78937e+06	0.403528;1.4322e+06	0.639562;0.363155
Wono470540	Wono391220	Undirected	1.52208;2.02802e+07	3.33458;1.11958e+06	-0.738564;7.94087e+07	-0.686749;1.00295e+08	-0.000127406;7.18097e+07	1.52208;2.02965e+07	0.316511;6.9913e+06	0.592063;0.457338
Wono470560	Wono413970	Undirected	1.53359;1.78029e+07	3.72182;89574	-0.836077;4.57501e+07	-0.734316;7.61153e+07	-0.000104421;1.03411e+08	1.53359;1.78066e+07	0.377726;2.35843e+06	0.609941;0.402521
Wono470560	Wono372750	Undirected	1.53202;1.81329e+07	3.6107;170066	-0.765786;6.98564e+07	-0.734316;7.61156e+07	-5.2701e-05;2.33264e+08	1.53202;1.81376e+07	0.341657;4.54712e+06	0.584759;0.447033
Wono470560	Wono373760	Undirected	1.67137;1.35346e+06	3.5078;303972	-0.714211;8.80413e+07	-0.752674;6.69668e+07	-0.00011863;8.22774e+07	1.67137;1.35346e+06	0.446182;598591	0.600637;0.378089
Wono470560	Wono248250	Undirected	1.5434;1.58097e+07	3.79616;52245	-0.944881;1.09645e+07	-0.752674;6.69664e+07	-0.000140238;5.93671e+07	1.5434;1.58104e+07	0.432138;803285	0.680467;0.314944
Wono470560	Wono367270	Undirected	1.56642;1.15991e+07	3.84762;33359	-0.885718;2.92823e+07	-0.752674;6.69666e+07	-0.000183235;3.34616e+07	1.56642;1.15991e+07	0.444554;619759	0.657997;0.330125
Wono470560	Wono367420	Undirected	1.67184;1.33604e+06	3.52313;273354	-0.749926;7.54113e+07	-0.734316;7.61164e+07	-9.78143e-05;1.15266e+08	1.67184;1.33604e+06	0.442823;642626	0.596154;0.383244
Wono470560	Wono458260	Undirected	1.62847;3.86168e+06	3.8198;42707.5	-0.758312;7.24682e+07	-0.734316;7.6116e+07	-0.000122576;7.73502e+07	1.62847;3.86168e+06	0.44607;600084	0.650622;0.335923
Wono470560	Wono029780	Undirected	1.50507;2.41374e+07	3.96588;7901.5	-0.94049;1.22139e+07	-0.725137;8.36099e+07	-0.00011056;9.358e+07	1.50507;2.42483e+07	0.436907;727795	0.658926;0.332191
Wono470560	Wono442620	Undirected	1.6123;5.37044e+06	3.59419;184954	-0.823341;5.00535e+07	-0.725137;8.361e+07	-6.37344e-05;1.97953e+08	1.6123;5.37044e+06	0.39353;1.74216e+06	0.579052;0.421487
Wono470560	Wono443150	Undirected	1.6971;620053	4.04466;1535	-0.847246;4.2002e+07	-0.761853;6.00893e+07	-0.000134934;6.41499e+07	1.6971;620053	0.595893;18067	0.710659;0.245012
Wono470560	Wono206570	Undirected	1.61378;5.21752e+06	3.64069;145394	-0.799534;5.81678e+07	-0.725137;8.36102e+07	-8.88816e-05;1.33379e+08	1.61378;5.21752e+06	0.403761;1.42556e+06	0.597682;0.400032
Wono470560	Wono391300	Undirected	1.63706;3.19734e+06	3.61596;165581	-0.668205;1.04606e+08	-0.752674;6.6976e+07	-0.000122129;7.78893e+07	1.63706;3.19734e+06	0.423019;968720	0.639437;0.354795
Wono470560	Wono391410	Undirected	1.69865;589172	3.64029;145711	-0.709085;8.98684e+07	-0.725137;8.36102e+07	-0.00010117;1.09077e+08	1.69865;589172	0.481491;267310	0.626666;0.342987
Wono470560	Wono470480	Undirected	1.68682;860791	4.0693;662	-0.890404;2.77562e+07	-0.734316;7.60911e+07	-0.000136132;6.30269e+07	1.68682;860791	0.603066;15458	0.73069;0.228008
Wono470560	Wono470540	Undirected	1.63908;3.05392e+06	3.90395;18508	-0.70381;9.17497e+07	-0.725137;8.36102e+07	-7.56536e-05;1.64682e+08	1.63908;3.05392e+06	0.450215;549039	0.638017;0.345114
Wono470670	Wono401410	Undirected	1.31725;5.17703e+07	2.41101;2.20109e+07	-0.840661;4.42065e+07	-0.950728;2.72204e+06	-0.00018015;3.47632e+07	1.31725;8.23757e+07	0.309001;7.92185e+06	0.606638;0.448362
Wono166760	Wono371630	Undirected	1.53046;1.84628e+07	3.09476;3.61928e+06	-0.775278;6.6553e+07	-0.921886;7.80317e+06	-0.000117254;8.40834e+07	1.53046;1.84686e+07	0.346415;4.18039e+06	0.597219;0.432321
Wono166760	Wono103100	Undirected	1.68755;841551	3.24877;1.83792e+06	-0.672049;1.03209e+08	-0.905849;1.18429e+07	-8.90862e-05;1.32938e+08	1.68755;841551	0.450791;542360	0.610029;0.368381
Wono166760	Wono103120	Undirected	1.61;5.61312e+06	3.25908;1.74258e+06	-0.880734;3.09128e+07	-0.906956;1.16311e+07	-7.73391e-05;1.60381e+08	1.61;5.61312e+06	0.399813;1.54069e+06	0.628416;0.374844
Wono166760	Wono411310	Undirected	1.54069;1.63483e+07	3.10053;3.54136e+06	-0.954255;8.39749e+06	-0.83231;3.12345e+07	-0.000107579;9.82128e+07	1.54069;1.63493e+07	0.361355;3.19546e+06	0.605689;0.415482
Wono166780	Wono371630	Undirected	1.50555;2.4027e+07	3.0008;5.00796e+06	-0.768925;6.8762e+07	-0.921886;7.86859e+06	-0.000106047;1.00695e+08	1.50555;2.41324e+07	0.326127;5.94537e+06	0.592369;0.45025
Wono166780	Wono103100	Undirected	1.65298;2.19533e+06	3.14619;2.95268e+06	-0.664331;1.06018e+08	-0.905849;1.18426e+07	-8.59239e-05;1.39897e+08	1.65298;2.19533e+06	0.404266;1.4114e+06	0.589678;0.406716
Wono166780	Wono103120	Undirected	1.60757;5.87622e+06	3.3161;1.2598e+06	-0.887943;2.8557e+07	-0.92935;6.3609e+06	-0.000110199;9.41286e+07	1.60757;5.87622e+06	0.4271;891665	0.660937;0.33421
Wono166780	Wono411310	Undirected	1.53271;1.7987e+07	3.11744;3.31744e+06	-0.962969;6.17041e+06	-0.869633;2.07552e+07	-0.000120934;7.93553e+07	1.53271;1.79912e+07	0.376505;2.41311e+06	0.63233;0.382665
Wono166840	Wono413970	Undirected	1.49584;2.62527e+07	3.53572;252096	-0.852349;4.03006e+07	-0.734316;7.6098e+07	-0.000149968;5.17156e+07	1.49584;2.65176e+07	0.358861;3.34372e+06	0.617734;0.405696
Wono166840	Wono372750	Undirected	1.48367;2.89806e+07	3.35285;991374	-0.81711;5.21674e+07	-0.761853;6.02441e+07	-0.000223845;2.08737e+07	1.48367;2.96347e+07	0.34574;4.23082e+06	0.613008;0.417823
Wono166840	Wono373760	Undirected	1.63053;3.69402e+06	3.3459;1.0389e+06	-0.718139;8.66451e+07	-0.752674;6.66299e+07	-0.000125151;7.43331e+07	1.63053;3.69402e+06	0.387508;1.95761e+06	0.57954;0.424325
Wono166840	Wono248250	Undirected	1.50147;2.49643e+07	3.60146;178294	-0.957231;7.61608e+06	-0.752674;6.66299e+07	-0.000182901;3.35999e+07	1.50147;2.51233e+07	0.409366;1.27528e+06	0.686358;0.318179
Wono166840	Wono367270	Undirected	1.52599;1.94233e+07	3.65876;131454	-0.879048;3.14655e+07	-0.752674;6.66286e+07	-0.000144673;5.57129e+07	1.52599;1.94337e+07	0.388422;1.9231e+06	0.641022;0.368815
Wono166840	Wono367420	Undirected	1.63268;3.52513e+06	3.38728;777034	-0.752057;7.46621e+07	-0.734316;7.60989e+07	-0.000116635;8.49116e+07	1.63268;3.52513e+06	0.392537;1.77622e+06	0.581689;0.419728
Wono166840	Wono458260	Undirected	1.58708;8.42363e+06	3.63781;147678	-0.769881;6.84289e+07	-0.761853;6.02461e+07	-0.000147378;5.36225e+07	1.58708;8.42363e+06	0.405698;1.3719e+06	0.64522;0.357109
Wono166840	Wono029780	Undirected	1.46258;3.33611e+07	3.75366;71876	-0.960883;6.6862e+06	-0.752674;6.66289e+07	-0.000178079;3.56742e+07	1.46258;3.53216e+07	0.415926;1.11796e+06	0.666505;0.333663
Wono166840	Wono442620	Undirected	1.57204;1.06778e+07	3.42596;579190	-0.840878;4.41335e+07	-0.752674;6.66241e+07	-0.000141645;5.81757e+07	1.57204;1.06778e+07	0.37585;2.44331e+06	0.589027;0.422397
Wono166840	Wono443150	Undirected	1.65728;1.96964e+06	3.89322;20919	-0.846429;4.22741e+07	-0.734316;7.60987e+07	-0.000134775;6.43004e+07	1.65728;1.96964e+06	0.498521;173896	0.684444;0.289914
Wono166840	Wono206570	Undirected	1.5739;1.03813e+07	3.47113;403250	-0.814614;5.30152e+07	-0.752674;6.66238e+07	-0.000143653;5.6528e+07	1.5739;1.03813e+07	0.380819;2.22427e+06	0.603356;0.40682
Wono166840	Wono391300	Undirected	1.59603;7.23798e+06	3.45092;473748	-0.668758;1.04406e+08	-0.752674;6.66245e+07	-0.000116472;8.51323e+07	1.59603;7.23798e+06	0.370892;2.68101e+06	0.622814;0.394374
Wono166840	Wono391410	Undirected	1.65842;1.91298e+06	3.49177;342874	-0.714973;8.77706e+07	-0.752674;6.66244e+07	-0.000120403;8.00178e+07	1.65842;1.91298e+06	0.431556;813110	0.616466;0.371025
Wono166840	Wono470480	Undirected	1.64595;2.60363e+06	3.91;17077.5	-0.898521;2.51343e+07	-0.761853;6.02443e+07	-0.000154655;4.84798e+07	1.64595;2.60363e+06	0.511345;124272	0.709332;0.265613
Wono166840	Wono470540	Undirected	1.59813;6.97548e+06	3.71534;93429	-0.718326;8.65784e+07	-0.752674;6.66242e+07	-0.000143296;5.68162e+07	1.59813;6.97548e+06	0.414013;1.16185e+06	0.635764;0.361883
Wono166860	Wono413970	Undirected	1.53777;1.69391e+07	3.74798;74940	-0.822352;5.03881e+07	-0.734316;7.60968e+07	-7.79407e-05;1.58869e+08	1.53777;1.6941e+07	0.373059;2.57478e+06	0.59856;0.415376
Wono166860	Wono372750	Undirected	1.53688;1.71213e+07	3.64172;144569	-0.809716;5.46822e+07	-0.761853;6.02508e+07	-0.000252241;1.54328e+07	1.53688;1.71235e+07	0.407059;1.33513e+06	0.632475;0.367886
Wono166860	Wono372760	Undirected	1.63071;3.67952e+06	3.4911;344658	-0.699816;9.31803e+07	-0.761853;6.02502e+07	-0.000138418;6.09562e+07	1.63071;3.67952e+06	0.412706;1.19286e+06	0.578187;0.412309
Wono166860	Wono373760	Undirected	1.67118;1.36053e+06	3.50917;301122	-0.706712;9.07125e+07	-0.752674;6.66234e+07	-0.000141254;5.85038e+07	1.67118;1.36053e+06	0.452121;526863	0.597367;0.378285
Wono166860	Wono248250	Undirected	1.54683;1.51398e+07	3.8164;44062	-0.947397;1.02611e+07	-0.752674;6.66258e+07	-0.000222312;2.12301e+07	1.54683;1.51402e+07	0.457697;466254	0.6895;0.298166
Wono166860	Wono367270	Undirected	1.56613;1.16479e+07	3.84649;33710	-0.874846;3.2844e+07	-0.752674;6.66259e+07	-0.000200074;2.73318e+07	1.56613;1.16479e+07	0.445945;601684	0.652204;0.334608
Wono166860	Wono367420	Undirected	1.67094;1.36958e+06	3.52061;278024	-0.735071;8.06413e+07	-0.734316;7.60969e+07	-0.000112378;9.08819e+07	1.67094;1.36958e+06	0.444789;616656	0.589998;0.387476
Wono166860	Wono103220	Undirected	1.57743;9.83424e+06	3.43708;529869	-0.749291;7.56342e+07	-0.761853;6.02396e+07	-0.000201917;2.67501e+07	1.57743;9.83424e+06	0.387014;1.9764e+06	0.575434;0.428184
Wono166860	Wono458260	Undirected	1.63042;3.7029e+06	3.83305;38018.5	-0.757119;7.2887e+07	-0.761853;6.02403e+07	-0.000154967;4.82735e+07	1.63042;3.7029e+06	0.463023;413203	0.654606;0.326346
Wono166860	Wono029780	Undirected	1.5061;2.39005e+07	3.97192;7213	-0.940629;1.2174e+07	-0.752674;6.66248e+07	-0.000163331;4.31382e+07	1.5061;2.40001e+07	0.457932;463806	0.665546;0.318808
Wono166860	Wono442620	Undirected	1.61398;5.197e+06	3.60536;174718	-0.818309;5.17605e+07	-0.752674;6.66254e+07	-0.000104257;1.0369e+08	1.61398;5.197e+06	0.411668;1.21761e+06	0.586199;0.406013
Wono166860	Wono443150	Undirected	1.694;685862	4.02945;2344	-0.830048;4.77826e+07	-0.734316;7.60975e+07	-0.000132439;6.65666e+07	1.694;685862	0.576542;27484	0.696411;0.26027
Wono166860	Wono206570	Undirected	1.61548;5.04599e+06	3.65211;136450	-0.792549;6.05728e+07	-0.752674;6.66252e+07	-0.000100736;1.09858e+08	1.61548;5.04599e+06	0.413386;1.17661e+06	0.597726;0.395307
Wono166860	Wono391300	Undirected	1.63632;3.25111e+06	3.61345;167700	-0.659817;1.07669e+08	-0.752674;6.66351e+07	-0.00012892;7.01768e+07	1.63632;3.25111e+06	0.423667;956125	0.632922;0.360212
Wono166860	Wono391410	Undirected	1.6977;607865	3.63773;147744	-0.700748;9.28465e+07	-0.752674;6.6635e+07	-0.000119135;8.16262e+07	1.6977;607865	0.489175;220976	0.624357;0.342143
Wono166860	Wono470480	Undirected	1.68763;839449	4.07641;447.5	-0.883505;3.00055e+07	-0.761853;6.02436e+07	-0.000162978;4.334e+07	1.68763;839449	0.621376;10336	0.732198;0.223461
Wono166860	Wono470540	Undirected	1.63979;3.00514e+06	3.91007;17063	-0.702044;9.23824e+07	-0.752674;6.66348e+07	-0.000119134;8.16273e+07	1.63979;3.00514e+06	0.469721;354480	0.643614;0.333212
Wono166870	Wono413970	Undirected	1.52203;2.02914e+07	3.66215;128918	-0.857957;3.84364e+07	-0.752674;6.66342e+07	-0.000197045;2.83228e+07	1.52203;2.03078e+07	0.39611;1.65658e+06	0.628402;0.376601
Wono166870	Wono372750	Undirected	1.5176;2.1278e+07	3.53165;258552	-0.810119;5.45448e+07	-0.752674;6.66339e+07	-0.00020946;2.45217e+07	1.5176;2.13051e+07	0.377323;2.37632e+06	0.620301;0.393297
Wono166870	Wono372760	Undirected	1.61725;4.87177e+06	3.42678;575406	-0.708123;9.02102e+07	-0.752674;6.66339e+07	-0.000132431;6.6575e+07	1.61725;4.87177e+06	0.389528;1.88249e+06	0.570812;0.430814
Wono166870	Wono373760	Undirected	1.66124;1.77792e+06	3.46755;415036	-0.71326;8.83805e+07	-0.734316;7.5999e+07	-0.00011266;9.04693e+07	1.66124;1.77792e+06	0.425793;915662	0.589525;0.396426
Wono166870	Wono248250	Undirected	1.53398;1.77215e+07	3.75379;71804	-0.947511;1.02294e+07	-0.734316;7.5999e+07	-0.000155772;4.77471e+07	1.53398;1.7725e+07	0.424871;932888	0.679231;0.318739
Wono166870	Wono367270	Undirected	1.56026;1.26586e+07	3.8241;41112	-0.866069;3.57452e+07	-0.734316;7.59986e+07	-0.00010375;1.04555e+08	1.56026;1.26586e+07	0.40972;1.26614e+06	0.637919;0.361859
Wono166870	Wono367420	Undirected	1.6611;1.78435e+06	3.4836;365350	-0.750162;7.53278e+07	-0.752674;6.66345e+07	-0.000118312;8.26903e+07	1.6611;1.78435e+06	0.435241;753407	0.59457;0.387892
Wono166870	Wono458260	Undirected	1.61825;4.77505e+06	3.77499;61482	-0.765343;7.00116e+07	-0.752674;6.66373e+07	-0.000140995;5.87223e+07	1.61825;4.77505e+06	0.439552;688603	0.649943;0.338994
Wono166870	Wono029780	Undirected	1.49429;2.66055e+07	3.91207;16620	-0.958357;7.32577e+06	-0.761853;6.0263e+07	-0.00018795;3.15827e+07	1.49429;2.69073e+07	0.455366;490938	0.673863;0.312531
Wono166870	Wono442620	Undirected	1.6017;6.54578e+06	3.54894;233100	-0.841849;4.38079e+07	-0.761853;6.0254e+07	-0.000167584;4.07966e+07	1.6017;6.54578e+06	0.420152;1.02691e+06	0.604334;0.386466
Wono166870	Wono443150	Undirected	1.68601;882434	4;4459	-0.842336;4.36442e+07	-0.725137;8.36711e+07	-0.000133954;6.50845e+07	1.68601;882434	0.555276;43180	0.695948;0.265578
Wono166870	Wono206570	Undirected	1.60324;6.36517e+06	3.59484;184364	-0.815595;5.26825e+07	-0.761853;6.02513e+07	-0.000172086;3.84902e+07	1.60324;6.36517e+06	0.423247;964235	0.616464;0.374651
Wono166870	Wono391300	Undirected	1.62743;3.94836e+06	3.57824;200438	-0.662942;1.06526e+08	-0.734316;7.59995e+07	-0.000105955;1.00847e+08	1.62743;3.94836e+06	0.40388;1.42223e+06	0.629298;0.372163
Wono166870	Wono391410	Undirected	1.68871;811672	3.60354;176410	-0.712089;8.87972e+07	-0.761853;6.02523e+07	-0.000120063;8.04456e+07	1.68871;811672	0.477952;291536	0.628178;0.343019
Wono166870	Wono470480	Undirected	1.67673;1.163e+06	4.03003;2316.5	-0.893045;2.69008e+07	-0.752674;6.66359e+07	-0.000147358;5.36377e+07	1.67673;1.163e+06	0.57426;28829	0.722051;0.240554
Wono166870	Wono470540	Undirected	1.62895;3.82208e+06	3.85735;30416	-0.717156;8.69957e+07	-0.761853;6.02565e+07	-0.000159989;4.51016e+07	1.62895;3.82208e+06	0.463974;404348	0.650438;0.329532
Wono392240	Wono372720	Undirected	1.81322;20706.5	3.10095;3.53566e+06	-0.940856;1.21092e+07	-0.804876;4.01164e+07	-9.78006e-05;1.15292e+08	1.81322;20706.5	0.598119;17213	0.580743;0.340673
Wono392240	Wono248260	Undirected	1.78295;53402	3.03645;4.45327e+06	-0.947679;1.0183e+07	-0.848383;2.6865e+07	-0.000113632;8.90711e+07	1.78295;53402	0.573755;29140	0.583821;0.345616
Wono392240	Wono411620	Undirected	1.81115;22312	3.1213;3.26732e+06	-0.905477;2.29109e+07	-0.64261;1.19509e+08	-8.6847e-05;1.37835e+08	1.81115;22312	0.560851;38333	0.561576;0.365664
Wono392240	Wono442690	Undirected	1.76898;77229.5	3.00975;4.8649e+06	-0.891084;2.75359e+07	-0.681607;1.03065e+08	-8.7774e-05;1.35788e+08	1.76898;77229.5	0.506175;142704	0.552091;0.392046
Wono392240	Wono391500	Undirected	1.82726;12081	3.16059;2.77881e+06	-0.791927;6.07875e+07	-0.737541;7.47521e+07	-0.000101309;1.08827e+08	1.82726;12081	0.581925;24521	0.539446;0.374421
Wono392240	Wono391530	Undirected	1.76905;77095.5	3.03234;4.5155e+06	-0.811736;5.39946e+07	-0.811946;3.78183e+07	-0.000107296;9.86664e+07	1.76905;77095.5	0.519862;99715	0.536314;0.398436
Wono392240	Wono391580	Undirected	1.81734;17816	3.0829;3.78189e+06	-0.747745;7.61778e+07	-0.893993;1.48568e+07	-9.33524e-05;1.24022e+08	1.81734;17816	0.585207;22852	0.522518;0.38496
Wono392360	Wono103180	Undirected	1.54953;1.46231e+07	3.14536;2.96284e+06	-0.847214;4.20125e+07	-0.405594;2.1686e+08	-0.000120614;7.97539e+07	1.54953;1.46233e+07	0.306004;8.32213e+06	0.628968;0.427917
Wono393870	Wono263720	Undirected	1.60989;5.6249e+06	3.01543;4.77531e+06	-0.95696;7.68577e+06	-0.6972;9.66672e+07	-0.000119241;8.14902e+07	1.60989;5.6249e+06	0.379825;2.26676e+06	0.637945;0.375814
Wono393870	Wono421350	Undirected	1.69078;760575	3.07416;3.90369e+06	-0.748633;7.58664e+07	-0.879548;1.86937e+07	-0.000108419;9.68805e+07	1.69078;760575	0.443571;632571	0.590653;0.387467
Wono393870	Wono191250	Undirected	1.67602;1.18719e+06	3.2506;1.82055e+06	-0.88794;2.85581e+07	-0.732948;7.90916e+07	-0.000102771;1.06248e+08	1.67602;1.18719e+06	0.430658;828429	0.638308;0.352615
Wono393880	Wono421350	Undirected	1.65959;1.85587e+06	3.15526;2.8427e+06	-0.865994;3.57702e+07	-0.888972;1.55624e+07	-0.00012398;7.56901e+07	1.65959;1.85587e+06	0.438204;708234	0.571831;0.405342
Wono393890	Wono385860	Undirected	1.49624;2.61615e+07	3.15675;2.82462e+06	-0.843077;4.33963e+07	-0.752674;6.66769e+07	-0.000113418;8.93758e+07	1.49624;2.64176e+07	0.304266;8.56222e+06	0.597775;0.460746
Wono393890	Wono176530	Undirected	1.49216;2.70885e+07	3.20467;2.27847e+06	-0.808548;5.50818e+07	-0.752674;6.66572e+07	-0.000120644;7.97162e+07	1.49216;2.74466e+07	0.304607;8.51469e+06	0.604922;0.453315
Wono393890	Wono263860	Undirected	1.49012;2.75481e+07	3.13039;3.15015e+06	-0.842629;4.35463e+07	-0.742734;7.16925e+07	-0.000122375;7.75929e+07	1.49012;2.79664e+07	0.301397;8.97208e+06	0.606238;0.45439
Wono393890	Wono465390	Undirected	1.49013;2.75458e+07	3.20139;2.31374e+06	-0.80272;5.70741e+07	-0.752674;6.66577e+07	-0.000116314;8.53465e+07	1.49013;2.79639e+07	0.301695;8.92832e+06	0.601953;0.458497
Wono393890	Wono103040	Undirected	1.48263;2.92089e+07	3.17358;2.62507e+06	-0.807019;5.56045e+07	-0.690636;9.9106e+07	-0.000133894;6.5143e+07	1.48263;2.99078e+07	0.295055;9.94336e+06	0.60574;0.459759
Wono393890	Wono131100	Undirected	1.49555;2.63189e+07	3.10408;3.49377e+06	-0.871727;3.38727e+07	-0.761853;5.98401e+07	-0.000125949;7.34272e+07	1.49555;2.65904e+07	0.310434;7.73687e+06	0.59869;0.455237
Wono393890	Wono401400	Undirected	1.49816;2.57229e+07	3.12133;3.26692e+06	-0.871185;3.40513e+07	-0.761853;5.98338e+07	-0.000120839;7.94739e+07	1.49816;2.59397e+07	0.311009;7.6635e+06	0.602049;0.451482
Wono414680	Wono467880	Undirected	1.66573;1.57866e+06	3.4306;557908	-0.692503;9.58056e+07	-0.752674;6.65797e+07	-6.99484e-05;1.79965e+08	1.66573;1.57866e+06	0.412716;1.19264e+06	0.596902;0.39634
Wono414680	Wono444760	Undirected	1.64385;2.73645e+06	3.341;1.07343e+06	-0.704104;9.16443e+07	-0.551689;1.57997e+08	-8.64664e-05;1.38682e+08	1.64385;2.73645e+06	0.369127;2.76997e+06	0.570691;0.442672
Wono414680	Wono072340	Undirected	1.66724;1.51541e+06	3.4363;533183	-0.693085;9.55969e+07	-0.850971;2.6647e+07	-7.53385e-05;1.65498e+08	1.66724;1.51541e+06	0.433981;773369	0.602255;0.38201
Wono414680	Wono029810	Undirected	1.64539;2.63858e+06	3.35179;998568	-0.707499;9.04326e+07	-0.65035;1.16485e+08	-8.36742e-05;1.45042e+08	1.64539;2.63858e+06	0.377009;2.39041e+06	0.596443;0.415102
Wono414790	Wono371540	Undirected	1.63724;3.1843e+06	3.24177;1.90434e+06	-0.908585;2.19238e+07	-0.826621;3.31257e+07	-0.000110795;9.3228e+07	1.63724;3.1843e+06	0.416475;1.10563e+06	0.554733;0.43003
Wono414790	Wono458250	Undirected	1.65918;1.87569e+06	3.21851;2.13406e+06	-0.879285;3.13876e+07	-0.924695;6.72238e+06	-9.46114e-05;1.21491e+08	1.65918;1.87569e+06	0.452567;521807	0.555956;0.411552
Wono414860	Wono485860	Undirected	1.47433;3.09834e+07	3.06854;3.98327e+06	-0.830641;4.75813e+07	-0.797625;4.26554e+07	-0.000463313;2.52744e+06	1.47433;3.21103e+07	0.364781;3.00133e+06	0.65505;0.367269
Wono414860	ncRNA_Wono022331	Undirected	1.43229;3.87554e+07	3.08103;3.80763e+06	-0.650349;1.1115e+08	-0.276192;2.85613e+08	-0.00037248;5.10274e+06	1.43229;4.40442e+07	0.29042;1.0711e+07	0.639083;0.428599
Wono414860	Wono373390	Undirected	1.50499;2.41558e+07	3.27006;1.64379e+06	-0.816941;5.22245e+07	-0.850971;2.66473e+07	-0.000466754;2.46492e+06	1.50499;2.42675e+07	0.399001;1.56536e+06	0.680602;0.327646
Wono414860	Wono458070	Undirected	1.43456;3.83847e+07	2.90932;6.60234e+06	-0.634543;1.17037e+08	-0.647903;1.17354e+08	-0.000340898;6.6727e+06	1.43456;4.33698e+07	0.291253;1.05691e+07	0.599987;0.468662
Wono213890	Wono457000	Undirected	nan;nan	nan;nan	0.998687;44315	0.992032;102553	0.000411574;3.73002e+06	0.662298;4.02484e+08	0.41818;1.06886e+06	0.624779;0.369691
Wono213920	Wono372750	Undirected	1.5337;1.778e+07	3.64239;144049	-0.78398;6.35329e+07	-0.634496;1.22493e+08	-0.000271444;1.27107e+07	1.5337;1.77836e+07	0.393166;1.75447e+06	0.617688;0.387627
Wono213920	Wono437300	Undirected	1.37349;4.66379e+07	3.39242;747726	-0.703749;9.17716e+07	-0.884562;1.70847e+07	-0.000352063;6.05964e+06	1.37349;6.27621e+07	0.364354;3.02493e+06	0.573627;0.442924
Wono213920	Wono248250	Undirected	1.53825;1.68414e+07	3.78718;56054	-0.916351;1.94833e+07	-0.683017;1.02728e+08	-0.000253547;1.52267e+07	1.53825;1.68431e+07	0.435172;754461	0.672263;0.321116
Wono213920	Wono367270	Undirected	1.56341;1.21109e+07	3.8536;31558	-0.852133;4.03731e+07	-0.742734;7.16991e+07	-0.000251921;1.54835e+07	1.56341;1.21109e+07	0.451154;538156	0.65157;0.333212
Wono213920	Wono458260	Undirected	1.61163;5.44023e+06	3.75107;73266	-0.727873;8.31895e+07	-0.44788;1.98157e+08	-0.000161527;4.4185e+07	1.61163;5.44023e+06	0.412914;1.188e+06	0.616376;0.379386
Wono213920	Wono029780	Undirected	1.48272;2.91894e+07	3.84788;33284.5	-0.899286;2.48892e+07	-0.619567;1.28995e+08	-0.000143759;5.64417e+07	1.48272;2.98842e+07	0.390244;1.85675e+06	0.614314;0.392101
Wono213920	Wono442610	Undirected	1.57573;1.00949e+07	3.23159;2.00297e+06	-0.510186;1.67851e+08	-0.936815;4.70944e+06	-0.000119685;8.09245e+07	1.57573;1.00949e+07	0.37312;2.57184e+06	0.574458;0.436951
Wono213920	Wono443150	Undirected	1.66907;1.44178e+06	3.92412;14297.5	-0.796019;5.93776e+07	-0.791254;4.52442e+07	-0.00012598;7.33933e+07	1.66907;1.44178e+06	0.518348;103553	0.664142;0.300779
Wono213920	Wono391300	Undirected	1.62522;4.13728e+06	3.5837;194934	-0.63857;1.15525e+08	-0.92935;6.18571e+06	-0.000138975;6.04636e+07	1.62522;4.13728e+06	0.45801;462961	0.651752;0.330554
Wono213920	Wono391410	Undirected	1.6686;1.46041e+06	3.50985;299627	-0.668981;1.04324e+08	-0.294854;2.75283e+08	-0.000113095;8.98419e+07	1.6686;1.46041e+06	0.412103;1.20726e+06	0.564547;0.424111
Wono213920	Wono470480	Undirected	1.66881;1.45211e+06	4.00596;3964	-0.850048;4.10679e+07	-0.802451;4.21556e+07	-0.000168234;4.04527e+07	1.66881;1.45211e+06	0.561746;37622	0.704459;0.257293
Wono213920	Wono470540	Undirected	1.61918;4.68661e+06	3.81261;45598	-0.671274;1.0349e+08	-0.854704;2.5029e+07	-9.10421e-05;1.28785e+08	1.61918;4.68661e+06	0.442178;651491	0.621348;0.362418
Wono213930	Wono493230	Undirected	1.64319;2.77872e+06	3.02861;4.57204e+06	-0.673981;1.02506e+08	-0.916339;8.34647e+06	-6.75239e-05;1.86815e+08	1.64319;2.77872e+06	0.388927;1.90429e+06	0.578517;0.424445
Wono213930	Wono263720	Undirected	1.67114;1.36204e+06	3.14942;2.91326e+06	-0.702226;9.23174e+07	-0.825754;3.32542e+07	-8.25152e-05;1.47753e+08	1.67114;1.36204e+06	0.404631;1.40145e+06	0.611592;0.387461
Wono213930	Wono103100	Undirected	1.6484;2.45547e+06	3.16678;2.70464e+06	-0.763922;7.05079e+07	-0.871018;2.06223e+07	-8.06319e-05;1.52249e+08	1.6484;2.45547e+06	0.39734;1.61735e+06	0.575729;0.42233
Wono213930	Wono191250	Undirected	1.7189;295410	3.29409;1.43799e+06	-0.660629;1.07373e+08	-0.824458;3.45976e+07	-8.06757e-05;1.52143e+08	1.7189;295410	0.471374;341024	0.620372;0.351814
Wono213940	Wono386290	Undirected	1.70483;478904	3.00882;4.87966e+06	-0.706066;9.09426e+07	-0.920883;8.20524e+06	-7.77514e-05;1.59343e+08	1.70483;478904	0.45952;447508	0.545097;0.416956
Wono213950	Wono493230	Undirected	1.6367;3.22348e+06	3.0562;4.1611e+06	-0.847337;4.19712e+07	-0.949213;2.96408e+06	-0.000145168;5.53217e+07	1.6367;3.22348e+06	0.444358;622313	0.625455;0.358061
Wono213950	Wono263720	Undirected	1.66129;1.77555e+06	3.15836;2.80517e+06	-0.881631;3.06194e+07	-0.755245;6.34867e+07	-8.13127e-05;1.50611e+08	1.66129;1.77555e+06	0.403602;1.43006e+06	0.615205;0.384776
Wono213950	Wono437320	Undirected	1.51552;2.17465e+07	2.75278;1.01199e+07	-0.881857;3.05456e+07	-0.902098;1.2219e+07	-0.000187273;3.18445e+07	1.51552;2.17812e+07	0.345367;4.25901e+06	0.580236;0.448831
Wono213950	Wono421340	Undirected	1.69821;597750	3.09021;3.68124e+06	-0.666814;1.05112e+08	-0.844134;2.85581e+07	-8.74315e-05;1.36542e+08	1.69821;597750	0.433163;786442	0.552512;0.423468
Wono213950	Wono191250	Undirected	1.73968;156476	3.4627;431226	-0.840095;4.43967e+07	-0.83231;3.12452e+07	-8.76316e-05;1.36101e+08	1.73968;156476	0.538662;62769	0.663697;0.295405
Wono213980	Wono131000	Undirected	1.53724;1.70474e+07	2.87629;7.25602e+06	-0.64724;1.12301e+08	-0.951049;2.4714e+06	-0.000100628;1.10055e+08	1.53724;1.70494e+07	0.343053;4.43684e+06	0.59046;0.440791
Wono214020	Wono372720	Undirected	1.81321;20712	3.15435;2.85352e+06	-0.840101;4.43946e+07	-0.914421;9.37653e+06	-0.000109907;9.45727e+07	1.81321;20712	0.608788;13620	0.579001;0.33889
Wono214020	Wono411620	Undirected	1.80012;32054	3.12314;3.2433e+06	-0.797256;5.89519e+07	-0.732948;7.9081e+07	-7.90727e-05;1.56056e+08	1.80012;32054	0.534974;68446	0.537084;0.392213
Wono214020	Wono442690	Undirected	1.76019;95950	3.01096;4.84574e+06	-0.790246;6.13667e+07	-0.847239;2.70063e+07	-8.29575e-05;1.46714e+08	1.76019;95950	0.506748;140476	0.544468;0.397514
Wono214050	Wono263810	Undirected	1.68042;1.04422e+06	2.83833;8.06523e+06	-0.818306;5.17614e+07	-0.918295;8.2937e+06	-0.000103979;1.04164e+08	1.68042;1.04422e+06	0.439106;695060	0.548758;0.423608
Wono214050	Wono411620	Undirected	1.746;134127	2.99834;5.04714e+06	-0.814476;5.30622e+07	-0.752732;6.50225e+07	-8.82375e-05;1.34776e+08	1.746;134127	0.481145;269617	0.540103;0.411283
Wono214050	Wono391530	Undirected	1.70544;469198	2.88928;6.9941e+06	-0.728694;8.2899e+07	-0.956522;2.15987e+06	-0.000104156;1.03862e+08	1.70544;469198	0.488461;224852	0.546675;0.403213
Wono399600	Wono485660	Undirected	1.53025;1.85074e+07	3.60385;176105	-0.855857;3.91332e+07	-0.590841;1.4141e+08	-0.000245066;1.66272e+07	1.53025;1.85134e+07	0.389231;1.89333e+06	0.619395;0.388049
Wono399600	Wono485850	Undirected	1.47828;3.01483e+07	3.38217;806654	-0.867079;3.54099e+07	-0.686224;1.00446e+08	-0.000173973;3.75723e+07	1.47828;3.10557e+07	0.334594;5.14169e+06	0.626247;0.411878
Wono399600	Wono396680	Undirected	1.53413;1.76903e+07	3.62519;157819	-0.813143;5.35155e+07	-0.612691;1.31485e+08	-0.00013683;6.23858e+07	1.53413;1.76937e+07	0.363564;3.06889e+06	0.606597;0.413377
Wono399600	Wono414040	Undirected	1.51453;2.1971e+07	3.51598;286870	-0.844417;4.29468e+07	-0.406824;2.15037e+08	-0.000158769;4.58467e+07	1.51453;2.20099e+07	0.344793;4.30267e+06	0.595239;0.435195
Wono399600	Wono373130	Undirected	1.49548;2.63349e+07	3.47002;406846	-0.862467;3.69402e+07	-0.734316;7.60461e+07	-0.000147404;5.36028e+07	1.49548;2.66079e+07	0.350699;3.8727e+06	0.625811;0.402721
Wono399600	Wono373150	Undirected	1.53793;1.69065e+07	3.65811;131929	-0.867938;3.5126e+07	-0.761853;5.99036e+07	-0.000195204;2.89485e+07	1.53793;1.69084e+07	0.405856;1.36757e+06	0.640731;0.361065
Wono399600	Wono437180	Undirected	1.54719;1.50707e+07	3.70081;102396	-0.86481;3.61626e+07	-0.72808;8.02487e+07	-0.000234681;1.85578e+07	1.54719;1.50711e+07	0.417282;1.08809e+06	0.644872;0.352424
Wono399600	Wono465480	Undirected	1.54607;1.52873e+07	3.69086;108916	-0.804405;5.64979e+07	-0.884562;1.70666e+07	-5.64359e-05;2.20874e+08	1.54607;1.52878e+07	0.38968;1.877e+06	0.601394;0.403906
Wono399600	Wono367350	Undirected	1.47785;3.02399e+07	3.38236;805564	-0.866704;3.5534e+07	-0.752674;6.67523e+07	-0.000165387;4.19852e+07	1.47785;3.11696e+07	0.340033;4.67771e+06	0.624268;0.410483
Wono399600	Wono367380	Undirected	1.48781;2.80651e+07	3.38563;786360	-0.869075;3.47487e+07	-0.718328;8.68796e+07	-0.000193681;2.94784e+07	1.48781;2.85598e+07	0.34566;4.23687e+06	0.617149;0.413932
Wono399600	Wono411530	Undirected	1.53217;1.81013e+07	3.62125;161076	-0.867313;3.53329e+07	-0.719759;8.66106e+07	-0.000213381;2.3455e+07	1.53217;1.81058e+07	0.396428;1.64644e+06	0.638918;0.366975
Wono399600	Wono415090	Undirected	1.53359;1.78029e+07	3.65487;134381	-0.846658;4.21979e+07	-0.590785;1.41489e+08	-9.88268e-05;1.13363e+08	1.53359;1.78066e+07	0.358197;3.38432e+06	0.618634;0.40523
Wono399600	Wono470560	Undirected	1.56834;1.12799e+07	3.80801;47426.5	-0.839113;4.47271e+07	-0.734316;7.60404e+07	-0.000115085;8.70297e+07	1.56834;1.12799e+07	0.410596;1.24402e+06	0.625327;0.372605
Wono399600	Wono166840	Undirected	1.53042;1.84713e+07	3.63069;153346	-0.852883;4.01229e+07	-0.734316;7.60404e+07	-0.000153208;4.94497e+07	1.53042;1.84772e+07	0.382596;2.15056e+06	0.627033;0.384448
Wono399600	Wono166860	Undirected	1.57183;1.07114e+07	3.82994;39051.5	-0.824688;4.95972e+07	-0.734316;7.60404e+07	-8.3843e-05;1.44652e+08	1.57183;1.07114e+07	0.404687;1.39988e+06	0.613644;0.385628
Wono399600	Wono166870	Undirected	1.5572;1.32034e+07	3.75353;71934	-0.857172;3.86968e+07	-0.752674;6.67544e+07	-0.000198114;2.79682e+07	1.5572;1.32034e+07	0.423384;961611	0.638254;0.355678
Wono399600	Wono213920	Undirected	1.55234;1.40936e+07	3.73377;82792.5	-0.780516;6.47336e+07	-0.914421;9.61438e+06	-1.66554e-05;3.63441e+08	1.55234;1.40937e+07	0.396776;1.63506e+06	0.603075;0.398797
Wono399610	Wono413970	Undirected	1.43247;3.87265e+07	3.22348;2.08366e+06	-0.864759;3.61796e+07	-0.853147;2.52678e+07	-0.000136208;6.29572e+07	1.43247;4.39909e+07	0.321309;6.45069e+06	0.617848;0.428643
Wono399610	Wono373760	Undirected	1.5683;1.12865e+07	3.12438;3.22721e+06	-0.734726;8.07635e+07	-0.937063;4.16742e+06	-0.000121796;7.82947e+07	1.5683;1.12865e+07	0.376638;2.407e+06	0.606265;0.406441
Wono399610	Wono248250	Undirected	1.42786;3.94606e+07	3.25296;1.79884e+06	-0.968288;4.9098e+06	-0.657343;1.13089e+08	-0.000157444;4.66738e+07	1.42786;4.53687e+07	0.338174;4.83169e+06	0.664575;0.371976
Wono399610	Wono367270	Undirected	1.44882;3.59371e+07	3.28364;1.52625e+06	-0.895686;2.6049e+07	-0.475524;1.87471e+08	-0.000158026;4.63083e+07	1.44882;3.92098e+07	0.30497;8.4642e+06	0.600812;0.45717
Wono399610	Wono458260	Undirected	1.52173;2.03573e+07	3.36248;928298	-0.783319;6.37613e+07	-0.867133;2.1582e+07	-0.000133976;6.50639e+07	1.52173;2.03742e+07	0.354831;3.59659e+06	0.638439;0.388355
Wono399610	Wono029780	Undirected	1.38541;4.5276e+07	3.35771;959137	-0.964876;5.70946e+06	-0.370629;2.34522e+08	-0.000143575;5.65905e+07	1.38541;5.87423e+07	0.322352;6.33827e+06	0.624561;0.421301
Wono399610	Wono443150	Undirected	1.57275;1.05642e+07	3.54054;244800	-0.858197;3.83568e+07	-0.314685;2.64758e+08	-0.000138753;6.06586e+07	1.57275;1.05642e+07	0.36834;2.81088e+06	0.630086;0.388977
Wono399610	Wono391410	Undirected	1.59715;7.09736e+06	3.29318;1.44561e+06	-0.731939;8.17501e+07	-0.923077;7.06234e+06	-0.000112711;9.03963e+07	1.59715;7.09736e+06	0.396372;1.64819e+06	0.624418;0.380051
Wono399610	Wono470480	Undirected	1.56531;1.17868e+07	3.57721;201492	-0.906131;2.2703e+07	-0.384615;2.26609e+08	-0.00014246;5.74993e+07	1.56531;1.17868e+07	0.3817;2.18765e+06	0.661279;0.353212
Wono399670	Wono486040	Undirected	1.64768;2.4986e+06	2.74998;1.01934e+07	-0.605923;1.27928e+08	-0.992982;67986	-5.47428e-05;2.26442e+08	1.64768;2.4986e+06	0.460649;436178	0.55318;0.410112
Wono399670	Wono103180	Undirected	1.56242;1.22815e+07	3.16925;2.67583e+06	-0.885898;2.92233e+07	-0.246485;3.02457e+08	-0.000118469;8.24861e+07	1.56242;1.22815e+07	0.314435;7.23806e+06	0.602984;0.44809
Wono458680	Wono263720	Undirected	1.68417;933382	3.07645;3.87148e+06	-0.664325;1.0602e+08	-0.757663;6.16952e+07	-0.000109264;9.55608e+07	1.68417;933382	0.407473;1.32416e+06	0.600792;0.395513
Wono458680	Wono413970	Undirected	1.40303;4.30549e+07	2.99031;5.17706e+06	-0.895118;2.62315e+07	-0.850971;2.66296e+07	-0.00013681;6.24042e+07	1.40303;5.30211e+07	0.303885;8.61575e+06	0.598371;0.460436
Wono458680	Wono372750	Undirected	1.4235;4.01336e+07	3.00741;4.90202e+06	-0.866355;3.56497e+07	-0.92935;6.27922e+06	-0.000195045;2.90028e+07	1.4235;4.66815e+07	0.344509;4.32417e+06	0.643637;0.389079
Wono458680	Wono373760	Undirected	1.58518;8.69079e+06	3.16125;2.77101e+06	-0.780674;6.4679e+07	-0.92935;6.27817e+06	-0.000135793;6.33422e+07	1.58518;8.69079e+06	0.389813;1.87215e+06	0.615141;0.391581
Wono458680	Wono248250	Undirected	1.36539;4.75006e+07	2.83903;8.04968e+06	-0.975689;3.30641e+06	-0.798719;4.26141e+07	-0.000184178;3.30756e+07	1.36539;6.55333e+07	0.331846;5.39088e+06	0.657549;0.382565
Wono458680	Wono191250	Undirected	1.73499;177178	3.23839;1.93689e+06	-0.629209;1.19045e+08	-0.860558;2.30363e+07	-9.89229e-05;1.13184e+08	1.73499;177178	0.496315;184176	0.623563;0.340309
Wono458680	Wono411710	Undirected	1.61571;5.02318e+06	3.18834;2.45714e+06	-0.721975;8.52821e+07	-0.914421;9.60142e+06	-0.000125651;7.3763e+07	1.61571;5.02318e+06	0.39665;1.63914e+06	0.609477;0.393213
Wono458680	Wono458260	Undirected	1.54051;1.63843e+07	3.42292;593220	-0.846983;4.20898e+07	-0.92935;6.26401e+06	-0.00015318;4.94693e+07	1.54051;1.63854e+07	0.407753;1.31705e+06	0.676161;0.328181
Wono458680	Wono442640	Undirected	1.54361;1.57682e+07	3.11267;3.37994e+06	-0.590422;1.3396e+08	-0.903224;1.20305e+07	-0.000142027;5.78578e+07	1.54361;1.57689e+07	0.339361;4.7327e+06	0.599048;0.435057
Wono458680	Wono442820	Undirected	1.64666;2.55998e+06	2.97078;5.50039e+06	-0.638699;1.15477e+08	-0.92935;6.26426e+06	-0.000109896;9.45887e+07	1.64666;2.55998e+06	0.404517;1.40454e+06	0.578697;0.416029
Wono458680	Wono391410	Undirected	1.62763;3.93146e+06	3.4109;650952	-0.790095;6.1419e+07	-0.921886;7.87557e+06	-0.000126762;7.25186e+07	1.62763;3.93146e+06	0.441144;665832	0.654247;0.334659
Wono458680	Wono470670	Undirected	1.38763;4.50102e+07	2.83385;8.16488e+06	-0.780999;6.45658e+07	-0.914421;9.60119e+06	-0.000185105;3.2701e+07	1.38763;5.80052e+07	0.307196;8.16063e+06	0.595879;0.460429
Wono458690	Wono413970	Undirected	1.48033;2.97078e+07	3.45608;454502	-0.852026;4.04085e+07	-0.888295;1.562e+07	-0.000165192;4.20926e+07	1.48033;3.05123e+07	0.376444;2.41585e+06	0.639768;0.375804
Wono458690	Wono372750	Undirected	1.47915;2.99621e+07	3.34207;1.06582e+06	-0.819672;5.1298e+07	-0.92935;6.26242e+06	-0.000240216;1.74963e+07	1.47915;3.0825e+07	0.389296;1.8909e+06	0.655901;0.354725
Wono458690	Wono373760	Undirected	1.61877;4.72555e+06	3.31122;1.29826e+06	-0.716328;8.72904e+07	-0.906956;1.16002e+07	-0.000123217;7.65869e+07	1.61877;4.72555e+06	0.406261;1.35646e+06	0.603053;0.394136
Wono458690	Wono248250	Undirected	1.48054;2.96628e+07	3.49616;331403	-0.950079;9.52311e+06	-0.813648;3.75933e+07	-0.000181739;3.40863e+07	1.48054;3.04572e+07	0.397114;1.62452e+06	0.684947;0.324369
Wono458690	Wono367270	Undirected	1.50371;2.445e+07	3.54378;240232	-0.867124;3.53954e+07	-0.571047;1.49554e+08	-0.000128458;7.06698e+07	1.50371;2.45774e+07	0.346375;4.18337e+06	0.613898;0.416596
Wono458690	Wono103220	Undirected	1.52227;2.02379e+07	3.17483;2.61041e+06	-0.757336;7.28108e+07	-0.869633;2.07966e+07	-0.000179459;3.50651e+07	1.52227;2.02538e+07	0.34542;4.25506e+06	0.579111;0.449838
Wono458690	Wono458260	Undirected	1.57605;1.00451e+07	3.59883;180696	-0.769423;6.85885e+07	-0.906956;1.16001e+07	-0.000147523;5.35132e+07	1.57605;1.00451e+07	0.426294;906350	0.666466;0.329615
Wono458690	Wono029780	Undirected	1.43642;3.80775e+07	3.6103;170374	-0.952129;8.96648e+06	-0.309783;2.67628e+08	-0.000186065;3.23172e+07	1.43642;4.2819e+07	0.363688;3.06204e+06	0.635063;0.386777
Wono458690	Wono443150	Undirected	1.62536;4.12512e+06	3.74016;79234.5	-0.834183;4.63886e+07	-0.294854;2.7535e+08	-0.000134526;6.45377e+07	1.62536;4.12512e+06	0.419533;1.0398e+06	0.643256;0.352904
Wono458690	Wono391410	Undirected	1.64951;2.39032e+06	3.47875;379626	-0.715331;8.76432e+07	-0.936815;4.75768e+06	-0.000123394;7.63775e+07	1.64951;2.39032e+06	0.471871;337009	0.650676;0.326565
Wono458690	Wono470480	Undirected	1.61831;4.76915e+06	3.78146;58515.5	-0.886444;2.90448e+07	-0.474006;1.88511e+08	-0.00015006;5.16502e+07	1.61831;4.76915e+06	0.439932;683054	0.676784;0.315396
Wono458690	Wono470540	Undirected	1.5802;9.41563e+06	3.63016;153752	-0.713851;8.81695e+07	-0.65689;1.14e+08	-0.00015069;5.12006e+07	1.5802;9.41563e+06	0.384825;2.06105e+06	0.621232;0.388602
Wono458690	Wono399600	Undirected	1.50996;2.30138e+07	3.52493;270222	-0.848882;4.14558e+07	-0.600905;1.37417e+08	-0.000167696;4.07374e+07	1.50996;2.30798e+07	0.355478;3.55489e+06	0.612108;0.412903
Wono458800	Wono176410	Undirected	1.57514;1.01869e+07	3.06202;4.07653e+06	-0.701201;9.26844e+07	-0.901431;1.30248e+07	-0.000129174;6.99067e+07	1.57514;1.01869e+07	0.354172;3.63932e+06	0.577367;0.44584
Wono458800	Wono467880	Undirected	1.64554;2.62925e+06	3.33695;1.10224e+06	-0.653872;1.09852e+08	-0.761853;5.97534e+07	-7.50738e-05;1.66184e+08	1.64554;2.62925e+06	0.381629;2.19057e+06	0.569449;0.436446
Wono458800	Wono069350	Undirected	1.60358;6.32593e+06	3.15458;2.85072e+06	-0.676204;1.017e+08	-0.895105;1.45222e+07	-8.97706e-05;1.31472e+08	1.60358;6.32593e+06	0.363164;3.09156e+06	0.582717;0.435447
Wono458860	ncRNA_Wono022231	Undirected	1.70434;486866	3.15748;2.81569e+06	-0.735503;8.04894e+07	-0.958042;1.83063e+06	-9.21277e-05;1.26528e+08	1.70434;486866	0.504162;150329	0.54198;0.400381
Wono458870	Wono421340	Undirected	1.69902;582006	3.2611;1.72418e+06	-0.67734;1.01287e+08	-0.938285;4.1285e+06	-0.000119522;8.11314e+07	1.69902;582006	0.495398;188495	0.592996;0.364804
Wono458880	Wono103100	Undirected	1.67358;1.27272e+06	3.212;2.20144e+06	-0.693713;9.53705e+07	-0.957447;2.12608e+06	-0.000102631;1.06493e+08	1.67358;1.27272e+06	0.469826;353622	0.627818;0.346273
Wono458880	Wono103120	Undirected	1.56881;1.12025e+07	3.06076;4.09477e+06	-0.887909;2.85681e+07	-0.795794;4.42061e+07	-9.60291e-05;1.18697e+08	1.56881;1.12025e+07	0.339685;4.70601e+06	0.581988;0.450931
Wono458890	Wono248250	Undirected	1.43102;3.89595e+07	3.19877;2.34195e+06	-0.950233;9.48096e+06	-0.324713;2.59543e+08	-0.000182693;3.36862e+07	1.43102;4.44226e+07	0.311938;7.54576e+06	0.601326;0.451521
Wono458890	Wono029780	Undirected	1.39512;4.40837e+07	3.35969;946284	-0.97545;3.35499e+06	-0.906956;1.16146e+07	-0.000171937;3.85636e+07	1.39512;5.55536e+07	0.398018;1.59604e+06	0.648388;0.357662
Wono458890	Wono443150	Undirected	1.59475;7.40119e+06	3.54446;239268	-0.860989;3.74302e+07	-0.735269;7.51089e+07	-0.000138993;6.04478e+07	1.59475;7.40119e+06	0.406438;1.35162e+06	0.620249;0.378992
Wono458890	Wono470480	Undirected	1.57911;9.57889e+06	3.53728;249670	-0.903425;2.35646e+07	-0.589708;1.41587e+08	-0.000156741;4.71215e+07	1.57911;9.57889e+06	0.397384;1.616e+06	0.635062;0.370011
Wono458900	Wono411620	Undirected	1.7321;192446	2.92937;6.22693e+06	-0.696175;9.44852e+07	-0.920883;8.07974e+06	-8.24425e-05;1.47924e+08	1.7321;192446	0.490248;215003	0.532322;0.413292
Wono458900	Wono029780	Undirected	1.22601;5.66073e+07	2.41028;2.20427e+07	-0.98249;2.02317e+06	-0.884562;1.70726e+07	-0.000143099;5.69762e+07	1.22601;1.14209e+08	0.315341;7.12906e+06	0.601594;0.448816
Wono429790	Wono411710	Undirected	1.52362;1.99412e+07	2.78414;9.32783e+06	-0.797683;5.88046e+07	-0.965035;986092	-0.00012064;7.97212e+07	1.52362;1.99549e+07	0.367975;2.82982e+06	0.602594;0.414559
Wono429790	Wono391410	Undirected	1.5028;2.46586e+07	2.80014;8.94163e+06	-0.85173;4.05069e+07	-0.93007;5.65764e+06	-0.000123558;7.6184e+07	1.5028;2.47983e+07	0.335643;5.04971e+06	0.586732;0.449161
Wono429810	Wono442610	Undirected	nan;nan	nan;nan	0.977255;2.9935e+06	0.986014;177016	0.000151082;5.09226e+07	0.887685;2.80666e+08	0.28608;1.14795e+07	0.638333;0.432637
Wono429860	Wono263720	Undirected	1.69343;698662	3.229;2.0286e+06	-0.684786;9.85902e+07	-0.81738;3.68153e+07	-8.4439e-05;1.43276e+08	1.69343;698662	0.434027;772647	0.635862;0.353357
Wono429860	Wono465520	Undirected	1.62382;4.26044e+06	3.08564;3.74424e+06	-0.578366;1.38735e+08	-0.92935;6.24146e+06	-7.01776e-05;1.79328e+08	1.62382;4.26044e+06	0.377131;2.38497e+06	0.590438;0.420418
Wono429860	Wono103100	Undirected	1.67645;1.17248e+06	3.28694;1.49804e+06	-0.751018;7.50271e+07	-0.905849;1.18961e+07	-9.59074e-05;1.18934e+08	1.67645;1.17248e+06	0.450168;549559	0.618847;0.361283
Wono429860	Wono103120	Undirected	1.50515;2.41189e+07	2.73844;1.04977e+07	-0.932383;1.45877e+07	-0.906956;1.16139e+07	-0.000127523;7.16804e+07	1.50515;2.42288e+07	0.340314;4.65492e+06	0.587008;0.445808
Wono429860	Wono191250	Undirected	1.73907;159021	3.35881;952009	-0.642735;1.13972e+08	-0.860558;2.30363e+07	-7.55422e-05;1.64971e+08	1.73907;159021	0.507492;137777	0.645294;0.319223
Wono429870	Wono029780	Undirected	1.3707;4.69395e+07	3.21665;2.1533e+06	-0.981307;2.23177e+06	-0.75354;6.42718e+07	-0.000173352;3.78713e+07	1.3707;6.37103e+07	0.354556;3.61445e+06	0.611666;0.413853
Wono429870	Wono447210	Undirected	1.45719;3.43974e+07	2.78026;9.42343e+06	-0.809729;5.46777e+07	-0.98594;232520	-0.000199572;2.74929e+07	1.45719;3.68296e+07	0.394611;1.7059e+06	0.58396;0.416648
Wono429870	Wono470480	Undirected	1.5522;1.412e+07	3.38228;806022	-0.89875;2.50609e+07	-0.436631;2.03072e+08	-0.000145193;5.53027e+07	1.5522;1.41202e+07	0.349715;3.94152e+06	0.593366;0.433865
Wono007210	Wono086100	Undirected	nan;nan	nan;nan	0.979456;2.57036e+06	0.979021;339896	0.000335518;6.99472e+06	0.771382;3.65358e+08	0.30909;7.91014e+06	0.594841;0.460046
Wono007220	Wono373150	Undirected	1.51959;2.08342e+07	3.53206;257900	-0.764827;7.0192e+07	-0.761853;6.00953e+07	-0.000181334;3.42575e+07	1.51959;2.08557e+07	0.369065;2.77311e+06	0.589314;0.426003
Wono007220	Wono465480	Undirected	1.54301;1.58864e+07	3.66231;128805	-0.700543;9.29197e+07	-0.914421;9.5029e+06	-2.06417e-05;3.49536e+08	1.54301;1.58872e+07	0.378083;2.34262e+06	0.56825;0.439539
Wono007220	Wono166870	Undirected	1.5376;1.69736e+07	3.62329;159384	-0.750626;7.51647e+07	-0.752674;6.67213e+07	-0.000184109;3.31039e+07	1.5376;1.69756e+07	0.383256;2.12369e+06	0.585076;0.42179
Wono007240	Wono470160	Undirected	1.1675;5.79816e+07	1.16664;1.03468e+08	-0.964211;5.86946e+06	-0.979021;342338	-0.000160732;4.46556e+07	1.1675;1.34605e+08	0.340837;4.61259e+06	0.626111;0.40822
Wono368440	Wono411310	Undirected	1.50867;2.33098e+07	3.02676;4.6004e+06	-0.954013;8.46169e+06	-0.825175;3.34401e+07	-9.90498e-05;1.12948e+08	1.50867;2.33856e+07	0.338937;4.76812e+06	0.591575;0.442407
Wono454720	Wono470560	Undirected	1.59959;6.79784e+06	3.36399;918695	-0.771837;6.77472e+07	-0.752674;6.67256e+07	-0.000174446;3.73477e+07	1.59959;6.79784e+06	0.38442;2.07699e+06	0.563777;0.439789
Wono454740	Wono465480	Undirected	1.53717;1.70619e+07	3.37136;871783	-0.6146;1.24596e+08	-0.906956;1.16159e+07	-7.80214e-05;1.58667e+08	1.53717;1.7064e+07	0.344938;4.29154e+06	0.582483;0.447018
Wono454740	Wono470560	Undirected	1.5465;1.52036e+07	3.40746;668202	-0.644004;1.13501e+08	-0.761853;6.02751e+07	-0.000118138;8.2916e+07	1.5465;1.5204e+07	0.337258;4.90951e+06	0.583128;0.451474
Wono454780	Wono485660	Undirected	1.62502;4.15477e+06	3.58103;197612	-0.790165;6.13949e+07	-0.288302;2.79179e+08	-0.00015784;4.64246e+07	1.62502;4.15477e+06	0.402712;1.45558e+06	0.597572;0.400648
Wono454780	Wono485850	Undirected	1.58263;9.05638e+06	3.47161;401728	-0.812775;5.3641e+07	-0.717416;8.7493e+07	-0.000155138;4.81606e+07	1.58263;9.05638e+06	0.383698;2.10583e+06	0.636343;0.375382
Wono454780	Wono396680	Undirected	1.63306;3.49571e+06	3.62736;155974	-0.773874;6.70403e+07	-0.394376;2.21321e+08	-0.000136227;6.29396e+07	1.63306;3.49571e+06	0.410662;1.24235e+06	0.612394;0.383904
Wono454780	Wono414040	Undirected	1.61109;5.49721e+06	3.51336;292272	-0.797688;5.88029e+07	-0.533723;1.64341e+08	-0.000128986;7.01066e+07	1.61109;5.49721e+06	0.38782;1.94588e+06	0.599815;0.40628
Wono454780	Wono271250	Undirected	1.5953;7.33063e+06	3.43122;555166	-0.819486;5.13611e+07	-0.690501;9.91729e+07	-0.000148737;5.26112e+07	1.5953;7.33063e+06	0.382362;2.16025e+06	0.582136;0.424882
Wono454780	Wono372940	Undirected	1.57434;1.03121e+07	3.35868;952866	-0.813169;5.35067e+07	-0.772592;5.35933e+07	-0.000150262;5.15056e+07	1.57434;1.03121e+07	0.37055;2.69795e+06	0.604104;0.411738
Wono454780	Wono373130	Undirected	1.60096;6.63402e+06	3.55189;229280	-0.80922;5.48521e+07	-0.725137;8.36554e+07	-0.000148486;5.27959e+07	1.60096;6.63402e+06	0.404684;1.39993e+06	0.637771;0.36424
Wono454780	Wono373150	Undirected	1.64799;2.47988e+06	3.72121;89944.5	-0.809398;5.47913e+07	-0.752674;6.67175e+07	-0.000158896;4.57681e+07	1.64799;2.47988e+06	0.466362;383018	0.651103;0.328129
Wono454780	Wono437180	Undirected	1.6492;2.40839e+06	3.71216;95323.5	-0.80284;5.70329e+07	-0.757204;6.1891e+07	-0.000163642;4.29609e+07	1.6492;2.40839e+06	0.468221;367100	0.648308;0.32982
Wono454780	Wono465480	Undirected	1.63089;3.66521e+06	3.60502;175044	-0.749232;7.56552e+07	-0.395627;2.20891e+08	-9.06997e-05;1.29503e+08	1.63089;3.66521e+06	0.390871;1.83429e+06	0.56841;0.432149
Wono454780	Wono367350	Undirected	1.58314;8.9826e+06	3.4782;381224	-0.8123;5.38022e+07	-0.734316;7.56171e+07	-0.000153191;4.94612e+07	1.58314;8.9826e+06	0.387183;1.96996e+06	0.632283;0.377392
Wono454780	Wono367380	Undirected	1.59273;7.66254e+06	3.45734;449960	-0.816229;5.24668e+07	-0.669031;1.08803e+08	-0.000156351;4.73715e+07	1.59273;7.66254e+06	0.384481;2.07456e+06	0.618098;0.391615
Wono454780	Wono411370	Undirected	1.52816;1.89545e+07	3.18443;2.50098e+06	-0.828379;4.83468e+07	-0.832168;3.22255e+07	-0.000162414;4.36662e+07	1.52816;1.89625e+07	0.344032;4.36072e+06	0.614379;0.417556
Wono454780	Wono411530	Undirected	1.63599;3.27535e+06	3.65316;135645	-0.808043;5.52541e+07	-0.740562;7.35817e+07	-0.000159271;4.55379e+07	1.63599;3.27535e+06	0.446231;597988	0.643328;0.342119
Wono454780	Wono415090	Undirected	1.632;3.57746e+06	3.66174;129242	-0.804976;5.6303e+07	-0.794648;4.49615e+07	-0.00013982;5.9727e+07	1.632;3.57746e+06	0.447633;580008	0.654168;0.33229
Wono454780	Wono470560	Undirected	1.6753;1.21196e+06	3.82963;39155	-0.798558;5.85036e+07	-0.752674;6.67185e+07	-0.000143108;5.69688e+07	1.6753;1.21196e+06	0.503646;152392	0.655084;0.312518
Wono454780	Wono166840	Undirected	1.638;3.12971e+06	3.69132;108634	-0.796072;5.93591e+07	-0.725137;8.36553e+07	-0.000146565;5.42398e+07	1.638;3.12971e+06	0.445066;613039	0.641342;0.344267
Wono454780	Wono166860	Undirected	1.67431;1.24666e+06	3.82628;40322.5	-0.777197;6.58864e+07	-0.725137;8.36553e+07	-0.000129082;7.00045e+07	1.67431;1.24666e+06	0.491646;207446	0.641304;0.327577
Wono454780	Wono166870	Undirected	1.66359;1.67101e+06	3.78096;58746	-0.794427;5.99248e+07	-0.734316;7.56162e+07	-0.000155701;4.77929e+07	1.66359;1.67101e+06	0.484399;248682	0.647425;0.324991
Wono454780	Wono213920	Undirected	1.64485;2.67261e+06	3.69249;107856	-0.739787;7.89774e+07	-0.380698;2.28956e+08	-0.000107156;9.88911e+07	1.64485;2.67261e+06	0.415489;1.12793e+06	0.584536;0.405553
Wono454780	Wono399610	Undirected	1.56162;1.24206e+07	3.38491;790546	-0.815879;5.25858e+07	-0.888112;1.63154e+07	-0.000151275;5.0787e+07	1.56162;1.24206e+07	0.390056;1.86343e+06	0.63511;0.373431
Wono454780	Wono458690	Undirected	1.6116;5.44338e+06	3.56951;209280	-0.790718;6.12042e+07	-0.757663;6.17438e+07	-0.000147771;5.33282e+07	1.6116;5.44338e+06	0.417325;1.08718e+06	0.62963;0.365829
Wono454780	Wono458890	Undirected	1.59202;7.75566e+06	3.43834;524500	-0.81565;5.26636e+07	-0.660623;1.12009e+08	-0.000151873;5.03688e+07	1.59202;7.75566e+06	0.379365;2.2863e+06	0.585424;0.42364
Wono454860	Wono473070	Undirected	1.58788;8.31338e+06	3.17422;2.61747e+06	-0.867688;3.52087e+07	-0.932532;5.25055e+06	-0.000164629;4.24054e+07	1.58788;8.31338e+06	0.414943;1.14041e+06	0.662586;0.33759
Wono454860	Wono263820	Undirected	1.59949;6.80988e+06	3.1254;3.21391e+06	-0.702058;9.23775e+07	-0.86014;2.38331e+07	-8.29314e-05;1.46775e+08	1.59949;6.80988e+06	0.348531;4.02559e+06	0.596124;0.43203
Wono454860	Wono372780	Undirected	1.52852;1.88772e+07	2.86911;7.40425e+06	-0.828064;4.84533e+07	-0.881119;1.75824e+07	-0.000113571;8.91579e+07	1.52852;1.88848e+07	0.321664;6.41232e+06	0.606142;0.439934
Wono454860	Wono372910	Undirected	1.59035;7.97765e+06	3.1243;3.22822e+06	-0.852225;4.0342e+07	-0.874126;1.98453e+07	-0.000116587;8.49774e+07	1.59035;7.97765e+06	0.371838;2.63413e+06	0.618308;0.398027
Wono454860	Wono373620	Undirected	1.61106;5.50042e+06	3.22921;2.02647e+06	-0.782458;6.40599e+07	-0.937063;4.37708e+06	-0.000122775;7.71119e+07	1.61106;5.50042e+06	0.416213;1.11157e+06	0.650741;0.347664
Wono454860	Wono373910	Undirected	1.64264;2.8146e+06	3.34717;1.03016e+06	-0.751396;7.48949e+07	-0.906956;1.16095e+07	-0.000128152;7.09993e+07	1.64264;2.8146e+06	0.434439;766108	0.647175;0.343395
Wono454860	Wono391220	Undirected	1.58404;8.85337e+06	3.07126;3.9447e+06	-0.670635;1.03723e+08	-0.899492;1.33504e+07	-9.89655e-05;1.13104e+08	1.58404;8.85337e+06	0.348429;4.03295e+06	0.598617;0.429761
Wono454860	Wono458680	Undirected	1.61362;5.23428e+06	3.20375;2.28839e+06	-0.701641;9.25263e+07	-0.884562;1.7108e+07	-9.20099e-05;1.26771e+08	1.61362;5.23428e+06	0.37382;2.53827e+06	0.613491;0.401381
Wono454900	ncRNA_Wono022331	Undirected	1.44896;3.59122e+07	3.18576;2.48608e+06	-0.668273;1.04581e+08	-0.802451;4.2225e+07	-0.000203021;2.64077e+07	1.44896;3.91697e+07	0.308287;8.01586e+06	0.632837;0.422384
Wono454900	Wono029750	Undirected	1.37841;4.60881e+07	2.70595;1.13937e+07	-0.817012;5.22005e+07	-0.845091;2.8309e+07	-0.000585814;1.09916e+06	1.37841;6.10919e+07	0.347048;4.13342e+06	0.64668;0.3847
Wono454910	Wono458200	Undirected	1.21889;5.68425e+07	1.67103;6.52223e+07	-0.782921;6.38992e+07	-0.825175;3.43439e+07	-0.000830543;260650	1.21889;1.1667e+08	0.317702;6.85346e+06	0.603912;0.444866
Wono454910	Wono029750	Undirected	1.49192;2.71429e+07	3.27082;1.63705e+06	-0.669756;1.04042e+08	-0.809879;3.9509e+07	-0.000506759;1.85922e+06	1.49192;2.75078e+07	0.37943;2.28348e+06	0.623095;0.389656
Wono454910	Wono442950	Undirected	1.36187;4.78618e+07	2.88336;7.11289e+06	-0.632825;1.17682e+08	-0.699301;9.57988e+07	-0.000599117;1.0097e+06	1.36187;6.67464e+07	0.316865;6.94977e+06	0.616573;0.43291
Wono454910	Wono454900	Undirected	nan;nan	nan;nan	0.894567;2.64087e+07	0.944056;3.52768e+06	0.00142505;12081.5	0.741488;3.78825e+08	0.340281;4.6576e+06	0.594366;0.438899
Wono454920	ncRNA_Wono022311	Undirected	1.59972;6.78215e+06	3.16434;2.73384e+06	-0.759022;7.22193e+07	-0.769231;5.42178e+07	-0.000102881;1.06056e+08	1.59972;6.78215e+06	0.347008;4.13636e+06	0.596649;0.432485
Wono454920	ncRNA_Wono022321	Undirected	1.57672;9.94262e+06	3.06666;4.00993e+06	-0.766565;6.95844e+07	-0.839161;2.93385e+07	-0.000100919;1.09528e+08	1.57672;9.94262e+06	0.337041;4.9283e+06	0.597982;0.437567
Wono454920	Wono415840	Undirected	1.55478;1.36427e+07	3.07185;3.93638e+06	-0.816107;5.25084e+07	-0.909091;1.00471e+07	-0.000125081;7.44141e+07	1.55478;1.36427e+07	0.358243;3.38145e+06	0.583123;0.438056
Wono454920	Wono411740	Undirected	1.5802;9.41563e+06	3.16194;2.76271e+06	-0.689611;9.6846e+07	-0.899492;1.33528e+07	-7.64223e-05;1.62709e+08	1.5802;9.41563e+06	0.347257;4.1181e+06	0.591884;0.436786
Wono454920	Wono447300	Undirected	1.53823;1.68455e+07	2.975;5.4291e+06	-0.929567;1.543e+07	-0.79021;4.56959e+07	-0.000110107;9.42684e+07	1.53823;1.68472e+07	0.334319;5.16626e+06	0.608756;0.429007
Wono454920	Wono454740	Undirected	1.33109;5.0686e+07	2.29154;2.75616e+07	-0.98423;1.73087e+06	-0.853147;2.57677e+07	-0.000119428;8.12515e+07	1.33109;7.75064e+07	0.309015;7.92008e+06	0.611048;0.443932
Wono454980	Wono372720	Undirected	1.69269;715636	2.91889;6.42179e+06	-0.960777;6.71262e+06	-0.899492;1.33518e+07	-0.000100976;1.09426e+08	1.69269;715636	0.486218;237679	0.577754;0.380192
Wono454980	Wono248260	Undirected	1.661;1.78902e+06	2.83259;8.19296e+06	-0.966104;5.41787e+06	-0.824845;3.45647e+07	-0.000111606;9.20184e+07	1.661;1.78902e+06	0.436489;734156	0.558458;0.417041
Wono454980	Wono411620	Undirected	1.69844;593189	2.9623;5.64409e+06	-0.930866;1.50404e+07	-0.78557;4.77623e+07	-8.80425e-05;1.35201e+08	1.69844;593189	0.452526;522249	0.55591;0.411608
Wono454990	Wono372720	Undirected	1.79435;38213	3.1149;3.35055e+06	-0.807604;5.54046e+07	-0.839774;2.90185e+07	-7.51743e-05;1.65923e+08	1.79435;38213	0.54664;52304	0.54929;0.379268
Wono454990	Wono248260	Undirected	1.76225;91233	3.0318;4.52372e+06	-0.804472;5.6475e+07	-0.824845;3.45337e+07	-7.52016e-05;1.65853e+08	1.76225;91233	0.504566;148790	0.539017;0.402429
Wono438100	Wono314940	Undirected	1.70346;501395	3.51547;287891	-0.921223;1.79716e+07	-0.748749;6.81059e+07	-0.000111706;9.18709e+07	1.70346;501395	0.512161;121601	0.540699;0.398185
Wono438100	Wono485700	Undirected	1.70671;449440	3.47945;377582	-0.916291;1.95018e+07	-0.752674;6.66952e+07	-8.28185e-05;1.47039e+08	1.70671;449440	0.501168;162456	0.543101;0.400736
Wono438100	Wono371540	Undirected	1.69692;623760	3.44918;480482	-0.890956;2.75772e+07	-0.752674;6.66962e+07	-8.67991e-05;1.37942e+08	1.69692;623760	0.478954;284546	0.539333;0.412802
Wono438100	Wono443200	Undirected	1.72339;253652	3.5115;296081	-0.89594;2.59667e+07	-0.748749;6.81059e+07	-0.000117969;8.3138e+07	1.72339;253652	0.532255;73184	0.547074;0.385968
Wono438130	Wono456860	Undirected	1.53438;1.76385e+07	2.82955;8.26083e+06	-0.590097;1.34088e+08	-0.914421;9.59529e+06	-7.90071e-05;1.56218e+08	1.53438;1.76418e+07	0.303831;8.6234e+06	0.604276;0.454544
Wono438130	Wono103180	Undirected	1.57783;9.77311e+06	3.27528;1.59811e+06	-0.854319;3.96452e+07	-0.869633;2.07731e+07	-0.000106793;9.94773e+07	1.57783;9.77311e+06	0.373935;2.53284e+06	0.685293;0.333946
Wono438130	Wono443220	Undirected	1.57235;1.06282e+07	2.87621;7.25755e+06	-0.583953;1.36513e+08	-0.914421;9.58562e+06	-8.43213e-05;1.43547e+08	1.57235;1.06282e+07	0.326635;5.89405e+06	0.619527;0.423487
Wono438130	ncRNA_Wono003701	Undirected	1.66309;1.69314e+06	3.14483;2.96939e+06	-0.565985;1.43752e+08	-0.905849;1.17634e+07	-6.96189e-05;1.80883e+08	1.66309;1.69314e+06	0.403496;1.43311e+06	0.631079;0.370757
Wono438130	Wono393890	Undirected	1.49721;2.59403e+07	3.11861;3.30224e+06	-0.869639;3.45619e+07	-0.824845;3.43983e+07	-0.000116508;8.50837e+07	1.49721;2.61759e+07	0.31934;6.6676e+06	0.621226;0.426609
Wono412930	Wono103120	Undirected	1.58158;9.21104e+06	3.16951;2.6727e+06	-0.876901;3.21691e+07	-0.762238;5.75646e+07	-0.000119165;8.15875e+07	1.58158;9.21104e+06	0.354948;3.58898e+06	0.607952;0.417103
Wono412950	Wono441070	Undirected	1.18359;5.77229e+07	1.38169;8.64618e+07	-0.935764;1.35869e+07	-0.958042;1.89598e+06	-0.00032346;7.78649e+06	1.18359;1.28957e+08	0.329957;5.56866e+06	0.609232;0.431375
Wono412960	Wono442740	Undirected	nan;nan	nan;nan	0.981189;2.25278e+06	0.993007;58270	0.000154131;4.88284e+07	0.802177;3.48304e+08	0.309092;7.90993e+06	0.643153;0.411272
Wono413000	Wono176450	Undirected	1.72594;233176	3.00238;4.98255e+06	-0.758922;7.22543e+07	-0.914187;9.66417e+06	-0.000119591;8.10438e+07	1.72594;233176	0.50023;166372	0.56789;0.382388
Wono413000	Wono263810	Undirected	1.72592;233318	2.91488;6.49692e+06	-0.841559;4.39054e+07	-0.802103;4.23307e+07	-0.000109126;9.57755e+07	1.72592;233318	0.47362;323474	0.539062;0.415337
Wono413000	Wono372720	Undirected	1.80077;31417.5	3.06375;4.05163e+06	-0.876409;3.23304e+07	-0.735553;7.49275e+07	-0.000121243;7.89729e+07	1.80077;31417.5	0.556702;41922	0.55246;0.373562
Wono413000	Wono248260	Undirected	1.77076;73780.5	2.9953;5.09611e+06	-0.880232;3.10776e+07	-0.844134;2.8548e+07	-9.55389e-05;1.19655e+08	1.77076;73780.5	0.53131;74837	0.553923;0.381317
Wono413000	Wono411620	Undirected	1.80757;25174	3.12287;3.24678e+06	-0.851981;4.04233e+07	-0.832463;3.11315e+07	-9.78133e-05;1.15267e+08	1.80757;25174	0.574436;28727	0.56579;0.358321
Wono413000	Wono442690	Undirected	1.7573;102878	2.96668;5.56946e+06	-0.832999;4.67879e+07	-0.767076;5.67888e+07	-8.24137e-05;1.47992e+08	1.7573;102878	0.492443;203227	0.538359;0.407848
Wono413010	Wono485660	Undirected	1.62204;4.42046e+06	3.48104;372789	-0.818016;5.18593e+07	-0.4983;1.78644e+08	-9.08923e-05;1.29098e+08	1.62204;4.42046e+06	0.380743;2.2275e+06	0.567769;0.438422
Wono413010	Wono485850	Undirected	1.58154;9.217e+06	3.39099;755796	-0.842163;4.37027e+07	-0.616042;1.2943e+08	-0.000127293;7.1933e+07	1.58154;9.217e+06	0.360055;3.27232e+06	0.606342;0.415627
Wono413010	Wono390350	Undirected	1.24416;5.59217e+07	1.59832;7.0381e+07	-0.953463;8.60809e+06	-0.986014;189831	-0.000212755;2.36216e+07	1.24416;1.07932e+08	0.36883;2.7854e+06	0.62541;0.393069
Wono413010	Wono390490	Undirected	1.55367;1.38474e+07	3.18395;2.50641e+06	-0.872472;3.36274e+07	-0.906956;1.16128e+07	-0.000139704;5.98276e+07	1.55367;1.38474e+07	0.375963;2.43808e+06	0.584196;0.426649
Wono413010	Wono396680	Undirected	1.62938;3.78698e+06	3.52218;275112	-0.807373;5.54835e+07	-0.485928;1.83689e+08	-0.000126483;7.28284e+07	1.62938;3.78698e+06	0.401282;1.49707e+06	0.594179;0.404317
Wono413010	Wono414040	Undirected	1.61873;4.72942e+06	3.47646;386585	-0.841873;4.37998e+07	-0.798719;4.25806e+07	-0.000147022;5.38916e+07	1.61873;4.72942e+06	0.424167;946347	0.617257;0.373564
Wono413010	Wono271250	Undirected	1.5964;7.19086e+06	3.35905;950419	-0.866896;3.54703e+07	-0.961006;1.4972e+06	-0.000152468;4.99568e+07	1.5964;7.19086e+06	0.459904;443582	0.629703;0.348416
Wono413010	Wono373130	Undirected	1.5941;7.48435e+06	3.43453;540765	-0.842401;4.36225e+07	-0.734316;7.55595e+07	-0.000137238;6.20136e+07	1.5941;7.48435e+06	0.387177;1.97018e+06	0.613931;0.394
Wono413010	Wono373150	Undirected	1.64857;2.4453e+06	3.63864;147040	-0.836477;4.56157e+07	-0.734316;7.55591e+07	-0.00011683;8.46501e+07	1.64857;2.4453e+06	0.447155;586235	0.628598;0.354285
Wono413010	Wono373290	Undirected	1.34295;4.96682e+07	2.12394;3.63365e+07	-0.953215;8.67454e+06	-0.950728;2.81639e+06	-0.000212803;2.36086e+07	1.34295;7.33365e+07	0.339854;4.69222e+06	0.586692;0.446407
Wono413010	Wono437180	Undirected	1.63089;3.66521e+06	3.52131;276712	-0.814948;5.29021e+07	-0.628229;1.25228e+08	-8.68122e-05;1.37913e+08	1.63089;3.66521e+06	0.39849;1.58113e+06	0.588035;0.411081
Wono413010	Wono465480	Undirected	1.62995;3.74077e+06	3.51563;287566	-0.791808;6.08286e+07	-0.302319;2.716e+08	-0.00015472;4.84364e+07	1.62995;3.74077e+06	0.399494;1.55036e+06	0.564213;0.431039
Wono413010	Wono367350	Undirected	1.58215;9.1267e+06	3.39818;716434	-0.843133;4.33777e+07	-0.725137;8.35218e+07	-0.000130594;6.84276e+07	1.58215;9.1267e+06	0.370767;2.6872e+06	0.608453;0.407648
Wono413010	Wono411160	Undirected	1.53441;1.76322e+07	3.03498;4.4755e+06	-0.875452;3.26444e+07	-0.937063;4.54284e+06	-0.000137283;6.19723e+07	1.53441;1.76355e+07	0.37351;2.55322e+06	0.57265;0.43833
Wono413010	Wono411530	Undirected	1.61716;4.88043e+06	3.46109;436762	-0.820955;5.08622e+07	-0.619908;1.28346e+08	-9.47449e-05;1.21224e+08	1.61716;4.88043e+06	0.38181;2.18306e+06	0.584181;0.423382
Wono413010	Wono415090	Undirected	1.62694;3.98974e+06	3.54969;232113	-0.842535;4.35778e+07	-0.690636;9.90995e+07	-0.000158743;4.58624e+07	1.62694;3.98974e+06	0.427407;885948	0.630559;0.360683
Wono413010	Wono470560	Undirected	1.67229;1.31956e+06	3.72194;89506.5	-0.833001;4.67871e+07	-0.761853;5.99988e+07	-0.000151018;5.09677e+07	1.67229;1.31956e+06	0.493172;199514	0.639044;0.328904
Wono413010	Wono166840	Undirected	1.63114;3.64537e+06	3.56799;210865	-0.82856;4.82856e+07	-0.734316;7.55584e+07	-0.000130458;6.85668e+07	1.63114;3.64537e+06	0.428217;871413	0.619421;0.369937
Wono413010	Wono166860	Undirected	1.66862;1.45962e+06	3.70357;100716	-0.817144;5.21557e+07	-0.734316;7.55584e+07	-0.000155722;4.77791e+07	1.66862;1.45962e+06	0.481975;264096	0.625119;0.344071
Wono413010	Wono166870	Undirected	1.66415;1.64658e+06	3.69545;105945	-0.821331;5.07341e+07	-0.725137;8.35228e+07	-0.000110526;9.36317e+07	1.66415;1.64658e+06	0.462439;418817	0.623412;0.352681
Wono413010	Wono213920	Undirected	1.64907;2.41602e+06	3.63108;153026	-0.786161;6.27773e+07	-0.287389;2.79187e+08	-0.000175916;3.66588e+07	1.64907;2.41602e+06	0.431985;805863	0.586099;0.39643
Wono413010	Wono399610	Undirected	1.55109;1.43285e+07	3.25118;1.8152e+06	-0.845592;4.25535e+07	-0.769231;5.42197e+07	-0.000139141;6.0318e+07	1.55109;1.43286e+07	0.347136;4.12691e+06	0.587971;0.440508
Wono413010	Wono458690	Undirected	1.60287;6.4087e+06	3.439;521778	-0.818246;5.17817e+07	-0.582244;1.44805e+08	-0.000119987;8.05419e+07	1.60287;6.4087e+06	0.373287;2.56383e+06	0.583633;0.428679
Wono413010	Wono458890	Undirected	1.59013;8.00727e+06	3.35002;1.01058e+06	-0.857388;3.86254e+07	-0.914421;9.63708e+06	-0.000139688;5.98416e+07	1.59013;8.00727e+06	0.414611;1.14804e+06	0.603102;0.390103
Wono413010	Wono458900	Undirected	1.48979;2.76218e+07	2.84734;7.86754e+06	-0.916495;1.94387e+07	-0.936815;4.73516e+06	-0.000167844;4.06589e+07	1.48979;2.80505e+07	0.362609;3.12348e+06	0.585342;0.433396
Wono413010	Wono429870	Undirected	1.56951;1.10876e+07	3.23306;1.98846e+06	-0.864476;3.6273e+07	-0.936643;4.81533e+06	-0.000123468;7.62908e+07	1.56951;1.10876e+07	0.399277;1.55699e+06	0.588944;0.409887
Wono413070	Wono493230	Undirected	1.66057;1.80925e+06	3.02599;4.61222e+06	-0.631804;1.18065e+08	-0.886113;1.67959e+07	-8.76981e-05;1.35955e+08	1.66057;1.80925e+06	0.395079;1.69037e+06	0.576707;0.422692
Wono413070	Wono263720	Undirected	1.68344;954210	3.10818;3.4391e+06	-0.655504;1.09252e+08	-0.757663;6.17014e+07	-6.99072e-05;1.80079e+08	1.68344;954210	0.396368;1.6483e+06	0.598355;0.403158
Wono413070	Wono103100	Undirected	1.69142;745350	3.30598;1.34005e+06	-0.727673;8.32602e+07	-0.920883;8.20961e+06	-9.88258e-05;1.13365e+08	1.69142;745350	0.475266;311088	0.626132;0.345665
Wono413070	Wono103120	Undirected	1.55292;1.39857e+07	2.9674;5.55733e+06	-0.919745;1.8429e+07	-0.921886;7.88822e+06	-0.000137151;6.20928e+07	1.55292;1.39858e+07	0.378503;2.32372e+06	0.611325;0.400857
Wono413070	Wono191250	Undirected	1.73077;200260	3.23773;1.94305e+06	-0.617816;1.23367e+08	-0.860558;2.30363e+07	-7.832e-05;1.57922e+08	1.73077;200260	0.484694;246836	0.62244;0.345274
Wono413070	Wono213980	Undirected	1.61921;4.68375e+06	3.23662;1.95388e+06	-0.669912;1.03985e+08	-0.906956;1.16107e+07	-0.000124254;7.53707e+07	1.61921;4.68375e+06	0.395883;1.66416e+06	0.609109;0.393921
Wono413100	Wono372910	Undirected	1.70248;518191	3.27372;1.6116e+06	-0.773211;6.72702e+07	-0.741259;7.32868e+07	-0.000120092;8.04087e+07	1.70248;518191	0.454735;497760	0.612831;0.36446
Wono413100	Wono437250	Undirected	1.61546;5.04795e+06	3.00413;4.95447e+06	-0.829905;4.78309e+07	-0.93007;5.66641e+06	-0.00012409;7.5561e+07	1.61546;5.04795e+06	0.403629;1.42931e+06	0.586966;0.409379
Wono413100	Wono393030	Undirected	1.70811;428328	3.3162;1.25901e+06	-0.693754;9.53556e+07	-0.906956;1.16107e+07	-0.000100217;1.10799e+08	1.70811;428328	0.488659;223760	0.618215;0.347266
Wono413100	Wono451470	Undirected	1.63941;3.0313e+06	3.1249;3.22046e+06	-0.77648;6.61349e+07	-0.895105;1.45667e+07	-0.000116689;8.48397e+07	1.63941;3.0313e+06	0.404886;1.39425e+06	0.583989;0.411303
Wono413100	Wono393870	Undirected	1.59051;7.95604e+06	2.91746;6.44864e+06	-0.909663;2.15831e+07	-0.788752;4.70444e+07	-0.000114288;8.81439e+07	1.59051;7.95604e+06	0.353738;3.66809e+06	0.586879;0.437383
Wono413100	Wono213930	Undirected	1.65774;1.94653e+06	3.103;3.50831e+06	-0.665089;1.05741e+08	-0.882702;1.73511e+07	-7.59746e-05;1.63856e+08	1.65774;1.94653e+06	0.395425;1.67891e+06	0.57417;0.424698
Wono413100	Wono429860	Undirected	1.67188;1.33455e+06	3.14475;2.9704e+06	-0.644637;1.13265e+08	-0.914421;9.64392e+06	-8.091e-05;1.51578e+08	1.67188;1.33455e+06	0.424019;949227	0.600098;0.388307
Wono413100	Wono413070	Undirected	1.66968;1.41791e+06	3.06759;3.99676e+06	-0.62061;1.22304e+08	-0.914421;9.64357e+06	-7.67858e-05;1.61784e+08	1.66968;1.41791e+06	0.413472;1.17458e+06	0.581994;0.408703
Wono413190	Wono473290	Undirected	1.20292;5.72973e+07	2.33704;2.53756e+07	-0.819814;5.12496e+07	-0.907617;1.10367e+07	-0.000874601;205063	1.20292;1.22206e+08	0.364523;3.01556e+06	0.574864;0.441712
Wono413190	Wono371620	Undirected	1.53775;1.69431e+07	2.99474;5.10509e+06	-0.713768;8.81992e+07	-0.968125;939697	-0.000179638;3.49863e+07	1.53775;1.6945e+07	0.394266;1.71748e+06	0.562902;0.435011
Wono413190	Wono414850	Undirected	1.62709;3.97695e+06	3.61111;169716	-0.622144;1.21722e+08	-0.896109;1.37593e+07	-0.00015152;5.0615e+07	1.62709;3.97695e+06	0.449413;558317	0.616995;0.363134
Wono424840	Wono103180	Undirected	1.4783;3.01441e+07	2.94064;6.023e+06	-0.894575;2.64061e+07	-0.752674;6.67793e+07	-0.000129535;6.95272e+07	1.4783;3.10504e+07	0.298349;9.42794e+06	0.645385;0.416278
Wono424840	Wono191290	Undirected	nan;nan	nan;nan	0.990392;826726	1;4860.5	0.000158764;4.58497e+07	0.507465;4.1722e+08	0.372556;2.59903e+06	0.655971;0.362546
Wono400540	Wono391410	Undirected	1.37916;4.60029e+07	2.15734;3.44981e+07	-0.878562;3.16245e+07	-0.965035;1.08213e+06	-0.000135206;6.38917e+07	1.37916;6.08391e+07	0.320691;6.51835e+06	0.595118;0.451378
Wono400590	Wono454920	Undirected	1.41963;4.07176e+07	2.65262;1.29813e+07	-0.983547;1.84411e+06	-0.741259;7.32896e+07	-0.00010977;9.47822e+07	1.41963;4.78583e+07	0.312619;7.4607e+06	0.605591;0.4468
Wono400600	Wono465480	Undirected	1.60889;5.73275e+06	3.18877;2.45245e+06	-0.562861;1.45036e+08	-0.914421;9.49133e+06	-8.25451e-05;1.47683e+08	1.60889;5.73275e+06	0.368843;2.7847e+06	0.581627;0.433056
Wono400600	Wono454920	Undirected	1.5182;2.11437e+07	2.90876;6.61311e+06	-0.96092;6.67681e+06	-0.923077;6.9791e+06	-0.000126645;7.2649e+07	1.5182;2.1169e+07	0.378108;2.34148e+06	0.650803;0.364709
Wono400690	Wono372880	Undirected	1.39191;4.44862e+07	1.95102;4.65876e+07	-0.964175;5.87815e+06	-0.986014;182863	-0.000124696;7.48568e+07	1.39191;5.65982e+07	0.379235;2.29188e+06	0.594915;0.41525
Wono400730	Wono451340	Undirected	nan;nan	nan;nan	0.971382;4.21677e+06	0.978898;413225	0.000999182;106692	0.881857;2.85897e+08	0.379507;2.28016e+06	0.622209;0.390427
ncRNA_Wono018311	Wono103180	Undirected	1.38543;4.52737e+07	2.39898;2.25417e+07	-0.918522;1.88074e+07	-0.804196;4.08192e+07	-0.000147316;5.36691e+07	1.38543;5.87357e+07	0.274358;1.38132e+07	0.620466;0.461079
Wono400810	Wono188600	Undirected	1.37891;4.60316e+07	2.48548;1.88934e+07	-0.752499;7.45073e+07	-0.867133;2.17944e+07	-0.000521479;1.68084e+06	1.37891;6.09235e+07	0.327818;5.77644e+06	0.585024;0.456123
Wono400810	Wono454900	Undirected	1.18619;5.76732e+07	1.41083;8.42394e+07	-0.792459;6.06038e+07	-0.797203;4.29446e+07	-0.000599072;1.01e+06	1.18619;1.28046e+08	0.282125;1.22231e+07	0.608916;0.466852
Wono400810	Wono454910	Undirected	1.36795;4.7232e+07	2.51523;1.7731e+07	-0.677982;1.01054e+08	-0.825175;3.40142e+07	-0.000685209;595674	1.36795;6.46524e+07	0.332826;5.30091e+06	0.607978;0.430721
Wono400860	Wono263860	Undirected	1.55828;1.30092e+07	2.8748;7.28632e+06	-0.527953;1.59929e+08	-0.936815;4.75537e+06	-8.42837e-05;1.43634e+08	1.55828;1.30092e+07	0.329156;5.64578e+06	0.610725;0.430449
Wono400860	Wono373640	Undirected	nan;nan	0.989096;1.18278e+08	-0.946921;1.03937e+07	-0.958042;1.88578e+06	-0.000180316;3.46922e+07	1.02142;1.91727e+08	0.25627;1.82636e+07	0.621055;0.476423
Wono400860	Wono274080	Undirected	1.55437;1.37184e+07	2.82679;8.32288e+06	-0.536336;1.56266e+08	-0.906956;1.16685e+07	-0.000102856;1.061e+08	1.55437;1.37184e+07	0.313883;7.30495e+06	0.600682;0.450762
Wono400860	Wono103050	Undirected	1.56569;1.17224e+07	2.85972;7.60149e+06	-0.550504;1.50203e+08	-0.913643;9.67968e+06	-6.55837e-05;1.92451e+08	1.56569;1.17224e+07	0.314563;7.22247e+06	0.603763;0.447229
Wono400860	Wono191250	Undirected	1.61815;4.78459e+06	2.99612;5.08294e+06	-0.825744;4.92392e+07	-0.892027;1.51066e+07	-0.000132198;6.68074e+07	1.61815;4.78459e+06	0.388465;1.92145e+06	0.599051;0.406622
Wono400860	Wono438130	Undirected	1.57102;1.08421e+07	2.86916;7.40317e+06	-0.545105;1.52494e+08	-0.899492;1.33342e+07	-7.41656e-05;1.68561e+08	1.57102;1.08421e+07	0.31418;7.269e+06	0.59277;0.458339
Wono400930	Wono470150	Undirected	1.3639;4.76547e+07	3.24632;1.86108e+06	-0.741716;7.82982e+07	-0.79021;4.59037e+07	-0.00029919;9.7303e+06	1.3639;6.60471e+07	0.321258;6.45621e+06	0.630645;0.415957
Wono400930	Wono435710	Undirected	1.36567;4.74715e+07	3.31497;1.26873e+06	-0.729028;8.2781e+07	-0.264995;2.93415e+08	-0.000303389;9.35603e+06	1.36567;6.54366e+07	0.293467;1.02007e+07	0.608122;0.458556
Wono400950	Wono485660	Undirected	1.57761;9.80658e+06	3.53193;258118	-0.724801;8.42798e+07	-0.765246;5.70989e+07	-4.04915e-05;2.76225e+08	1.57761;9.80658e+06	0.355656;3.54367e+06	0.577713;0.44459
Wono400950	Wono396680	Undirected	1.58345;8.93796e+06	3.56533;213752	-0.723646;8.46894e+07	-0.591564;1.41181e+08	-0.000121145;7.90945e+07	1.58345;8.93796e+06	0.369117;2.77042e+06	0.598755;0.417412
Wono400950	Wono373130	Undirected	1.5412;1.62466e+07	3.40862;662321	-0.749902;7.542e+07	-0.734316;7.55985e+07	-0.0001048;1.02771e+08	1.5412;1.62476e+07	0.334313;5.16676e+06	0.59842;0.43893
Wono400950	Wono373150	Undirected	1.59495;7.37556e+06	3.64314;143458	-0.741931;7.82228e+07	-0.734316;7.55985e+07	-7.05906e-05;1.78187e+08	1.59495;7.37556e+06	0.381832;2.18219e+06	0.610055;0.40025
Wono400950	Wono465480	Undirected	1.59971;6.78336e+06	3.65479;134453	-0.719508;8.61587e+07	-0.892027;1.51052e+07	-0.000138816;6.06038e+07	1.59971;6.78336e+06	0.435041;756568	0.623366;0.363658
Wono400950	Wono367350	Undirected	1.53043;1.84692e+07	3.37057;876698	-0.750274;7.52886e+07	-0.725137;8.35881e+07	-9.53626e-05;1.20002e+08	1.53043;1.8475e+07	0.319415;6.65934e+06	0.592037;0.45528
Wono400950	Wono415090	Undirected	1.57024;1.09684e+07	3.52283;273914	-0.75678;7.30053e+07	-0.653192;1.14782e+08	-0.000154515;4.85727e+07	1.57024;1.09684e+07	0.372614;2.59629e+06	0.618533;0.397404
Wono400950	Wono470560	Undirected	1.61735;4.86216e+06	3.73373;82809	-0.749509;7.55581e+07	-0.761853;5.97959e+07	-0.000148753;5.25987e+07	1.61735;4.86216e+06	0.43594;742604	0.63141;0.356402
Wono400950	Wono166840	Undirected	1.57823;9.71219e+06	3.56602;213006	-0.734562;8.08214e+07	-0.734316;7.55976e+07	-8.76174e-05;1.36132e+08	1.57823;9.71219e+06	0.368472;2.80406e+06	0.602976;0.413929
Wono400950	Wono166860	Undirected	1.61252;5.34781e+06	3.70627;99025	-0.728696;8.2898e+07	-0.734316;7.55976e+07	-0.000134595;6.44717e+07	1.61252;5.34781e+06	0.418986;1.05149e+06	0.612063;0.380354
Wono400950	Wono166870	Undirected	1.61089;5.51836e+06	3.71157;95709.5	-0.724816;8.42746e+07	-0.725137;8.35861e+07	-5.2158e-05;2.35095e+08	1.61089;5.51836e+06	0.391869;1.79937e+06	0.602238;0.402031
Wono400950	Wono213920	Undirected	1.60535;6.12347e+06	3.69387;106981	-0.709017;8.98924e+07	-0.906956;1.16665e+07	-0.00017935;3.51123e+07	1.60535;6.12347e+06	0.457553;467721	0.63475;0.345079
Wono401090	Wono413970	Undirected	1.5215;2.04082e+07	3.65661;133061	-0.851232;4.06732e+07	-0.481471;1.85716e+08	-0.000165907;4.16998e+07	1.5215;2.04255e+07	0.367635;2.84748e+06	0.606888;0.410814
Wono401090	Wono248250	Undirected	1.52079;2.05662e+07	3.67494;119804	-0.943159;1.14507e+07	-0.668087;1.09093e+08	-0.000115128;8.69697e+07	1.52079;2.05849e+07	0.389374;1.88808e+06	0.656463;0.354168
Wono401090	Wono367270	Undirected	1.54658;1.51884e+07	3.74018;79218.5	-0.88143;3.06855e+07	-0.727804;8.03454e+07	-0.000147397;5.36082e+07	1.54658;1.51888e+07	0.404911;1.39356e+06	0.635902;0.365804
Wono401090	Wono371550	Undirected	1.60676;5.9654e+06	3.32591;1.18397e+06	-0.612624;1.25353e+08	-0.899492;1.333e+07	-9.44526e-05;1.21807e+08	1.60676;5.9654e+06	0.381041;2.21511e+06	0.56459;0.441027
Wono401090	Wono458260	Undirected	1.60752;5.88165e+06	3.709;97286	-0.761172;7.1468e+07	-0.418021;2.11134e+08	-0.000127977;7.11877e+07	1.60752;5.88165e+06	0.397314;1.6182e+06	0.621346;0.38234
Wono401090	Wono458310	Undirected	1.61189;5.41303e+06	3.33898;1.08762e+06	-0.62176;1.21868e+08	-0.906956;1.16608e+07	-0.000106987;9.91636e+07	1.61189;5.41303e+06	0.393227;1.75244e+06	0.592512;0.409901
Wono401090	Wono029780	Undirected	1.48063;2.96433e+07	3.82889;39413	-0.94573;1.07264e+07	-0.604638;1.3524e+08	-0.000125134;7.43534e+07	1.48063;3.04335e+07	0.396201;1.65366e+06	0.635571;0.370104
Wono401090	Wono442610	Undirected	1.58479;8.74614e+06	3.27243;1.62284e+06	-0.532954;1.57737e+08	-0.906956;1.16609e+07	-8.56044e-05;1.40618e+08	1.58479;8.74614e+06	0.35617;3.51074e+06	0.577176;0.444758
Wono401090	Wono442620	Undirected	1.59971;6.78336e+06	3.53566;252186	-0.834339;4.6336e+07	-0.686749;1.00334e+08	-0.000100074;1.11061e+08	1.59971;6.78336e+06	0.387796;1.94685e+06	0.579951;0.423807
Wono401090	Wono442740	Undirected	1.63202;3.57589e+06	3.38907;766685	-0.616245;1.23967e+08	-0.921886;7.80451e+06	-0.00010297;1.05901e+08	1.63202;3.57589e+06	0.42144;1.00044e+06	0.601971;0.387894
Wono401090	Wono443150	Undirected	1.67646;1.17215e+06	3.94445;10862	-0.850549;4.09008e+07	-0.806183;4.00462e+07	-0.00013163;6.73755e+07	1.67646;1.17215e+06	0.542259;57814	0.691095;0.272648
Wono401090	Wono206570	Undirected	1.60299;6.39468e+06	3.5918;187166	-0.810993;5.42471e+07	-0.727804;8.03453e+07	-0.000126684;7.2605e+07	1.60299;6.39468e+06	0.404859;1.395e+06	0.604104;0.393899
Wono401090	Wono391300	Undirected	1.63258;3.5329e+06	3.60696;173263	-0.673639;1.0263e+08	-0.914421;9.50427e+06	-0.000114555;8.77681e+07	1.63258;3.5329e+06	0.453298;513496	0.664305;0.321504
Wono401090	Wono391410	Undirected	1.67384;1.26331e+06	3.51566;287512	-0.705836;9.10245e+07	-0.279925;2.83278e+08	-9.80816e-05;1.1476e+08	1.67384;1.26331e+06	0.415762;1.12171e+06	0.585778;0.404367
Wono401090	Wono470430	Undirected	1.56075;1.25728e+07	3.58984;188992	-0.724382;8.44282e+07	-0.873365;2.01221e+07	-0.000107505;9.83309e+07	1.56075;1.25728e+07	0.391239;1.82143e+06	0.587084;0.415706
Wono401090	Wono470480	Undirected	1.66905;1.44258e+06	3.98537;5825.5	-0.895108;2.62349e+07	-0.772592;5.35763e+07	-0.000134811;6.42659e+07	1.66905;1.44258e+06	0.549947;48497	0.712772;0.253339
Wono401090	Wono470540	Undirected	1.62718;3.96935e+06	3.8451;34129.5	-0.711725;8.89277e+07	-0.839774;2.92139e+07	-9.54966e-05;1.19738e+08	1.62718;3.96935e+06	0.45521;492604	0.646367;0.33615
Wono401090	Wono399600	Undirected	1.56149;1.24432e+07	3.77785;60126	-0.855643;3.92045e+07	-0.92935;6.16976e+06	-0.000169461;3.98145e+07	1.56149;1.24432e+07	0.466959;377759	0.667773;0.313818
Wono401090	Wono007220	Undirected	1.54031;1.64244e+07	3.63814;147404	-0.756671;7.30439e+07	-0.899492;1.33301e+07	-0.000135559;6.35609e+07	1.54031;1.64255e+07	0.404558;1.40342e+06	0.604179;0.393981
Wono401090	Wono454740	Undirected	1.54268;1.59519e+07	3.39662;724790	-0.649579;1.11434e+08	-0.906956;1.1661e+07	-0.000109978;9.4465e+07	1.54268;1.59527e+07	0.362752;3.1152e+06	0.612128;0.408721
Wono401090	Wono454780	Undirected	1.65187;2.25622e+06	3.71218;95313.5	-0.797658;5.88131e+07	-0.410556;2.14105e+08	-0.000147524;5.3513e+07	1.65187;2.25622e+06	0.442585;645954	0.621978;0.36172
Wono401090	Wono413010	Undirected	1.64479;2.67646e+06	3.58484;193838	-0.826981;4.88194e+07	-0.302319;2.71542e+08	-0.000127937;7.12319e+07	1.64479;2.67646e+06	0.41642;1.10683e+06	0.591953;0.398796
Wono401090	Wono400600	Undirected	1.61206;5.39532e+06	3.19193;2.41711e+06	-0.587784;1.34999e+08	-0.899492;1.33301e+07	-0.000104656;1.03014e+08	1.61206;5.39532e+06	0.373141;2.57088e+06	0.599033;0.414903
Wono401090	Wono400700	Undirected	1.51175;2.26042e+07	3.38229;805966	-0.660262;1.07507e+08	-0.914421;9.51154e+06	-0.000154607;4.85115e+07	1.51175;2.26583e+07	0.364644;3.00883e+06	0.582499;0.434756
Wono401090	Wono400950	Undirected	1.60744;5.89042e+06	3.68947;109859	-0.750087;7.53542e+07	-0.921886;7.80357e+06	-0.000113887;8.8709e+07	1.60744;5.89042e+06	0.451954;528816	0.647213;0.336638
Wono401160	Wono029780	Undirected	1.39166;4.45171e+07	3.32911;1.16004e+06	-0.966286;5.37541e+06	-0.848383;2.68703e+07	-0.000173089;3.79992e+07	1.39166;5.668e+07	0.369215;2.7655e+06	0.617019;0.400624
Wono401160	Wono443150	Undirected	1.58393;8.86903e+06	3.45849;445894	-0.845237;4.26727e+07	-0.6381;1.20804e+08	-0.000130944;6.80706e+07	1.58393;8.86903e+06	0.374234;2.51855e+06	0.584558;0.427309
Wono401160	Wono470480	Undirected	1.56786;1.13593e+07	3.45036;475840	-0.879358;3.1364e+07	-0.427817;2.06323e+08	-0.000128986;7.01066e+07	1.56786;1.13593e+07	0.358847;3.34449e+06	0.594162;0.427576
Wono401250	Wono411710	Undirected	1.37988;4.5921e+07	2.07278;3.92411e+07	-0.86268;3.68698e+07	-0.972028;673478	-0.000136726;6.24807e+07	1.37988;6.05964e+07	0.324837;6.07747e+06	0.58882;0.454564
Wono058650	Wono413970	Undirected	1.46653;3.25808e+07	3.39957;708962	-0.850546;4.09017e+07	-0.538462;1.63181e+08	-0.000101159;1.09097e+08	1.46653;3.42309e+07	0.301791;8.9145e+06	0.599871;0.46052
Wono058650	Wono373760	Undirected	1.59307;7.6183e+06	3.20037;2.32465e+06	-0.728848;8.28446e+07	-0.797203;4.30129e+07	-0.000129973;6.90689e+07	1.59307;7.6183e+06	0.355537;3.55114e+06	0.589519;0.433847
Wono058650	Wono248250	Undirected	1.45835;3.41781e+07	3.39489;734203	-0.966686;5.28154e+06	-0.608392;1.33879e+08	-0.000175356;3.69188e+07	1.45835;3.65044e+07	0.361722;3.17436e+06	0.684421;0.34039
Wono058650	Wono367270	Undirected	1.4827;2.91937e+07	3.4478;486058	-0.901435;2.4201e+07	-0.713287;8.82266e+07	-0.000191883;3.01192e+07	1.4827;2.98895e+07	0.359243;3.32064e+06	0.652174;0.37285
Wono058650	Wono458260	Undirected	1.54425;1.56423e+07	3.44208;509060	-0.774681;6.676e+07	-0.678322;1.04954e+08	-0.000138685;6.0719e+07	1.54425;1.56429e+07	0.346731;4.15693e+06	0.633206;0.397917
Wono058650	Wono029780	Undirected	1.42262;4.02679e+07	3.55236;228728	-0.963115;6.13452e+06	-0.538462;1.63189e+08	-0.000136826;6.23895e+07	1.42262;4.69487e+07	0.359429;3.30952e+06	0.65821;0.366953
Wono058650	Wono443150	Undirected	1.61597;4.99723e+06	3.72819;85964.5	-0.860998;3.7427e+07	-0.573427;1.48572e+08	-0.000138394;6.09776e+07	1.61597;4.99723e+06	0.427507;884100	0.674419;0.322064
Wono058650	Wono391300	Undirected	1.55236;1.40898e+07	3.26504;1.68877e+06	-0.678754;1.00773e+08	-0.531469;1.65057e+08	-0.000127696;7.14925e+07	1.55236;1.40899e+07	0.308714;7.95944e+06	0.601858;0.453346
Wono058650	Wono391410	Undirected	1.614;5.19492e+06	3.31313;1.28337e+06	-0.720628;8.57608e+07	-0.72028;8.62889e+07	-0.000109811;9.47188e+07	1.614;5.19492e+06	0.361437;3.1908e+06	0.597239;0.423221
Wono058650	Wono470480	Undirected	1.6043;6.24262e+06	3.74114;78716.5	-0.908656;2.19016e+07	-0.51049;1.74276e+08	-0.000150751;5.11568e+07	1.6043;6.24262e+06	0.431179;819367	0.695634;0.301682
Wono058650	Wono470540	Undirected	1.55778;1.30988e+07	3.52613;268036	-0.716287;8.73048e+07	-0.475524;1.87782e+08	-9.69748e-05;1.16867e+08	1.55778;1.30988e+07	0.337152;4.91867e+06	0.608518;0.42743
Wono058650	Wono399600	Undirected	1.49787;2.57895e+07	3.48309;366816	-0.852791;4.01536e+07	-0.48951;1.82737e+08	-0.000110618;9.34937e+07	1.49787;2.60119e+07	0.324904;6.07049e+06	0.612555;0.431463
Wono058650	Wono454780	Undirected	1.60213;6.49514e+06	3.55739;222714	-0.811573;5.40498e+07	-0.902098;1.27404e+07	-0.000144741;5.56595e+07	1.60213;6.49514e+06	0.440765;671294	0.671685;0.319585
Wono058650	Wono413010	Undirected	1.59236;7.71106e+06	3.42273;594069	-0.847599;4.18838e+07	-0.797203;4.29992e+07	-0.000155726;4.77768e+07	1.59236;7.71106e+06	0.400582;1.51774e+06	0.634505;0.369034
Wono058660	Wono493230	Undirected	1.63473;3.36896e+06	2.96263;5.6385e+06	-0.654181;1.09738e+08	-0.903679;1.20015e+07	-6.78998e-05;1.85739e+08	1.63473;3.36896e+06	0.369703;2.7408e+06	0.569;0.443831
Wono058660	Wono263720	Undirected	1.6542;2.12925e+06	3.03876;4.41874e+06	-0.680776;1.0004e+08	-0.804196;4.07351e+07	-8.41468e-05;1.4395e+08	1.6542;2.12925e+06	0.375105;2.47777e+06	0.594588;0.417824
Wono058660	Wono103100	Undirected	1.64612;2.59304e+06	3.13655;3.07267e+06	-0.744529;7.73088e+07	-0.831007;3.24405e+07	-8.68627e-05;1.378e+08	1.64612;2.59304e+06	0.384492;2.07416e+06	0.572191;0.432425
Wono058660	Wono103120	Undirected	1.49534;2.63666e+07	2.69882;1.15977e+07	-0.93018;1.52451e+07	-0.93007;5.84599e+06	-0.000124073;7.55814e+07	1.49534;2.66428e+07	0.346072;4.20588e+06	0.596674;0.433047
Wono058660	Wono191250	Undirected	1.70324;505145	3.18653;2.47735e+06	-0.641884;1.14289e+08	-0.824845;3.45326e+07	-9.34887e-05;1.23745e+08	1.70324;505145	0.443665;631372	0.608463;0.372638
Wono058660	Wono413100	Undirected	1.64925;2.40541e+06	3.03579;4.46329e+06	-0.648696;1.11761e+08	-0.867133;2.18281e+07	-8.07403e-05;1.51987e+08	1.64925;2.40541e+06	0.378964;2.30367e+06	0.567359;0.439812
Wono058670	Wono103100	Undirected	1.68291;969502	3.24796;1.8456e+06	-0.684381;9.87369e+07	-0.906862;1.1699e+07	-9.70794e-05;1.16666e+08	1.68291;969502	0.448904;564444	0.607748;0.371051
Wono058670	Wono103120	Undirected	1.5863;8.533e+06	3.14687;2.94432e+06	-0.884675;2.96226e+07	-0.854228;2.51661e+07	-7.55654e-05;1.64911e+08	1.5863;8.533e+06	0.359889;3.28202e+06	0.594545;0.426608
Wono058690	Wono206590	Undirected	1.6165;4.94493e+06	3.09721;3.58592e+06	-0.905845;2.27937e+07	-0.965035;1.20409e+06	-0.000105349;1.0185e+08	1.6165;4.94493e+06	0.448012;575376	0.574238;0.398931
Wono058710	ncRNA_Wono017551	Undirected	1.63818;3.11688e+06	3.23487;1.97083e+06	-0.753591;7.41242e+07	-0.783789;4.79853e+07	-8.06785e-05;1.52136e+08	1.63818;3.11688e+06	0.377478;2.36946e+06	0.583807;0.426139
Wono058710	Wono485980	Undirected	1.65339;2.17299e+06	3.27125;1.63327e+06	-0.736409;8.01696e+07	-0.752674;6.65946e+07	-0.000101925;1.07735e+08	1.65339;2.17299e+06	0.393459;1.74458e+06	0.592626;0.409683
Wono058710	Wono459550	Undirected	1.65562;2.05464e+06	3.27785;1.57593e+06	-0.75142;7.48864e+07	-0.734316;7.57546e+07	-7.99792e-05;1.53834e+08	1.65562;2.05464e+06	0.388389;1.92442e+06	0.590727;0.414025
Wono058710	Wono103070	Undirected	1.65753;1.95705e+06	3.29492;1.43101e+06	-0.736068;8.02898e+07	-0.752674;6.65944e+07	-0.0001032;1.05503e+08	1.65753;1.95705e+06	0.40026;1.52729e+06	0.591046;0.407559
Wono058710	Wono072370	Undirected	1.57462;1.02682e+07	3.1012;3.53228e+06	-0.785347;6.30591e+07	-0.968125;948798	-0.000101642;1.08235e+08	1.57462;1.02682e+07	0.404939;1.39276e+06	0.628706;0.372205
Wono058710	Wono191290	Undirected	1.64345;2.76218e+06	3.2371;1.94917e+06	-0.75472;7.37275e+07	-0.761853;6.01135e+07	-0.000110275;9.40133e+07	1.64345;2.76218e+06	0.387162;1.97075e+06	0.587366;0.417644
Wono058710	Wono191350	Undirected	1.62976;3.75626e+06	3.2051;2.27395e+06	-0.755853;7.33307e+07	-0.734316;7.57552e+07	-7.12508e-05;1.76377e+08	1.62976;3.75626e+06	0.356568;3.48574e+06	0.575175;0.446332
Wono058710	Wono131100	Undirected	1.6555;2.0609e+06	3.2915;1.45988e+06	-0.720456;8.58217e+07	-0.752674;6.65993e+07	-9.38198e-05;1.23077e+08	1.6555;2.0609e+06	0.393776;1.73385e+06	0.586754;0.414654
Wono058710	Wono401400	Undirected	1.65182;2.25905e+06	3.27504;1.60011e+06	-0.715325;8.76454e+07	-0.752674;6.65992e+07	-8.04157e-05;1.52772e+08	1.65182;2.25905e+06	0.384122;2.08892e+06	0.581428;0.424532
Wono058730	Wono443200	Undirected	1.63519;3.33455e+06	3.21242;2.19699e+06	-0.915691;1.9689e+07	-0.920883;8.21892e+06	-0.000104435;1.03387e+08	1.63519;3.33455e+06	0.43838;705616	0.547715;0.424793
Wono058850	ncRNA_Wono022331	Undirected	1.39593;4.39805e+07	2.55399;1.62886e+07	-0.542766;1.53493e+08	-0.914421;9.59002e+06	-0.000113997;8.85539e+07	1.39593;5.5292e+07	0.260465;1.71285e+07	0.614683;0.479572
Wono058850	Wono263860	Undirected	1.49307;2.68822e+07	2.85478;7.70669e+06	-0.583719;1.36605e+08	-0.906956;1.16754e+07	-8.35403e-05;1.45353e+08	1.49307;2.72153e+07	0.286345;1.14314e+07	0.612655;0.4595
Wono058850	Wono274080	Undirected	1.50265;2.46934e+07	2.89539;6.87291e+06	-0.63164;1.18127e+08	-0.899492;1.33391e+07	-0.00012436;7.52472e+07	1.50265;2.48351e+07	0.304458;8.53548e+06	0.636174;0.421598
Wono058850	Wono049670	Undirected	1.44934;3.58442e+07	2.70652;1.13776e+07	-0.652641;1.10306e+08	-0.914421;9.58761e+06	-0.000101439;1.08596e+08	1.44934;3.90611e+07	0.280011;1.26392e+07	0.63214;0.443949
Wono058850	Wono191250	Undirected	1.5209;2.05417e+07	2.82792;8.29726e+06	-0.938629;1.27512e+07	-0.892027;1.51194e+07	-0.000158793;4.58317e+07	1.5209;2.05602e+07	0.356854;3.46776e+06	0.618133;0.406463
Wono058850	Wono086260	Undirected	1.51446;2.1987e+07	2.95321;5.80102e+06	-0.679205;1.0061e+08	-0.866219;2.2105e+07	-7.80841e-05;1.58511e+08	1.51446;2.20262e+07	0.291572;1.0515e+07	0.605518;0.462725
Wono058850	Wono454860	Undirected	1.28056;5.41575e+07	1.73573;6.074e+07	-0.946847;1.04142e+07	-0.846154;2.76118e+07	-0.000200168;2.73017e+07	1.28056;9.52592e+07	0.274432;1.37973e+07	0.614469;0.467435
Wono058850	Wono438130	Undirected	1.51112;2.27484e+07	2.9;6.78266e+06	-0.606532;1.27694e+08	-0.906956;1.16756e+07	-7.19964e-05;1.74348e+08	1.51112;2.28065e+07	0.29307;1.02658e+07	0.616847;0.449863
Wono058860	Wono373780	Undirected	1.18541;5.76884e+07	1.15204;1.04665e+08	-0.98508;1.5935e+06	-0.972028;717880	-0.000163039;4.33047e+07	1.18541;1.28319e+08	0.352808;3.73008e+06	0.607167;0.419103
Wono058860	Wono103390	Undirected	1.17237;5.7912e+07	1.11269;1.07911e+08	-0.982909;1.95144e+06	-0.986014;190705	-0.000131216;6.77931e+07	1.17237;1.32894e+08	0.364211;3.03283e+06	0.623084;0.397726
Wono058920	Wono390260	Undirected	1.64314;2.78194e+06	3.12689;3.19464e+06	-0.72035;8.58592e+07	-0.889821;1.54643e+07	-0.000217031;2.25136e+07	1.64314;2.78194e+06	0.42722;889446	0.603586;0.383892
Wono058920	Wono421340	Undirected	1.7031;507521	3.17432;2.61632e+06	-0.663499;1.06322e+08	-0.541959;1.61399e+08	-0.000193681;2.94784e+07	1.7031;507521	0.441798;656756	0.564393;0.409733
Wono058940	Wono372750	Undirected	1.38303;4.55568e+07	2.81801;8.52362e+06	-0.831313;4.73555e+07	-0.937063;4.28862e+06	-0.000139872;5.9682e+07	1.38303;5.95377e+07	0.315356;7.12718e+06	0.6441;0.406201
Wono058940	Wono373640	Undirected	1.25263;5.55581e+07	2.36821;2.39294e+07	-0.842223;4.36823e+07	-0.93007;5.45287e+06	-0.000150534;5.13117e+07	1.25263;1.04992e+08	0.281327;1.2379e+07	0.62612;0.449326
Wono058940	Wono248250	Undirected	1.3542;4.86226e+07	2.83297;8.18442e+06	-0.974739;3.50073e+06	-0.874126;1.98266e+07	-0.000165805;4.17556e+07	1.3542;6.94073e+07	0.33896;4.76624e+06	0.687968;0.348049
Wono058940	Wono458260	Undirected	1.48687;2.82749e+07	3.20699;2.25403e+06	-0.810806;5.4311e+07	-0.783217;4.8082e+07	-0.00014154;5.8264e+07	1.48687;2.88035e+07	0.315418;7.11998e+06	0.628314;0.422138
Wono058940	Wono391410	Undirected	1.56742;1.14326e+07	3.21303;2.19077e+06	-0.755461;7.34685e+07	-0.818182;3.55798e+07	-0.000118915;8.19091e+07	1.56742;1.14326e+07	0.343985;4.36437e+06	0.606458;0.425117
Wono058940	Wono470480	Undirected	1.49197;2.71314e+07	3.20137;2.31394e+06	-0.899644;2.47744e+07	-0.454545;1.96511e+08	-0.000149012;5.24096e+07	1.49197;2.74949e+07	0.306838;8.20882e+06	0.621772;0.43466
Wono395660	Wono314940	Undirected	1.71487;339671	3.55135;229972	-0.910295;2.13838e+07	-0.565631;1.52407e+08	-0.000110128;9.42361e+07	1.71487;339671	0.512136;121674	0.537172;0.400793
Wono395660	Wono485700	Undirected	1.71812;303502	3.51562;287587	-0.904629;2.31802e+07	-0.507576;1.75358e+08	-9.75147e-05;1.15835e+08	1.71812;303502	0.504117;150516	0.54168;0.400619
Wono395660	Wono371540	Undirected	1.70827;425920	3.48524;360734	-0.880229;3.10785e+07	-0.582464;1.44658e+08	-0.000110919;9.30415e+07	1.70827;425920	0.48931;220200	0.543398;0.405339
Wono395660	Wono443200	Undirected	1.73489;177666	3.54794;234425	-0.885311;2.94148e+07	-0.60334;1.35537e+08	-8.14817e-05;1.50207e+08	1.73489;177666	0.523613;90629	0.537807;0.395913
Wono395740	Wono485660	Undirected	1.61379;5.21654e+06	3.75909;69196.5	-0.829723;4.78926e+07	-0.836431;3.08338e+07	-0.000126473;7.28395e+07	1.61379;5.21654e+06	0.451606;532865	0.655857;0.329375
Wono395740	Wono485670	Undirected	1.47888;3.00198e+07	3.08072;3.812e+06	-0.852082;4.03899e+07	-0.836431;3.08338e+07	-0.000128261;7.08809e+07	1.47888;3.08965e+07	0.313326;7.37312e+06	0.594168;0.457587
Wono395740	Wono485850	Undirected	1.56284;1.2209e+07	3.5823;196356	-0.844793;4.28211e+07	-0.421092;2.09113e+08	-0.000121606;7.85273e+07	1.56284;1.2209e+07	0.364549;3.0141e+06	0.644163;0.377734
Wono395740	Wono396680	Undirected	1.61875;4.72752e+06	3.78757;55890.5	-0.811722;5.39995e+07	-0.598606;1.38216e+08	-0.000129282;6.97932e+07	1.61875;4.72752e+06	0.42962;846422	0.649342;0.343418
Wono395740	Wono470140	Undirected	1.50092;2.50902e+07	3.25506;1.77932e+06	-0.848678;4.15234e+07	-0.566434;1.51395e+08	-0.00013896;6.04765e+07	1.50092;2.52578e+07	0.307347;8.14064e+06	0.60137;0.454842
Wono395740	Wono414040	Undirected	1.59511;7.35509e+06	3.66055;130110	-0.833284;4.66915e+07	-0.578511;1.46692e+08	-0.000134158;6.48884e+07	1.59511;7.35509e+06	0.400039;1.53395e+06	0.633487;0.370196
Wono395740	Wono373130	Undirected	1.58126;9.25845e+06	3.66755;125107	-0.841981;4.37636e+07	-0.725137;8.35712e+07	-0.000113358;8.94619e+07	1.58126;9.25845e+06	0.397876;1.60049e+06	0.655439;0.351302
Wono395740	Wono373150	Undirected	1.62847;3.86168e+06	3.85221;31991.5	-0.840376;4.43023e+07	-0.752674;6.65771e+07	-0.000118926;8.18947e+07	1.62847;3.86168e+06	0.46223;420901	0.670479;0.313105
Wono395740	Wono437180	Undirected	1.61681;4.91446e+06	3.76784;64960.5	-0.814063;5.32026e+07	-0.532539;1.64475e+08	-0.000100207;1.10818e+08	1.61681;4.91446e+06	0.413619;1.17105e+06	0.634688;0.363006
Wono395740	Wono465480	Undirected	1.62609;4.06201e+06	3.82239;41717	-0.794597;5.98663e+07	-0.873365;2.01686e+07	-8.5611e-05;1.40603e+08	1.62609;4.06201e+06	0.461968;423431	0.645521;0.334393
Wono395740	Wono367350	Undirected	1.56487;1.18613e+07	3.59799;181488	-0.844806;4.28166e+07	-0.734316;7.57983e+07	-0.000118318;8.26832e+07	1.56487;1.18613e+07	0.385269;2.04355e+06	0.653615;0.358698
Wono395740	Wono367380	Undirected	1.55694;1.32502e+07	3.47823;381129	-0.815256;5.27974e+07	-0.478885;1.86036e+08	-9.33364e-05;1.24054e+08	1.55694;1.32502e+07	0.338614;4.79508e+06	0.602624;0.432133
Wono395740	Wono411530	Undirected	1.60377;6.30366e+06	3.7067;98748.5	-0.816386;5.24133e+07	-0.515897;1.72387e+08	-9.44137e-05;1.21886e+08	1.60377;6.30366e+06	0.393952;1.72797e+06	0.629375;0.376757
Wono395740	Wono407330	Undirected	1.5353;1.74472e+07	3.3857;785993	-0.837878;4.51434e+07	-0.433566;2.04527e+08	-0.000126851;7.24204e+07	1.5353;1.745e+07	0.325913;5.96688e+06	0.59871;0.444271
Wono395740	Wono415090	Undirected	1.61051;5.55878e+06	3.77626;60873	-0.840894;4.4128e+07	-0.682315;1.02999e+08	-0.000122611;7.73083e+07	1.61051;5.55878e+06	0.429325;851579	0.664329;0.330342
Wono395740	Wono470560	Undirected	1.65547;2.06245e+06	3.96571;7922	-0.83445;4.62985e+07	-0.752674;6.65766e+07	-0.000130625;6.83958e+07	1.65547;2.06245e+06	0.514721;113778	0.682554;0.286861
Wono395740	Wono166840	Undirected	1.6183;4.77011e+06	3.81747;43638.5	-0.827005;4.88109e+07	-0.725137;8.35709e+07	-0.000103376;1.05199e+08	1.6183;4.77011e+06	0.437595;717402	0.658883;0.331969
Wono395740	Wono166860	Undirected	1.6525;2.22142e+06	3.95017;10019	-0.81006;5.45646e+07	-0.725137;8.35709e+07	-9.51295e-05;1.20462e+08	1.6525;2.22142e+06	0.489458;219379	0.66236;0.311007
Wono395740	Wono166870	Undirected	1.64441;2.70059e+06	3.91804;15436	-0.823305;5.00657e+07	-0.734316;7.57964e+07	-0.000105695;1.01276e+08	1.64441;2.70059e+06	0.480685;272613	0.667298;0.309702
Wono395740	Wono213920	Undirected	1.63034;3.70923e+06	3.85275;31809.5	-0.776212;6.62288e+07	-0.843507;2.86791e+07	-8.45469e-05;1.43028e+08	1.63034;3.70923e+06	0.461642;426570	0.641573;0.337831
Wono395740	Wono399610	Undirected	1.53401;1.77151e+07	3.4409;513945	-0.841819;4.38181e+07	-0.258741;2.95043e+08	-0.000119341;8.1362e+07	1.53401;1.77186e+07	0.324806;6.08065e+06	0.602623;0.441227
Wono395740	Wono458690	Undirected	1.58861;8.21367e+06	3.66966;123594	-0.813533;5.33832e+07	-0.365768;2.3816e+08	-9.59396e-05;1.18871e+08	1.58861;8.21367e+06	0.37379;2.53969e+06	0.619731;0.395677
Wono395740	Wono401090	Undirected	1.63779;3.14459e+06	3.87803;24592	-0.837955;4.51174e+07	-0.873365;2.01694e+07	-0.000128925;7.01709e+07	1.63779;3.14459e+06	0.49999;167430	0.67943;0.29365
Wono395740	Wono058650	Undirected	1.56997;1.10123e+07	3.59741;182042	-0.840855;4.41412e+07	-0.34965;2.463e+08	-0.000117719;8.34677e+07	1.56997;1.10123e+07	0.365057;2.9862e+06	0.640151;0.381261
Wono395750	Wono470470	Undirected	1.61873;4.72942e+06	2.69971;1.15723e+07	-0.855001;3.94185e+07	-0.975243;548281	-0.000136688;6.25157e+07	1.61873;4.72942e+06	0.441316;663358	0.555888;0.416825
Wono395830	Wono421340	Undirected	1.63799;3.13041e+06	3.52145;276475	-0.710278;8.94433e+07	-0.647987;1.16973e+08	-0.000187182;3.18798e+07	1.63799;3.13041e+06	0.423432;960654	0.590576;0.396643
Wono395850	Wono456860	Undirected	1.49549;2.63325e+07	2.76421;9.82595e+06	-0.718553;8.64974e+07	-0.937063;4.29641e+06	-0.000101504;1.0848e+08	1.49549;2.66054e+07	0.315539;7.10582e+06	0.617841;0.432555
Wono395850	Wono443220	Undirected	1.5415;1.61867e+07	2.89486;6.88339e+06	-0.707437;9.04545e+07	-0.867133;2.12028e+07	-0.000118479;8.24728e+07	1.5415;1.61876e+07	0.315019;7.16782e+06	0.609971;0.440752
Wono395850	ncRNA_Wono003701	Undirected	1.62673;4.00745e+06	3.20569;2.26771e+06	-0.6912;9.62741e+07	-0.943685;3.7101e+06	-9.64902e-05;1.17802e+08	1.62673;4.00745e+06	0.413483;1.17431e+06	0.640001;0.358368
ncRNA_Wono019311	Wono248430	Undirected	1.73268;189285	3.39968;708347	-0.641051;1.14599e+08	-0.691481;9.90749e+07	-0.000171153;3.89549e+07	1.73268;189285	0.506103;142957	0.555591;0.389446
ncRNA_Wono019311	Wono180800	Undirected	1.65967;1.85209e+06	3.06028;4.1017e+06	-0.703611;9.18211e+07	-0.92935;6.32076e+06	-0.000126668;7.26234e+07	1.65967;1.85209e+06	0.431367;816214	0.549778;0.426563
ncRNA_Wono019311	Wono458180	Undirected	1.67257;1.30934e+06	3.6551;134189	-0.85765;3.85383e+07	-0.858436;2.45773e+07	-0.000191782;3.01557e+07	1.67257;1.30934e+06	0.516191;109451	0.643711;0.317776
ncRNA_Wono019311	Wono086150	Undirected	1.64507;2.65882e+06	3.09613;3.60079e+06	-0.775516;6.64705e+07	-0.92935;6.32382e+06	-0.000102476;1.06763e+08	1.64507;2.65882e+06	0.419017;1.05083e+06	0.559735;0.424589
ncRNA_Wono019311	Wono058920	Undirected	1.72916;210368	3.14221;3.00193e+06	-0.629227;1.19038e+08	-0.725675;8.24451e+07	-0.000136899;6.23221e+07	1.72916;210368	0.468812;362090	0.539892;0.41682
ncRNA_Wono019311	Wono395830	Undirected	1.6698;1.41321e+06	3.58607;192630	-0.687584;9.75791e+07	-0.65689;1.13931e+08	-0.000216814;2.2568e+07	1.6698;1.41321e+06	0.465569;389969	0.579066;0.387487
Wono423940	Wono372720	Undirected	1.78433;51395.5	3.03406;4.48938e+06	-0.927852;1.59479e+07	-0.894388;1.48187e+07	-0.000111073;9.28116e+07	1.78433;51395.5	0.577027;27213	0.581005;0.346657
Wono423940	Wono248260	Undirected	1.74772;128839	2.93833;6.06454e+06	-0.927737;1.59828e+07	-0.845091;2.83624e+07	-0.000112473;9.07431e+07	1.74772;128839	0.524889;87773	0.566313;0.374469
Wono423940	Wono411620	Undirected	1.78758;46852	3.07505;3.89109e+06	-0.89651;2.57825e+07	-0.638298;1.20662e+08	-9.13935e-05;1.28051e+08	1.78758;46852	0.528589;80030	0.553806;0.382382
Wono423940	Wono442690	Undirected	1.74209;147370	2.94228;5.99371e+06	-0.878034;3.17973e+07	-0.661988;1.11274e+08	-8.94534e-05;1.32151e+08	1.74209;147370	0.474255;318588	0.542125;0.41271
Wono423950	Wono372720	Undirected	1.75391;111547	2.98615;5.24501e+06	-0.956527;7.7987e+06	-0.832168;3.21757e+07	-0.000101978;1.07641e+08	1.75391;111547	0.540979;59569	0.587154;0.353454
Wono423950	Wono248260	Undirected	1.71922;292123	2.89512;6.87819e+06	-0.956329;7.85071e+06	-0.741259;7.32417e+07	-0.000103127;1.0563e+08	1.71922;292123	0.484333;249068	0.567249;0.38911
Wono423950	Wono411620	Undirected	1.75828;100490	3.02911;4.56448e+06	-0.922649;1.75327e+07	-0.633819;1.22679e+08	-9.07139e-05;1.29473e+08	1.75828;100490	0.503576;152640	0.565719;0.382763
Wono423950	Wono442690	Undirected	1.71398;350101	2.89498;6.881e+06	-0.907657;2.2218e+07	-0.671329;1.07123e+08	-9.57173e-05;1.19305e+08	1.71398;350101	0.448449;569990	0.551666;0.41686
Wono423950	Wono391500	Undirected	1.76562;84055.5	3.02572;4.61641e+06	-0.802992;5.69815e+07	-0.75354;6.45459e+07	-0.000102342;1.06999e+08	1.76562;84055.5	0.503577;152639	0.530617;0.409042
Wono423960	Wono206510	Undirected	1.6008;6.65299e+06	3.07715;3.86173e+06	-0.754137;7.39318e+07	-0.92935;6.31067e+06	-9.69188e-05;1.16975e+08	1.6008;6.65299e+06	0.379455;2.28239e+06	0.566374;0.440389
Wono424140	Wono473270	Undirected	1.47664;3.04969e+07	3.41731;619982	-0.808356;5.51472e+07	-0.752674;6.65788e+07	-0.000336503;6.9349e+06	1.47664;3.14917e+07	0.370306;2.71015e+06	0.57337;0.439579
Wono424140	Wono373760	Undirected	1.66389;1.65781e+06	3.48101;372869	-0.697477;9.40185e+07	-0.752674;6.65785e+07	-0.000129158;6.99241e+07	1.66389;1.65781e+06	0.436628;732069	0.589094;0.391833
Wono424140	Wono248250	Undirected	1.54039;1.64082e+07	3.78767;55844	-0.925709;1.65979e+07	-0.752674;6.65785e+07	-0.000162848;4.34143e+07	1.54039;1.64093e+07	0.427677;881018	0.673844;0.322508
Wono424140	Wono367270	Undirected	1.57062;1.09071e+07	3.88304;23333.5	-0.874888;3.283e+07	-0.752674;6.65783e+07	-0.000232184;1.90629e+07	1.57062;1.09071e+07	0.462161;421554	0.664959;0.317847
Wono424140	Wono367420	Undirected	1.66015;1.82923e+06	3.47571;388978	-0.728733;8.28852e+07	-0.734316;7.56973e+07	-9.02258e-05;1.30505e+08	1.66015;1.82923e+06	0.420325;1.02337e+06	0.574386;0.41174
Wono424140	Wono458260	Undirected	1.61954;4.65237e+06	3.77991;59208.5	-0.738766;7.93374e+07	-0.734316;7.57004e+07	-0.000123136;7.66837e+07	1.61954;4.65237e+06	0.431457;814741	0.636745;0.35364
Wono424140	Wono029780	Undirected	1.49393;2.66873e+07	3.90656;17881.5	-0.911685;2.09456e+07	-0.725137;8.31506e+07	-8.60874e-05;1.3953e+08	1.49393;2.69982e+07	0.400023;1.53442e+06	0.629007;0.374213
Wono424140	Wono443150	Undirected	1.68873;811164	4.01391;3367	-0.826095;4.91195e+07	-0.761853;5.93066e+07	-0.000131793;6.72111e+07	1.68873;811164	0.567393;33346	0.694691;0.263714
Wono424140	Wono206570	Undirected	1.60246;6.45654e+06	3.58704;191639	-0.771581;6.78364e+07	-0.725137;8.31502e+07	-4.44196e-05;2.6198e+08	1.60246;6.45654e+06	0.375019;2.48178e+06	0.568679;0.440953
Wono424140	Wono391300	Undirected	1.63257;3.53366e+06	3.60522;174858	-0.654482;1.09628e+08	-0.752674;6.65802e+07	-0.000131822;6.71823e+07	1.63257;3.53366e+06	0.420238;1.02514e+06	0.633283;0.361363
Wono424140	Wono391410	Undirected	1.68731;847846	3.59326;185824	-0.689838;9.67645e+07	-0.725137;8.31502e+07	-9.58554e-05;1.19036e+08	1.68731;847846	0.460261;440050	0.608363;0.365937
Wono424140	Wono470480	Undirected	1.67849;1.10524e+06	4.0382;1863	-0.868373;3.49812e+07	-0.734316;7.57002e+07	-0.000138228;6.11243e+07	1.67849;1.10524e+06	0.570472;31229	0.714041;0.24773
Wono424140	Wono470540	Undirected	1.62782;3.91551e+06	3.84756;33376	-0.681488;9.97817e+07	-0.725137;8.31504e+07	-4.40115e-05;2.63441e+08	1.62782;3.91551e+06	0.419415;1.04236e+06	0.612147;0.380087
Wono424140	Wono399600	Undirected	1.55693;1.3252e+07	3.74851;74661.5	-0.806124;5.59103e+07	-0.734316;7.57004e+07	-5.22108e-05;2.34916e+08	1.55693;1.3252e+07	0.37315;2.57041e+06	0.59077;0.422354
Wono424140	Wono454720	Undirected	1.60625;6.02226e+06	3.4163;624724	-0.764784;7.02069e+07	-0.752674;6.65794e+07	-0.000236256;1.8249e+07	1.60625;6.02226e+06	0.409111;1.28194e+06	0.579981;0.41259
Wono424140	Wono454740	Undirected	1.54502;1.54917e+07	3.40897;660588	-0.631578;1.1815e+08	-0.761853;5.93034e+07	-0.000128953;7.01417e+07	1.54502;1.54923e+07	0.339469;4.72397e+06	0.58063;0.452341
Wono424140	Wono454780	Undirected	1.66456;1.62863e+06	3.7843;57281	-0.776187;6.62376e+07	-0.752674;6.65794e+07	-0.000127216;7.20174e+07	1.66456;1.62863e+06	0.478629;286702	0.636124;0.336267
Wono424140	Wono413010	Undirected	1.6704;1.39003e+06	3.72864;85723.5	-0.816564;5.23525e+07	-0.761853;5.93033e+07	-0.0001732;3.79451e+07	1.6704;1.39003e+06	0.495686;187183	0.636374;0.330227
Wono424140	Wono400950	Undirected	1.62046;4.56606e+06	3.766;65894	-0.740115;7.88621e+07	-0.761853;5.93036e+07	-0.000195239;2.89365e+07	1.62046;4.56606e+06	0.453219;514399	0.638804;0.343302
Wono424140	Wono395740	Undirected	1.64897;2.42197e+06	3.94251;11172	-0.81412;5.31832e+07	-0.752674;6.65793e+07	-0.000127508;7.16979e+07	1.64897;2.42197e+06	0.498689;173118	0.670151;0.301708
Wono192220	Wono314940	Undirected	1.72166;268840	3.57617;202502	-0.904868;2.31041e+07	-0.748749;6.81059e+07	-0.000110066;9.43311e+07	1.72166;268840	0.537042;65168	0.542527;0.38753
Wono192220	Wono485700	Undirected	1.72469;243046	3.53966;246130	-0.899781;2.47306e+07	-0.752674;6.65825e+07	-0.00010707;9.90292e+07	1.72469;243046	0.535395;67725	0.551438;0.381661
Wono192220	Wono220460	Undirected	1.72599;232820	3.46092;437320	-0.823692;4.99345e+07	-0.761853;5.9249e+07	-0.000127179;7.20578e+07	1.72599;232820	0.521137;96509	0.534857;0.399002
Wono192220	Wono371540	Undirected	1.71507;337315	3.51038;298480	-0.8751;3.27601e+07	-0.752674;6.65831e+07	-0.000111857;9.16472e+07	1.71507;337315	0.515575;111236	0.550378;0.389715
Wono192220	Wono458250	Undirected	1.73455;179420	3.47887;379266	-0.846963;4.20964e+07	-0.752674;6.65834e+07	-8.46924e-05;1.42693e+08	1.73455;179420	0.521783;94914	0.526377;0.404903
Wono192220	Wono443200	Undirected	1.7416;149151	3.57267;205958	-0.880034;3.11427e+07	-0.748749;6.81059e+07	-8.9663e-05;1.31701e+08	1.7416;149151	0.547009;51871	0.541826;0.384483
Wono167340	Wono103120	Undirected	1.59425;7.46492e+06	3.30396;1.35638e+06	-0.749474;7.55705e+07	-0.906956;1.16731e+07	-0.000102839;1.06129e+08	1.59425;7.46492e+06	0.384661;2.0675e+06	0.62804;0.3825
Wono167340	Wono411310	Undirected	1.53772;1.69493e+07	3.19065;2.43139e+06	-0.810958;5.42593e+07	-0.847239;2.6975e+07	-0.000107125;9.89408e+07	1.53772;1.69512e+07	0.33455;5.14568e+06	0.592976;0.443967
Wono167370	Wono413970	Undirected	1.46411;3.3061e+07	3.38394;796238	-0.861339;3.73138e+07	-0.873376;2.00944e+07	-0.000132261;6.67444e+07	1.46411;3.4898e+07	0.349407;3.96325e+06	0.642568;0.387376
Wono167370	Wono372750	Undirected	1.44839;3.60142e+07	3.17407;2.61924e+06	-0.814069;5.32005e+07	-0.865578;2.22844e+07	-0.000166526;4.13641e+07	1.44839;3.93333e+07	0.323492;6.21719e+06	0.626127;0.419006
Wono167370	Wono373760	Undirected	1.596;7.24178e+06	3.21794;2.13991e+06	-0.73052;8.22532e+07	-0.81879;3.53739e+07	-0.000125555;7.38729e+07	1.596;7.24178e+06	0.361558;3.18379e+06	0.5926;0.427403
Wono167370	Wono248250	Undirected	1.46209;3.34565e+07	3.41701;621462	-0.969731;4.58242e+06	-0.85778;2.47429e+07	-0.000172843;3.81187e+07	1.46209;3.54577e+07	0.399692;1.54434e+06	0.708233;0.301483
Wono167370	Wono367270	Undirected	1.48396;2.89169e+07	3.45531;457300	-0.89571;2.60412e+07	-0.46788;1.9109e+08	-0.00016152;4.41889e+07	1.48396;2.9559e+07	0.33762;4.87868e+06	0.631779;0.404644
Wono167370	Wono458260	Undirected	1.55137;1.42757e+07	3.48576;359298	-0.780611;6.47009e+07	-0.81879;3.53638e+07	-0.000140735;5.89429e+07	1.55137;1.42759e+07	0.378382;2.3291e+06	0.656572;0.359179
Wono167370	Wono029780	Undirected	1.41998;4.06653e+07	3.53628;251232	-0.968433;4.87689e+06	-0.3899;2.24732e+08	-0.00015542;4.79757e+07	1.41998;4.77514e+07	0.360399;3.25195e+06	0.656895;0.367722
Wono167370	Wono443150	Undirected	1.61402;5.19297e+06	3.71595;93056	-0.859411;3.79535e+07	-0.452284;1.96969e+08	-0.000137771;6.15323e+07	1.61402;5.19297e+06	0.41882;1.05506e+06	0.666755;0.332286
Wono167370	Wono391300	Undirected	1.55514;1.35767e+07	3.28121;1.54704e+06	-0.679106;1.00646e+08	-0.577052;1.47457e+08	-0.000120723;7.96175e+07	1.55514;1.35767e+07	0.311884;7.55268e+06	0.602778;0.450123
Wono167370	Wono391410	Undirected	1.62481;4.17319e+06	3.37804;830990	-0.727027;8.34894e+07	-0.85778;2.4701e+07	-0.000115604;8.6313e+07	1.62481;4.17319e+06	0.403698;1.42737e+06	0.629429;0.372134
Wono167370	Wono470480	Undirected	1.60406;6.27036e+06	3.73914;79767	-0.909342;2.16841e+07	-0.522466;1.69942e+08	-0.00015018;5.15644e+07	1.60406;6.27036e+06	0.431275;817749	0.693796;0.303305
Wono167370	Wono470540	Undirected	1.56193;1.23665e+07	3.55242;228653	-0.725497;8.40326e+07	-0.694022;9.74883e+07	-0.000120512;7.98821e+07	1.56193;1.23665e+07	0.362551;3.12674e+06	0.628671;0.393401
Wono167370	Wono399600	Undirected	1.49489;2.64691e+07	3.46411;426522	-0.861331;3.73167e+07	-0.600446;1.37481e+08	-0.000137606;6.16812e+07	1.49489;2.67561e+07	0.335618;5.05193e+06	0.620341;0.416989
Wono167370	Wono454780	Undirected	1.59858;6.9205e+06	3.53554;252369	-0.811223;5.41696e+07	-0.787598;4.73598e+07	-0.000148504;5.27826e+07	1.59858;6.9205e+06	0.412243;1.2039e+06	0.650806;0.349277
Wono167370	Wono413010	Undirected	1.5892;8.13385e+06	3.40365;687630	-0.843913;4.31162e+07	-0.58485;1.4394e+08	-0.000141014;5.87059e+07	1.5892;8.13385e+06	0.368627;2.79601e+06	0.606706;0.410431
Wono167370	Wono395740	Undirected	1.57547;1.01352e+07	3.63032;153635	-0.842139;4.37105e+07	-0.460082;1.94001e+08	-0.000114641;8.76473e+07	1.57547;1.01352e+07	0.375141;2.47611e+06	0.645993;0.370653
Wono234340	Wono176530	Undirected	nan;nan	nan;nan	0.983094;1.91982e+06	0.987952;153492	0.000345401;6.4169e+06	0.653491;4.04185e+08	0.329286;5.63324e+06	0.604869;0.436044
Wono234340	Wono465390	Undirected	nan;nan	nan;nan	0.976891;3.0658e+06	0.987952;153492	0.000323287;7.79871e+06	0.65721;4.03484e+08	0.316827;6.95429e+06	0.592582;0.456605
Wono234340	Wono103180	Undirected	1.51682;2.14534e+07	3.22785;2.03987e+06	-0.708356;9.01272e+07	-0.761853;5.91391e+07	-0.000109866;9.46348e+07	1.51682;2.14831e+07	0.305446;8.39829e+06	0.632798;0.424384
Wono234340	Wono393890	Undirected	1.47721;3.03765e+07	3.24509;1.87264e+06	-0.749605;7.55244e+07	-0.761853;5.91671e+07	-0.000129532;6.95298e+07	1.47721;3.13402e+07	0.30252;8.80941e+06	0.609509;0.450236
Wono128640	Wono485980	Undirected	nan;nan	nan;nan	0.996076;220595	1;38501	0.000208184;2.48806e+07	0.5523;4.15317e+08	0.370059;2.72264e+06	0.634152;0.384286
Wono128640	Wono103180	Undirected	1.54939;1.46498e+07	3.16629;2.71037e+06	-0.854618;3.9546e+07	-0.734316;7.56795e+07	-0.000125352;7.41042e+07	1.54939;1.465e+07	0.329969;5.56746e+06	0.654825;0.386388
Wono128640	ncRNA_Wono003701	Undirected	1.6459;2.60666e+06	3.11549;3.34286e+06	-0.585428;1.35928e+08	-0.748749;6.81059e+07	-9.78967e-05;1.1511e+08	1.6459;2.60666e+06	0.361494;3.18753e+06	0.601478;0.419289
Wono128640	Wono058710	Undirected	1.62812;3.89059e+06	3.20215;2.30562e+06	-0.738417;7.94608e+07	-0.752674;6.66637e+07	-8.81273e-05;1.35016e+08	1.62812;3.89059e+06	0.360914;3.2213e+06	0.577096;0.4419
Wono128650	Wono367340	Undirected	nan;nan	nan;nan	0.997419;118744	0.992032;102553	0.00014639;5.43739e+07	0.576965;4.13653e+08	0.348618;4.01944e+06	0.593303;0.43461
Wono128680	Wono103180	Undirected	1.53451;1.76112e+07	3.08914;3.69588e+06	-0.867231;3.53601e+07	-0.391561;2.24405e+08	-0.000130558;6.84647e+07	1.53451;1.76145e+07	0.300309;9.13248e+06	0.622907;0.438196
Wono128740	Wono473070	Undirected	1.6861;879995	3.19949;2.33412e+06	-0.820262;5.10973e+07	-0.634445;1.2262e+08	-0.000164878;4.22669e+07	1.6861;879995	0.435403;750910	0.619444;0.366853
Wono128740	ncRNA_Wono008151	Undirected	1.64652;2.56851e+06	2.93739;6.08153e+06	-0.607427;1.27349e+08	-0.920883;8.18044e+06	-6.8259e-05;1.84715e+08	1.64652;2.56851e+06	0.383019;2.13313e+06	0.580858;0.425646
Wono128740	Wono372910	Undirected	1.74772;128839	3.4434;503679	-0.83353;4.66089e+07	-0.647903;1.17273e+08	-0.000156475;4.72916e+07	1.74772;128839	0.537139;65023	0.668921;0.291685
Wono128740	Wono372960	Undirected	1.6712;1.35975e+06	3.08231;3.79008e+06	-0.628006;1.195e+08	-0.905849;1.18231e+07	-8.22292e-05;1.48428e+08	1.6712;1.35975e+06	0.414272;1.15584e+06	0.603547;0.38988
Wono128740	Wono373620	Undirected	1.68895;805448	3.12354;3.23803e+06	-0.729386;8.2654e+07	-0.584522;1.44203e+08	-0.000134845;6.42339e+07	1.68895;805448	0.412573;1.19603e+06	0.588139;0.403915
Wono128740	Wono373890	Undirected	1.69715;619012	3.11477;3.35232e+06	-0.615538;1.24237e+08	-0.920883;8.1766e+06	-9.30042e-05;1.24729e+08	1.69715;619012	0.455726;487033	0.618374;0.359466
Wono128740	Wono373910	Undirected	1.70474;480362	3.11342;3.36991e+06	-0.696401;9.44044e+07	-0.717913;8.72842e+07	-0.000133158;6.58581e+07	1.70474;480362	0.437778;714632	0.589485;0.390995
Wono128740	Wono393030	Undirected	1.74379;141288	3.43424;542048	-0.738518;7.9425e+07	-0.905849;1.18232e+07	-9.64495e-05;1.1788e+08	1.74379;141288	0.548258;50400	0.659385;0.296179
Wono128740	Wono180890	Undirected	1.64626;2.58447e+06	2.99515;5.09844e+06	-0.792891;6.04553e+07	-0.683116;1.02135e+08	-0.000168891;4.01089e+07	1.64626;2.58447e+06	0.381355;2.20197e+06	0.574645;0.432047
Wono128740	Wono180910	Undirected	1.63972;3.01001e+06	3.11308;3.37442e+06	-0.784823;6.32413e+07	-0.802837;4.18196e+07	-8.11227e-05;1.51066e+08	1.63972;3.01001e+06	0.374377;2.51179e+06	0.582046;0.429473
Wono128740	Wono451470	Undirected	1.65103;2.30314e+06	3.14435;2.97541e+06	-0.802563;5.71277e+07	-0.739455;7.44091e+07	-0.000114561;8.77596e+07	1.65103;2.30314e+06	0.388125;1.93437e+06	0.577984;0.425349
Wono128740	ncRNA_Wono003701	Undirected	1.65973;1.8492e+06	3.05234;4.21742e+06	-0.913933;2.02393e+07	-0.851064;2.66167e+07	-0.00015744;4.66766e+07	1.65973;1.8492e+06	0.440633;673104	0.616216;0.367395
Wono128740	Wono085980	Undirected	1.64136;2.89871e+06	2.98147;5.32175e+06	-0.720101;8.59476e+07	-0.900709;1.30862e+07	-0.00013369;6.53392e+07	1.64136;2.89871e+06	0.399111;1.5621e+06	0.571809;0.424757
Wono128740	Wono166760	Undirected	1.68056;1.03991e+06	3.02762;4.58723e+06	-0.602749;1.29156e+08	-0.920883;8.18521e+06	-7.29409e-05;1.71808e+08	1.68056;1.03991e+06	0.423488;959549	0.59791;0.39041
Wono128740	Wono393870	Undirected	1.60417;6.25749e+06	2.96061;5.67302e+06	-0.946366;1.05485e+07	-0.730496;7.99047e+07	-0.000149198;5.22736e+07	1.60417;6.25749e+06	0.378551;2.32162e+06	0.616205;0.396397
Wono128740	Wono213930	Undirected	1.69295;709606	3.24083;1.91359e+06	-0.703271;9.19429e+07	-0.806498;3.99702e+07	-9.49389e-05;1.20839e+08	1.69295;709606	0.437515;718616	0.614656;0.370023
Wono128740	Wono458880	Undirected	1.6679;1.4887e+06	3.00286;4.97495e+06	-0.621018;1.22149e+08	-0.829787;3.28388e+07	-7.49246e-05;1.66573e+08	1.6679;1.4887e+06	0.383903;2.09759e+06	0.570982;0.433813
Wono128740	Wono429860	Undirected	1.71337;357512	3.30861;1.31898e+06	-0.687682;9.75441e+07	-0.898331;1.35643e+07	-8.45306e-05;1.43065e+08	1.71337;357512	0.486419;236448	0.649261;0.322808
Wono128740	Wono413070	Undirected	1.70109;542843	3.17256;2.63702e+06	-0.659211;1.07891e+08	-0.905849;1.1821e+07	-5.97384e-05;2.10271e+08	1.70109;542843	0.451069;539139	0.617567;0.361992
Wono128740	Wono058660	Undirected	1.6757;1.1982e+06	3.12734;3.18891e+06	-0.682309;9.94856e+07	-0.802837;4.18228e+07	-8.87977e-05;1.3356e+08	1.6757;1.1982e+06	0.403932;1.42075e+06	0.596435;0.401032
Wono128740	Wono058670	Undirected	1.67644;1.17282e+06	3.03174;4.52466e+06	-0.61321;1.25128e+08	-0.813667;3.75415e+07	-6.76385e-05;1.86486e+08	1.67644;1.17282e+06	0.389574;1.88084e+06	0.569393;0.43202
Wono128750	Wono443200	Undirected	1.69104;754304	3.40371;687328	-0.91266;2.06392e+07	-0.681043;1.03128e+08	-9.28326e-05;1.2508e+08	1.69104;754304	0.464142;402859	0.542474;0.416908
Wono128760	Wono443200	Undirected	1.71896;294819	3.49691;329488	-0.840644;4.42121e+07	-0.748749;6.81059e+07	-9.95428e-05;1.12035e+08	1.71896;294819	0.508929;132545	0.529346;0.407813
Wono128770	Wono314940	Undirected	1.71469;341772	3.5488;233277	-0.909235;2.17181e+07	-0.744681;7.13734e+07	-0.000110253;9.40467e+07	1.71469;341772	0.525672;86054	0.544483;0.390272
Wono128770	Wono386070	Undirected	1.71266;366197	3.43203;551626	-0.847139;4.20377e+07	-0.816922;3.70911e+07	-8.16921e-05;1.49704e+08	1.71266;366197	0.49799;176326	0.532101;0.410223
Wono128770	Wono485700	Undirected	1.71756;309462	3.51126;296572	-0.90361;2.35058e+07	-0.774667;5.31785e+07	-9.95551e-05;1.12013e+08	1.71756;309462	0.525652;86104	0.554417;0.382992
Wono128770	Wono371540	Undirected	1.7083;425466	3.48364;365236	-0.879233;3.14049e+07	-0.661988;1.1134e+08	-0.00011291;9.01096e+07	1.7083;425466	0.494454;193148	0.54517;0.401888
Wono128770	Wono458250	Undirected	1.72846;215027	3.45474;459436	-0.85084;4.08038e+07	-0.823964;3.49226e+07	-7.40746e-05;1.68801e+08	1.72846;215027	0.520929;97064	0.535465;0.39864
Wono128770	Wono442550	Undirected	1.72121;272886	3.38805;772558	-0.80657;5.57578e+07	-0.929601;6.06821e+06	-8.90489e-05;1.33018e+08	1.72121;272886	0.533735;70527	0.544374;0.387392
Wono128770	Wono443200	Undirected	1.7343;180666	3.54339;240752	-0.883816;2.99038e+07	-0.673759;1.06046e+08	-7.83996e-05;1.57724e+08	1.7343;180666	0.525872;85642	0.53741;0.39535
Wono128810	Wono470560	Undirected	1.60774;5.85775e+06	3.42668;575862	-0.763342;7.071e+07	-0.752674;6.66775e+07	-0.000144252;5.60467e+07	1.60774;5.85775e+06	0.390388;1.85158e+06	0.563652;0.436521
Wono128810	Wono424140	Undirected	1.60661;5.98212e+06	3.43412;542557	-0.751576;7.48316e+07	-0.752674;6.66777e+07	-0.000182075;3.39451e+07	1.60661;5.98212e+06	0.399098;1.5625e+06	0.566368;0.429415
Wono128850	Wono373020	Undirected	1.61326;5.27112e+06	3.43933;520408	-0.71624;8.73214e+07	-0.725341;8.30477e+07	-0.000112642;9.04965e+07	1.61326;5.27112e+06	0.379134;2.29623e+06	0.601868;0.409064
Wono128850	Wono371630	Undirected	1.53208;1.81204e+07	3.20645;2.25964e+06	-0.675123;1.02092e+08	-0.914421;9.48182e+06	-0.000107037;9.90835e+07	1.53208;1.81251e+07	0.341172;4.58576e+06	0.598663;0.434265
Wono128850	Wono103120	Undirected	1.61142;5.4624e+06	3.40072;702866	-0.75577;7.33597e+07	-0.906956;1.1645e+07	-6.19979e-05;2.03235e+08	1.61142;5.4624e+06	0.397179;1.62248e+06	0.632374;0.37253
Wono128850	Wono411310	Undirected	1.56196;1.23613e+07	3.32869;1.16322e+06	-0.832216;4.70516e+07	-0.83231;3.12056e+07	-9.1109e-05;1.28644e+08	1.56196;1.23613e+07	0.35533;3.5644e+06	0.606617;0.418125
Wono128850	Wono442800	Undirected	1.29364;5.33842e+07	3.22809;2.03754e+06	-0.680429;1.00165e+08	-0.839774;2.91439e+07	-0.000302983;9.39122e+06	1.29364;9.06799e+07	0.316028;7.04818e+06	0.604665;0.445299
Wono128860	Wono263720	Undirected	1.59413;7.48052e+06	2.89306;6.91899e+06	-0.889265;2.8126e+07	-0.804196;4.0901e+07	-0.00012317;7.66426e+07	1.59413;7.48052e+06	0.355016;3.58457e+06	0.590055;0.433672
Wono128860	Wono191250	Undirected	1.66534;1.59538e+06	3.17667;2.58942e+06	-0.840729;4.41836e+07	-0.81738;3.67699e+07	-8.84352e-05;1.34346e+08	1.66534;1.59538e+06	0.414674;1.14654e+06	0.600051;0.3927
Wono128860	Wono086260	Undirected	1.57675;9.938e+06	2.88634;7.05292e+06	-0.589402;1.34362e+08	-0.922558;7.5755e+06	-9.2803e-05;1.2514e+08	1.57675;9.938e+06	0.337021;4.92998e+06	0.585249;0.44964
Wono128870	Wono069380	Undirected	1.52466;1.97127e+07	2.99792;5.05394e+06	-0.700631;9.28879e+07	-0.93007;5.61306e+06	-0.000112954;9.00452e+07	1.52466;1.97248e+07	0.336286;4.9933e+06	0.58985;0.445783
Wono128890	Wono442550	Undirected	1.62028;4.58288e+06	3.01576;4.77017e+06	-0.867371;3.53133e+07	-0.979021;341886	-9.84947e-05;1.13984e+08	1.62028;4.58288e+06	0.458852;454381	0.562077;0.40388
Wono128930	Wono470150	Undirected	1.31787;5.17239e+07	3.29175;1.45775e+06	-0.575128;1.40033e+08	-0.251748;2.99786e+08	-0.000428936;3.26382e+06	1.31787;8.2158e+07	0.294479;1.00361e+07	0.6371;0.427713
Wono128930	Wono435710	Undirected	1.32634;5.10705e+07	3.40462;682708	-0.579996;1.38086e+08	0.354571;2.44546e+08	-0.000423852;3.39272e+06	1.32634;7.91795e+07	0.313076;7.40421e+06	0.659872;0.391474
Wono128930	Wono435720	Undirected	1.30954;5.23297e+07	3.23957;1.92549e+06	-0.555962;1.47905e+08	0.302824;2.71104e+08	-0.000411338;3.73685e+06	1.30954;8.50909e+07	0.286671;1.13724e+07	0.643764;0.426405
Wono128940	Wono411770	Undirected	1.53637;1.72259e+07	3.05589;4.1656e+06	-0.734859;8.07161e+07	-0.896939;1.36643e+07	-0.000154988;4.82592e+07	1.53637;1.72283e+07	0.342653;4.46814e+06	0.586716;0.444557
Wono128940	Wono413070	Undirected	1.52417;1.98204e+07	2.97428;5.44105e+06	-0.771496;6.78663e+07	-0.92935;6.3213e+06	-0.000145398;5.51421e+07	1.52417;1.98332e+07	0.347602;4.09301e+06	0.593581;0.434984
Wono128940	Wono167340	Undirected	1.52417;1.98204e+07	3.06373;4.05193e+06	-0.648363;1.11884e+08	-0.921886;7.81234e+06	-0.000158344;4.61091e+07	1.52417;1.98332e+07	0.343118;4.43189e+06	0.601667;0.430194
Wono128940	Wono128860	Undirected	1.33466;5.03883e+07	1.92826;4.80199e+07	-0.907232;2.23526e+07	-0.958042;1.71174e+06	-0.000186792;3.2032e+07	1.33466;7.62488e+07	0.319398;6.66123e+06	0.593548;0.453821
Wono128970	Wono411710	Undirected	1.39615;4.39523e+07	2.17685;3.34466e+07	-0.868946;3.47917e+07	-0.972028;684524	-0.000123028;7.68113e+07	1.39615;5.52211e+07	0.327319;5.82599e+06	0.596691;0.445267
Wono129120	Wono411310	Undirected	1.54027;1.64324e+07	3.14419;2.9774e+06	-0.934527;1.39522e+07	-0.755245;6.29584e+07	-0.000108944;9.60582e+07	1.54027;1.64336e+07	0.342077;4.51372e+06	0.580938;0.45033
Wono129140	Wono373420	Undirected	1.74142;149857	2.95651;5.7436e+06	-0.802497;5.71507e+07	-0.861681;2.27599e+07	-0.000116161;8.55528e+07	1.74142;149857	0.501471;161170	0.541189;0.402049
Wono129140	Wono371560	Undirected	1.74951;123606	3.09098;3.6707e+06	-0.762788;7.09032e+07	-0.964539;1.42619e+06	-0.00019847;2.78515e+07	1.74951;123606	0.586424;22275	0.596232;0.332961
Wono129140	Wono103130	Undirected	1.70019;559594	2.87963;7.18832e+06	-0.803121;5.69373e+07	-0.952394;2.23056e+06	-0.000123834;7.58614e+07	1.70019;559594	0.493696;196825	0.561029;0.390166
Wono129140	Wono411500	Undirected	1.7331;186994	2.90951;6.59865e+06	-0.823151;5.01178e+07	-0.913366;9.77929e+06	-0.000128213;7.09337e+07	1.7331;186994	0.512433;120743	0.543828;0.395775
Wono129140	Wono411810	Undirected	1.72685;226451	3.01702;4.7507e+06	-0.705028;9.13135e+07	-0.920883;8.11985e+06	-0.000107124;9.8942e+07	1.72685;226451	0.497341;179317	0.547865;0.398701
Wono129140	Wono458040	Undirected	1.73547;174870	3.05846;4.12832e+06	-0.690048;9.6689e+07	-0.920883;8.11984e+06	-0.000122589;7.73343e+07	1.73547;174870	0.51329;118077	0.556687;0.385893
Wono129140	Wono470500	Undirected	1.74517;136748	2.93826;6.0658e+06	-0.816462;5.23871e+07	-0.920883;8.12162e+06	-0.000101008;1.09367e+08	1.74517;136748	0.520318;98584	0.545173;0.391776
Wono129140	Wono393930	Undirected	1.69036;770532	2.87191;7.34614e+06	-0.771035;6.8027e+07	-0.964539;1.42475e+06	-9.55655e-05;1.19603e+08	1.69036;770532	0.47775;292931	0.550106;0.405072
Wono129140	Wono214020	Undirected	1.74015;154721	2.98581;5.25066e+06	-0.745751;7.68794e+07	-0.890814;1.5352e+07	-0.000153869;4.90037e+07	1.74015;154721	0.514287;115081	0.542287;0.396198
Wono129140	Wono412990	Undirected	1.68286;970952	2.89059;6.96793e+06	-0.680122;1.00277e+08	-0.985816;265207	-0.000101852;1.07862e+08	1.68286;970952	0.496344;184049	0.5654;0.385787
Wono129140	Wono413000	Undirected	1.73238;190916	2.91979;6.40491e+06	-0.775342;6.65309e+07	-0.821881;3.51387e+07	-0.000179367;3.5105e+07	1.73238;190916	0.496031;185570	0.533478;0.410015
Wono403150	Wono372720	Undirected	1.73926;158236	2.96717;5.56127e+06	-0.864094;3.64003e+07	-0.922558;7.65987e+06	-0.000115393;8.66039e+07	1.73926;158236	0.528813;79564	0.545813;0.388149
Wono403160	Wono263720	Undirected	1.67184;1.33604e+06	3.10139;3.52969e+06	-0.658959;1.07983e+08	-0.868465;2.09509e+07	-8.02953e-05;1.53065e+08	1.67184;1.33604e+06	0.406827;1.3413e+06	0.607914;0.389628
Wono403160	Wono103100	Undirected	1.66823;1.4752e+06	3.23001;2.01864e+06	-0.722124;8.52293e+07	-0.885356;1.68088e+07	-7.45499e-05;1.67553e+08	1.66823;1.4752e+06	0.420525;1.01924e+06	0.588812;0.399507
Wono403160	Wono191250	Undirected	1.70795;430641	3.17689;2.58688e+06	-0.615282;1.24335e+08	-0.816859;3.72896e+07	-5.26631e-05;2.33391e+08	1.70795;430641	0.433875;775004	0.588652;0.393444
Wono403160	Wono128740	Undirected	1.69233;723913	3.18328;2.51394e+06	-0.657386;1.0856e+08	-0.79216;4.51779e+07	-9.07547e-05;1.29387e+08	1.69233;723913	0.424898;932381	0.60002;0.387971
Wono403180	Wono372720	Undirected	1.77203;71393.5	3.01809;4.73417e+06	-0.854347;3.9636e+07	-0.746497;7.11701e+07	-9.85924e-05;1.13801e+08	1.77203;71393.5	0.513091;118676	0.542842;0.396249
Wono403180	Wono373440	Undirected	1.71727;312524	2.94855;5.8825e+06	-0.610561;1.26144e+08	-0.915516;9.13532e+06	-6.37935e-05;1.97776e+08	1.71727;312524	0.459823;444351	0.560571;0.404649
Wono403180	Wono248260	Undirected	1.73767;164823	2.92478;6.31175e+06	-0.854847;3.94696e+07	-0.75354;6.47515e+07	-0.00010009;1.11031e+08	1.73767;164823	0.478473;287811	0.536124;0.415462
Wono403180	Wono411620	Undirected	1.76734;80520.5	3.02183;4.67611e+06	-0.818664;5.16402e+07	-0.765957;5.69661e+07	-8.15242e-05;1.50105e+08	1.76734;80520.5	0.502784;155789	0.538291;0.403681
Wono403180	Wono442690	Undirected	1.72918;210237	2.91209;6.54972e+06	-0.812177;5.38444e+07	-0.838049;3.04902e+07	-7.50975e-05;1.66122e+08	1.72918;210237	0.469354;357576	0.540514;0.416102
Wono403180	Wono129140	Undirected	1.72681;226750	2.96797;5.54776e+06	-0.767442;6.92786e+07	-0.957447;2.10022e+06	-0.000106149;1.00527e+08	1.72681;226750	0.524748;88098	0.571794;0.370431
Wono403200	Wono486020	Undirected	1.61926;4.67898e+06	2.68544;1.19874e+07	-0.964806;5.72604e+06	-0.937063;4.27679e+06	-0.000108569;9.66431e+07	1.61926;4.67898e+06	0.430496;831238	0.584272;0.398642
Wono403200	Wono372720	Undirected	1.78631;48647	3.0476;4.2872e+06	-0.944423;1.10929e+07	-0.846154;2.78649e+07	-9.95434e-05;1.12034e+08	1.78631;48647	0.571363;30630	0.592657;0.339928
Wono403200	Wono248260	Undirected	1.75284;114326	2.96552;5.58914e+06	-0.94235;1.16812e+07	-0.797203;4.30454e+07	-9.09653e-05;1.28945e+08	1.75284;114326	0.522358;93535	0.579936;0.365159
Wono403200	Wono411620	Undirected	1.79155;41662	3.09752;3.58178e+06	-0.910255;2.13961e+07	-0.676073;1.055e+08	-9.38229e-05;1.23071e+08	1.79155;41662	0.541363;59032	0.577364;0.360592
Wono403200	Wono442690	Undirected	1.74621;133512	2.96575;5.5852e+06	-0.896303;2.58491e+07	-0.755245;6.22577e+07	-9.47939e-05;1.21127e+08	1.74621;133512	0.495789;186711	0.57306;0.380125
Wono403200	Wono391500	Undirected	1.78972;43902.5	3.05485;4.18087e+06	-0.790363;6.13263e+07	-0.718328;8.67735e+07	-9.22683e-05;1.26237e+08	1.78972;43902.5	0.519841;99758	0.528466;0.404152
Wono403210	Wono372720	Undirected	1.73388;182832	2.93926;6.04794e+06	-0.866138;3.57222e+07	-0.776224;5.17633e+07	-9.96204e-05;1.11892e+08	1.73388;182832	0.481321;268452	0.54526;0.407276
Wono403210	Wono411620	Undirected	1.74184;148280	2.9976;5.0591e+06	-0.847893;4.17855e+07	-0.809879;3.95738e+07	-8.89117e-05;1.33314e+08	1.74184;148280	0.491382;208891	0.555063;0.395641
Wono403240	Wono029780	Undirected	1.35802;4.82488e+07	3.15018;2.90403e+06	-0.983423;1.86494e+06	-0.921886;7.82844e+06	-0.000162287;4.37403e+07	1.35802;6.80805e+07	0.387484;1.95848e+06	0.649;0.361929
Wono403240	Wono443150	Undirected	1.56907;1.11594e+07	3.41427;634528	-0.875126;3.27519e+07	-0.727804;8.03672e+07	-0.000145557;5.50173e+07	1.56907;1.11594e+07	0.375606;2.45444e+06	0.604643;0.408468
Wono403240	Wono470480	Undirected	1.54718;1.50726e+07	3.37054;876889	-0.911701;2.09405e+07	-0.597173;1.3856e+08	-0.00016159;4.41479e+07	1.54718;1.5073e+07	0.360497;3.24606e+06	0.614185;0.408085
Wono403240	Wono454780	Undirected	1.57788;9.76542e+06	3.37609;842680	-0.83593;4.57993e+07	-0.668087;1.09098e+08	-0.000163501;4.30414e+07	1.57788;9.76542e+06	0.367839;2.83682e+06	0.584795;0.430796
Wono403240	Wono413010	Undirected	1.57166;1.07386e+07	3.265;1.68914e+06	-0.877294;3.20396e+07	-0.906956;1.1639e+07	-0.000151261;5.07968e+07	1.57166;1.07386e+07	0.396929;1.63036e+06	0.598422;0.402813
Wono403260	Wono371540	Undirected	1.63558;3.30556e+06	3.24087;1.91319e+06	-0.909766;2.15511e+07	-0.888112;1.57274e+07	-0.000101907;1.07766e+08	1.63558;3.30556e+06	0.426605;900649	0.567839;0.414119
Wono403270	Wono263720	Undirected	1.67957;1.07079e+06	3.12017;3.282e+06	-0.651531;1.10714e+08	-0.824845;3.45336e+07	-7.07189e-05;1.77834e+08	1.67957;1.07079e+06	0.403826;1.4237e+06	0.614045;0.385691
Wono403270	Wono465520	Undirected	1.6233;4.30686e+06	3.05529;4.17449e+06	-0.555669;1.48027e+08	-0.906956;1.16394e+07	-6.20053e-05;2.03213e+08	1.6233;4.30686e+06	0.359357;3.31387e+06	0.574662;0.445062
Wono403270	Wono371630	Undirected	1.49146;2.72468e+07	2.88555;7.06854e+06	-0.812442;5.37541e+07	-0.936815;4.72466e+06	-0.00010535;1.01849e+08	1.49146;2.76247e+07	0.328752;5.68503e+06	0.590061;0.45066
Wono403270	Wono103100	Undirected	1.68285;971246	3.28991;1.47301e+06	-0.722656;8.50409e+07	-0.898331;1.35954e+07	-7.8083e-05;1.58514e+08	1.68285;971246	0.447293;584359	0.617024;0.363972
Wono403270	Wono103120	Undirected	1.547;1.51073e+07	2.95576;5.75661e+06	-0.916947;1.92981e+07	-0.92935;6.41734e+06	-0.000103829;1.0442e+08	1.547;1.51076e+07	0.36816;2.82016e+06	0.612348;0.405509
Wono403270	Wono191250	Undirected	1.71912;293168	3.2116;2.20569e+06	-0.612089;1.25558e+08	-0.860558;2.30363e+07	-6.26718e-05;2.01174e+08	1.71912;293168	0.463054;412884	0.617918;0.356986
Wono403270	Wono213980	Undirected	1.59574;7.27464e+06	3.11756;3.31585e+06	-0.661088;1.07205e+08	-0.914421;9.406e+06	-7.73233e-05;1.60421e+08	1.59574;7.27464e+06	0.358492;3.36639e+06	0.587202;0.434178
Wono403270	Wono413100	Undirected	1.65974;1.84873e+06	3.04296;4.35607e+06	-0.614629;1.24585e+08	-0.884562;1.71931e+07	-6.86445e-05;1.83622e+08	1.65974;1.84873e+06	0.388228;1.93044e+06	0.571307;0.431107
Wono403270	Wono128740	Undirected	1.7061;458695	3.2327;1.99202e+06	-0.657578;1.0849e+08	-0.905849;1.17865e+07	-8.07214e-05;1.52033e+08	1.7061;458695	0.46876;362529	0.638587;0.337745
Wono403300	Wono385860	Undirected	1.63488;3.35756e+06	3.37792;831673	-0.650072;1.11253e+08	-0.761853;5.97344e+07	-8.75742e-05;1.36228e+08	1.63488;3.35756e+06	0.381234;2.20699e+06	0.623782;0.388107
Wono403300	ncRNA_Wono017551	Undirected	1.64165;2.87961e+06	3.37698;837352	-0.713774;8.81969e+07	-0.701678;9.43252e+07	-0.000104159;1.03857e+08	1.64165;2.87961e+06	0.387772;1.94776e+06	0.633784;0.37574
Wono403300	Wono386020	Undirected	1.64285;2.80093e+06	3.33438;1.12101e+06	-0.705175;9.12611e+07	-0.426573;2.07721e+08	-9.95549e-05;1.12013e+08	1.64285;2.80093e+06	0.36638;2.91413e+06	0.615799;0.403305
Wono403300	Wono485680	Undirected	1.63665;3.22708e+06	3.35397;983932	-0.71134;8.9065e+07	-0.761853;5.97343e+07	-0.000108755;9.63537e+07	1.63665;3.22708e+06	0.390275;1.85561e+06	0.636339;0.372209
Wono403300	Wono485980	Undirected	1.65517;2.07801e+06	3.40663;672382	-0.686863;9.78391e+07	-0.725137;8.31588e+07	-0.000105486;1.01621e+08	1.65517;2.07801e+06	0.405027;1.39036e+06	0.642392;0.359948
Wono403300	Wono176530	Undirected	1.60215;6.49279e+06	3.29276;1.44909e+06	-0.610107;1.26319e+08	-0.761853;5.97342e+07	-7.50123e-05;1.66344e+08	1.60215;6.49279e+06	0.339772;4.69898e+06	0.594268;0.439321
Wono403300	Wono263840	Undirected	1.65828;1.91972e+06	3.43323;546334	-0.688032;9.74177e+07	-0.761853;5.97341e+07	-0.000102687;1.06394e+08	1.65828;1.91972e+06	0.417372;1.08613e+06	0.644002;0.353159
Wono403300	Wono263860	Undirected	1.62201;4.42325e+06	3.31884;1.23817e+06	-0.647121;1.12345e+08	-0.824845;3.45497e+07	-7.39172e-05;1.69216e+08	1.62201;4.42325e+06	0.369397;2.75631e+06	0.625148;0.393011
Wono403300	Wono396690	Undirected	1.64475;2.67901e+06	3.37004;879996	-0.674699;1.02246e+08	-0.324713;2.59374e+08	-9.462e-05;1.21474e+08	1.64475;2.67901e+06	0.364765;3.00224e+06	0.58573;0.431762
Wono403300	Wono459550	Undirected	1.65821;1.9231e+06	3.4183;615208	-0.712598;8.86156e+07	-0.761853;5.97342e+07	-0.000102435;1.06836e+08	1.65821;1.9231e+06	0.416775;1.09895e+06	0.652762;0.345631
Wono403300	Wono274080	Undirected	1.6159;5.00412e+06	3.25235;1.80439e+06	-0.675294;1.0203e+08	-0.794986;4.4838e+07	-9.85981e-05;1.1379e+08	1.6159;5.00412e+06	0.362033;3.15629e+06	0.623821;0.398232
Wono403300	Wono465390	Undirected	1.59931;6.83168e+06	3.28929;1.47822e+06	-0.605654;1.28032e+08	-0.761853;5.97365e+07	-7.63879e-05;1.62798e+08	1.59931;6.83168e+06	0.337631;4.87775e+06	0.592306;0.442571
Wono403300	Wono103040	Undirected	1.59283;7.64961e+06	3.27733;1.58041e+06	-0.611044;1.25959e+08	-0.757204;6.18862e+07	-7.41151e-05;1.68694e+08	1.59283;7.64961e+06	0.331082;5.46246e+06	0.597022;0.442411
Wono403300	Wono103050	Undirected	1.64801;2.47866e+06	3.40535;678917	-0.689584;9.68557e+07	-0.870137;2.06518e+07	-9.91884e-05;1.12691e+08	1.64801;2.47866e+06	0.422685;975348	0.670931;0.327027
Wono403300	Wono103070	Undirected	1.65631;2.01888e+06	3.41322;639525	-0.693453;9.5464e+07	-0.752674;6.66388e+07	-8.99238e-05;1.31146e+08	1.65631;2.01888e+06	0.406888;1.33969e+06	0.63725;0.363717
Wono403300	Wono049670	Undirected	1.58478;8.74761e+06	3.21005;2.22182e+06	-0.720609;8.57675e+07	-0.884562;1.7195e+07	-0.000108786;9.63049e+07	1.58478;8.74761e+06	0.361538;3.18496e+06	0.644397;0.379082
Wono403300	Wono191290	Undirected	1.64666;2.55998e+06	3.37892;825761	-0.706713;9.07122e+07	-0.734316;7.57264e+07	-9.76294e-05;1.15617e+08	1.64666;2.55998e+06	0.394054;1.72454e+06	0.634255;0.372305
Wono403300	Wono191350	Undirected	1.63011;3.72788e+06	3.3273;1.17354e+06	-0.715708;8.75097e+07	-0.734316;7.57264e+07	-0.000112744;9.03482e+07	1.63011;3.72788e+06	0.378595;2.31967e+06	0.635887;0.378326
Wono403300	Wono131100	Undirected	1.65589;2.0406e+06	3.41871;613235	-0.681791;9.96726e+07	-0.752674;6.66437e+07	-8.74359e-05;1.36532e+08	1.65589;2.0406e+06	0.405703;1.37177e+06	0.637331;0.364175
Wono403300	Wono401400	Undirected	1.65618;2.02558e+06	3.42511;583074	-0.680321;1.00204e+08	-0.752674;6.66436e+07	-8.99906e-05;1.31005e+08	1.65618;2.02558e+06	0.40761;1.3207e+06	0.641277;0.359802
Wono403300	Wono206510	Undirected	1.65128;2.28908e+06	3.3649;912795	-0.696357;9.44199e+07	-0.332177;2.55442e+08	-0.000100616;1.10077e+08	1.65128;2.28908e+06	0.373646;2.5466e+06	0.593546;0.419579
Wono403300	Wono086260	Undirected	1.61676;4.91947e+06	3.25106;1.81628e+06	-0.733944;8.10401e+07	-0.718328;8.70015e+07	-0.000122686;7.72183e+07	1.61676;4.91947e+06	0.361707;3.1752e+06	0.605953;0.415036
Wono403300	Wono392360	Undirected	1.62293;4.3402e+06	3.27362;1.6125e+06	-0.669712;1.04059e+08	-0.482517;1.85217e+08	-9.12858e-05;1.28275e+08	1.62293;4.3402e+06	0.340163;4.66703e+06	0.596852;0.436625
Wono403300	Wono399670	Undirected	1.64815;2.47039e+06	3.35353;986900	-0.706419;9.08166e+07	-0.246485;3.02321e+08	-9.99797e-05;1.11233e+08	1.64815;2.47039e+06	0.366665;2.89895e+06	0.585164;0.431153
Wono403300	Wono438130	Undirected	1.65588;2.04114e+06	3.42858;567086	-0.680086;1.00289e+08	-0.877098;1.90254e+07	-9.28943e-05;1.24954e+08	1.65588;2.04114e+06	0.432337;799997	0.668049;0.325906
Wono403300	Wono424840	Undirected	1.56293;1.21934e+07	3.14695;2.94334e+06	-0.717957;8.67097e+07	-0.734316;7.57263e+07	-0.000106391;1.00132e+08	1.56293;1.21934e+07	0.314859;7.18677e+06	0.597918;0.452786
Wono403300	Wono128640	Undirected	1.63223;3.55967e+06	3.34614;1.03733e+06	-0.691939;9.60081e+07	-0.725137;8.31573e+07	-0.000110407;9.38119e+07	1.63223;3.55967e+06	0.378441;2.3265e+06	0.633866;0.380269
Wono403300	Wono128680	Undirected	1.6259;4.07825e+06	3.31763;1.24785e+06	-0.702112;9.23584e+07	-0.391561;2.2444e+08	-0.000113218;8.96642e+07	1.6259;4.07825e+06	0.352713;3.73643e+06	0.608027;0.418353
Wono403330	Wono456860	Undirected	1.51521;2.18169e+07	2.79798;8.99311e+06	-0.637187;1.16044e+08	-0.906956;1.16428e+07	-8.64254e-05;1.38774e+08	1.51521;2.18528e+07	0.295503;9.87195e+06	0.608693;0.456388
Wono403330	Wono103180	Undirected	1.50444;2.42816e+07	2.93154;6.1874e+06	-0.904171;2.33264e+07	-0.862168;2.25846e+07	-0.000129837;6.92111e+07	1.50444;2.43999e+07	0.329302;5.63168e+06	0.661996;0.379563
Wono403330	Wono049670	Undirected	nan;nan	nan;nan	0.997891;88179.5	0.984064;294414	0.00012741;7.18051e+07	0.553095;4.15271e+08	0.329045;5.65651e+06	0.643123;0.398634
Wono403330	Wono443220	Undirected	1.5566;1.33117e+07	2.8741;7.30072e+06	-0.631097;1.18333e+08	-0.906956;1.16423e+07	-9.4648e-05;1.21418e+08	1.5566;1.33117e+07	0.320225;6.56958e+06	0.626244;0.421024
Wono403330	ncRNA_Wono003701	Undirected	1.6676;1.50087e+06	3.27176;1.62884e+06	-0.624942;1.20661e+08	-0.928401;6.49564e+06	-8.89452e-05;1.33241e+08	1.6676;1.50087e+06	0.439595;687959	0.667896;0.323337
Wono403330	Wono400860	Undirected	1.55759;1.31332e+07	2.87598;7.2621e+06	-0.590947;1.33753e+08	-0.92935;6.32703e+06	-9.56815e-05;1.19375e+08	1.55759;1.31332e+07	0.330334;5.53317e+06	0.621766;0.41892
Wono403330	Wono058850	Undirected	1.50148;2.4962e+07	2.91451;6.5038e+06	-0.673377;1.02725e+08	-0.921886;7.82129e+06	-0.00010635;1.00198e+08	1.50148;2.51208e+07	0.312372;7.49116e+06	0.648483;0.403648
Wono403330	Wono403300	Undirected	1.6139;5.20522e+06	3.26984;1.64574e+06	-0.730735;8.21772e+07	-0.854704;2.48993e+07	-0.000106974;9.91844e+07	1.6139;5.20522e+06	0.380028;2.258e+06	0.643201;0.370852
Wono403340	Wono263720	Undirected	1.64904;2.41775e+06	3.04779;4.28434e+06	-0.672781;1.02943e+08	-0.839161;2.98173e+07	-8.6034e-05;1.3965e+08	1.64904;2.41775e+06	0.37681;2.39936e+06	0.582751;0.427457
Wono403340	Wono103100	Undirected	1.63942;3.03062e+06	3.13339;3.11227e+06	-0.734675;8.07814e+07	-0.915516;9.28342e+06	-7.81232e-05;1.58413e+08	1.63942;3.03062e+06	0.398492;1.58106e+06	0.570507;0.426203
Wono403340	Wono191250	Undirected	1.68952;791228	3.15338;2.86532e+06	-0.628186;1.19432e+08	-0.780057;5.03978e+07	-6.67314e-05;1.89099e+08	1.68952;791228	0.408077;1.30843e+06	0.567811;0.423447
Wono403340	Wono413100	Undirected	1.63913;3.05056e+06	3.01361;4.80371e+06	-0.637995;1.15741e+08	-0.937063;4.26281e+06	-7.44957e-05;1.67695e+08	1.63913;3.05056e+06	0.396884;1.63177e+06	0.569199;0.428188
Wono403340	Wono128740	Undirected	1.66873;1.45522e+06	3.12847;3.17458e+06	-0.670328;1.03834e+08	-0.816922;3.70791e+07	-9.63701e-05;1.18034e+08	1.66873;1.45522e+06	0.400485;1.52055e+06	0.580309;0.416731
Wono403350	Wono372720	Undirected	1.75091;119595	3.00745;4.9014e+06	-0.797875;5.87384e+07	-0.839991;2.89499e+07	-7.49889e-05;1.66405e+08	1.75091;119595	0.495376;188608	0.530382;0.412592
Wono403410	Wono373870	Undirected	1.58106;9.28784e+06	2.78243;9.36993e+06	-0.79972;5.81039e+07	-0.979021;389778	-0.000124145;7.54968e+07	1.58106;9.28784e+06	0.415429;1.12928e+06	0.560308;0.425944
Wono403410	Wono458860	Undirected	1.61186;5.41623e+06	2.87404;7.30191e+06	-0.791552;6.0916e+07	-0.972028;693957	-0.000111949;9.15116e+07	1.61186;5.41623e+06	0.425065;929244	0.561015;0.420505
Wono403470	Wono485660	Undirected	1.58138;9.24073e+06	3.45852;445772	-0.82839;4.8343e+07	-0.658467;1.12305e+08	-9.40974e-05;1.22519e+08	1.58138;9.24073e+06	0.360645;3.23727e+06	0.574983;0.443974
Wono403470	Wono485850	Undirected	1.53135;1.82749e+07	3.299;1.39726e+06	-0.842437;4.36107e+07	-0.655032;1.14124e+08	-0.000112579;9.05887e+07	1.53135;1.828e+07	0.32075;6.51184e+06	0.59356;0.452851
Wono403470	Wono396680	Undirected	1.58612;8.55825e+06	3.48349;365652	-0.813279;5.34696e+07	-0.619734;1.28677e+08	-0.000121878;7.81942e+07	1.58612;8.55825e+06	0.371265;2.66239e+06	0.593501;0.420961
Wono403470	Wono414040	Undirected	1.56257;1.22555e+07	3.36403;918446	-0.837118;4.53998e+07	-0.865901;2.22534e+07	-0.000134889;6.41922e+07	1.56257;1.22555e+07	0.380243;2.24869e+06	0.60673;0.404089
Wono403470	Wono271250	Undirected	1.53729;1.7037e+07	3.23198;1.99908e+06	-0.86639;3.56382e+07	-0.896939;1.36614e+07	-0.00012192;7.81436e+07	1.53729;1.70391e+07	0.363225;3.08799e+06	0.578864;0.438893
Wono403470	Wono373010	Undirected	1.44035;3.74159e+07	2.74448;1.03375e+07	-0.937443;1.30957e+07	-0.946769;3.01547e+06	-0.000127156;7.2083e+07	1.44035;4.16633e+07	0.34945;3.96029e+06	0.586283;0.440611
Wono403470	Wono373130	Undirected	1.54541;1.54157e+07	3.35466;979310	-0.842341;4.36424e+07	-0.734316;7.57299e+07	-0.000117345;8.3962e+07	1.54541;1.54162e+07	0.343005;4.44058e+06	0.599561;0.432254
Wono403470	Wono373150	Undirected	1.59841;6.94133e+06	3.56148;218033	-0.837705;4.52021e+07	-0.734316;7.57299e+07	-0.000104504;1.03271e+08	1.59841;6.94133e+06	0.396807;1.63409e+06	0.615167;0.388089
Wono403470	Wono437180	Undirected	1.58139;9.23923e+06	3.44971;478356	-0.818772;5.16035e+07	-0.665674;1.09298e+08	-9.1081e-05;1.28703e+08	1.58139;9.23923e+06	0.357676;3.41663e+06	0.577334;0.443678
Wono403470	Wono367350	Undirected	1.53233;1.80674e+07	3.30806;1.32347e+06	-0.843423;4.32804e+07	-0.725137;8.31562e+07	-0.000113813;8.88136e+07	1.53233;1.80719e+07	0.328683;5.6916e+06	0.594144;0.446791
Wono403470	Wono411160	Undirected	1.51362;2.21776e+07	3.12556;3.21178e+06	-0.906136;2.27013e+07	-0.937063;4.38787e+06	-0.000135531;6.35871e+07	1.51362;2.22209e+07	0.378098;2.34189e+06	0.601431;0.410016
Wono403470	Wono415090	Undirected	1.5779;9.76243e+06	3.47542;389888	-0.840288;4.4332e+07	-0.615748;1.29655e+08	-0.000133674;6.53544e+07	1.5779;9.76243e+06	0.371863;2.6329e+06	0.61103;0.404689
Wono403470	Wono470560	Undirected	1.62346;4.29256e+06	3.65676;132934	-0.831056;4.7442e+07	-0.761853;5.96623e+07	-0.000130355;6.86737e+07	1.62346;4.29256e+06	0.435504;749370	0.624412;0.362572
Wono403470	Wono166840	Undirected	1.58245;9.08287e+06	3.49589;332082	-0.829157;4.80838e+07	-0.734316;7.57301e+07	-0.000110639;9.34617e+07	1.58245;9.08287e+06	0.379465;2.28197e+06	0.605291;0.4058
Wono403470	Wono166860	Undirected	1.61999;4.61016e+06	3.63887;146850	-0.815868;5.25898e+07	-0.734316;7.57301e+07	-0.000126257;7.30817e+07	1.61999;4.61016e+06	0.423334;962547	0.608366;0.381564
Wono403470	Wono166870	Undirected	1.61405;5.18993e+06	3.62121;161107	-0.823276;5.00755e+07	-0.725137;8.31558e+07	-9.74549e-05;1.15949e+08	1.61405;5.18993e+06	0.40759;1.32121e+06	0.6077;0.389447
Wono403470	Wono458890	Undirected	1.53515;1.74782e+07	3.24235;1.89875e+06	-0.858757;3.81704e+07	-0.884562;1.71766e+07	-0.000115107;8.69991e+07	1.53515;1.74811e+07	0.355602;3.54701e+06	0.577744;0.444596
Wono403470	Wono458910	Undirected	1.42682;3.96229e+07	2.66949;1.24637e+07	-0.949822;9.5929e+06	-0.950728;2.81895e+06	-0.00013372;6.53107e+07	1.42682;4.56803e+07	0.352104;3.77718e+06	0.584407;0.440676
Wono403470	Wono401090	Undirected	1.59653;7.17455e+06	3.52152;276340	-0.829198;4.807e+07	-0.358304;2.41862e+08	-0.000118347;8.26448e+07	1.59653;7.17455e+06	0.37226;2.6135e+06	0.579987;0.43253
Wono403470	Wono401160	Undirected	1.54189;1.61088e+07	3.26006;1.73371e+06	-0.860564;3.7571e+07	-0.913643;9.69345e+06	-9.9257e-05;1.12564e+08	1.54189;1.61097e+07	0.366614;2.90172e+06	0.578058;0.437584
Wono403470	Wono058650	Undirected	1.53839;1.68126e+07	3.31219;1.29069e+06	-0.844322;4.29789e+07	-0.608392;1.33742e+08	-0.000129668;6.93871e+07	1.53839;1.68143e+07	0.3277;5.7883e+06	0.595625;0.446034
[truncated: 89,261 more rows]
