# Supplementary material for: The genome of the Wollemi pine, a critically endangered “living fossil” unchanged since the Cretaceous, reveals extensive ancient transposon activity
Source: bioRxiv. 2023 Aug 24:2023.08.24.554647. Preprint. [Version 1] doi: 10.1101/2023.08.24.554647 (PMC10473749; doi:10.1101/2023.08.24.554647)
Supplement: Supplement 7 [file media-7.xlsx]

## Sheet: S6.1_TFsummary
Supplementary Table 6.1 Summary of expanded and contracted TF families in Wollemia nobilis
PhyloGeneious	Wollemia TF gene clusters	clusters shared with A. thaliana	shared clusters with Wollemia:Arabidopsis > 2:1	shared clusters with Wollemia:Arabidopsis < 1:2
	341	253	14	57
	Wollemia TF families	families shared with A. thaliana	shared families with Wollemia:Arabidopsis > 2:1	shared families with Wollemia:Arabidopsis < 1:2
	59	57	LFY	DBB, NAC, S1Fa-like, SRS, STAT
TF annotation pipeline	57	57	BES1, LBD, LFY, SPL/NZZ, Trihelix	M-type_MADS, SRS, B3, S1Fa-like, CO-like, DBB, CPP

## Sheet: S6.2_TFclusters
Supplementary Table 6.2. Wollemia nobilis TF gene clusters from PhyloGeneious
TF family	Wollemia genes	Arabidopsis genes	Wollemia:Arabidopsis ratio	full gene cluster
bHLH	11	0	NA	Ginbil#evm.model.chr10.592 Ginbil#evm.model.chr10.593 Ginbil#evm.model.chr10.587 Ginbil#evm.model.chr10.591 Ginbil#evm.model.chr6.1796 Seqgig#SEGI_26388 Seqgig#SEGI_14860 Seqgig#SEGI_04930 Seqgig#SEGI_21017 Seqgig#SEGI_18037 Seqgig#SEGI_31061 Seqgig#SEGI_06205 Seqgig#SEGI_36479 Wolnob#Wono410010.1 Wolnob#Wono410000.1 Seqgig#SEGI_34073 Ginbil#evm.model.chr12.365 Pintab#Pt3G12950 Pintab#Pt3G13010 P…
ERF	9	0	NA	Seqgig#SEGI_05997 Wolnob#Wono343330.1 Wolnob#Wono343360.1 Wolnob#Wono343410.1 Wolnob#Wono343400.1 Wolnob#Wono343390.1 Wolnob#Wono343370.1 Wolnob#Wono343350.1 Wolnob#Wono343340.1 Wolnob#Wono343320.1
C2H2	8	0	NA	Wolnob#Wono169850.1 Wolnob#Wono169880.1 Wolnob#Wono325020.1 Ginbil#evm.model.chr2.1601 Wolnob#Wono325030.1 Wolnob#Wono325010.1 Wolnob#Wono169890.1 Wolnob#Wono169830.1 Wolnob#Wono169870.1
ERF	7	0	NA	Seqgig#SEGI_03107 Seqgig#SEGI_37306 Seqgig#SEGI_34836 Wolnob#Wono293530.1 Wolnob#Wono293520.1 Wolnob#Wono293480.1 Wolnob#Wono275760.1 Wolnob#Wono293640.1 Wolnob#Wono293560.1 Wolnob#Wono293510.1
ERF	6	0	NA	Seqgig#SEGI_26112 Wolnob#Wono424410.1 Wolnob#Wono424420.1 Wolnob#Wono424390.1 Wolnob#Wono380860.1 Wolnob#Wono199140.1 Wolnob#Wono424400.1
GeBP	6	0	NA	Ginbil#evm.model.chr10.376 Wolnob#Wono206120.1 Wolnob#Wono221820.1 Wolnob#Wono247890.1 Wolnob#Wono167050.1 Wolnob#Wono221840.1 Wolnob#Wono207430.1
NAC	6	0	NA	Ambtri#ATR_00044G00300 Ginbil#evm.model.chr10.1796 Ginbil#evm.model.chr4.2154 Ginbil#evm.model.chr3.258 Ginbil#evm.model.chr9.1773 Ginbil#evm.model.chr9.478 Pintab#PtQG03680 Pintab#Pt9G17120 Pintab#PtQG03640 Pintab#Pt8G09800 Pintab#PtQG03660 Pintab#PtQG03570 Pintab#PtQG03670 Pintab#Pt0G20740 Pintab#PtQG03590 Pintab#PtQG03600 Seqgig#SEGI_28413 Seqgig#SEGI_24330 Seqgig#SEGI_02851 Wolnob#Wono481360.…
B3	5	0	NA	Ginbil#evm.model.chr2.1304 Pintab#Pt1G38420 Pintab#Pt1G38260 Pintab#Pt0G16930 Seqgig#SEGI_07476 Seqgig#SEGI_29000 Seqgig#SEGI_21697 Seqgig#SEGI_00043 Seqgig#SEGI_10483 Wolnob#Wono384090.1 Wolnob#Wono119650.1 Wolnob#Wono032030.1 Seqgig#SEGI_37341 Seqgig#SEGI_02922 Wolnob#Wono119640.1 Wolnob#Wono335460.1
bHLH	5	0	NA	Ginbil#evm.model.chr6.211 Pintab#Pt9G32640 Seqgig#SEGI_28244 Wolnob#Wono470780.1 Wolnob#Wono446740.1 Selmoe#421249 Phypat#Pp3c26_15000V3 Phypat#Pp3c3_810V3 Phypat#Pp3c13_2080V3 Phypat#Pp3c1_8930V3 Phypat#Pp3c2_31440V3 Wolnob#Wono446790.1 Seqgig#SEGI_17309 Pintab#Pt1G03680 Ginbil#evm.model.chr9.1224 Ginbil#evm.model.chr9.1223 Pintab#Pt9G32630 Seqgig#SEGI_08973 Seqgig#SEGI_11419 Wolnob#Wono446750.1…
bHLH	5	0	NA	Pintab#PtXG51140 Ginbil#evm.model.chr3.1130 Ginbil#evm.model.chr6.437 Ginbil#evm.model.chr11.1682 Pintab#Pt1G25860 Pintab#Pt1G25910 Pintab#Pt1G25870 Seqgig#SEGI_27206 Wolnob#Wono394380.1 Wolnob#Wono014200.1 Wolnob#Wono411920.1 Selmoe#408741 Pintab#Pt1G25700 Pintab#Pt4G26730 Pintab#Pt1G26010 Pintab#Pt1G25680 Seqgig#SEGI_18009 Seqgig#SEGI_33839 Pintab#Pt1G25770 Pintab#Pt3G48650 Pintab#Pt1G25750 Pin…
bHLH	5	0	NA	Wolnob#Wono178830.1 Wolnob#Wono178820.1 Wolnob#Wono253480.1 Seqgig#SEGI_39730 Wolnob#Wono253500.1 Wolnob#Wono178840.1
C2H2	5	0	NA	Wolnob#Wono329190.1 Wolnob#Wono329160.1 Wolnob#Wono329180.1 Wolnob#Wono329150.1 Wolnob#Wono329140.1
GeBP	5	0	NA	Selmoe#407447 Ginbil#evm.model.chr10.377 Ginbil#evm.model.chr12.1399 Wolnob#Wono054710.1 Ginbil#evm.model.chr12.1400 Ginbil#evm.model.chr5.191 Pintab#PtQG40060 Pintab#Pt8G28290 Pintab#PtQG40040 Seqgig#SEGI_40298 Seqgig#SEGI_01038 Seqgig#SEGI_24408 Seqgig#SEGI_09801 Wolnob#Wono054720.1 Wolnob#Wono014370.1 Wolnob#Wono054760.1 Wolnob#Wono054780.1
MYB	5	0	NA	Ginbil#evm.model.chr6.2299 Ginbil#evm.model.chr7.543 Pintab#Pt1G56730 Pintab#Pt1G56750 Pintab#Pt3G00670 Wolnob#Wono098040.1 Wolnob#Wono159910.1 Wolnob#Wono159890.1 Wolnob#Wono159870.1 Wolnob#Wono159940.1 Pintab#Pt0G02710 Pintab#Pt1G56760 Seqgig#SEGI_01435 Pintab#Pt0G35910
MYB	5	0	NA	Wolnob#Wono088770.1 Wolnob#Wono386840.1 Wolnob#Wono386830.1 Wolnob#Wono233930.1 Wolnob#Wono386810.1
MYB_related	5	0	NA	Wolnob#Wono088770.1 Wolnob#Wono386840.1 Wolnob#Wono386830.1 Wolnob#Wono233930.1 Wolnob#Wono386810.1
Trihelix	5	0	NA	Ambtri#ATR_00019G00990 Ginbil#evm.model.chr3.2422 Ginbil#evm.model.chr6.1023 Ginbil#evm.model.chr4.365 Ginbil#evm.model.chr12.117 Ginbil#evm.model.chr4.1957 Pintab#PtXG01180 Pintab#Pt3G38780 Pintab#Pt6G63020 Pintab#PtJG53060 Pintab#Pt1G38080 Pintab#Pt5G55690 Pintab#PtXG47420 Seqgig#SEGI_09008 Seqgig#SEGI_06928 Seqgig#SEGI_02452 Seqgig#SEGI_06190 Seqgig#SEGI_08827 Seqgig#SEGI_06021 Wolnob#Wono3937…
Trihelix	5	0	NA	Seqgig#SEGI_18647 Ginbil#evm.model.chr12.744 Ginbil#evm.model.chr7.1027 Ginbil#evm.model.chr12.745 Ginbil#evm.model.chr7.2142 Ginbil#evm.model.chr12.747 Pintab#Pt6G41410 Pintab#Pt3G69030 Seqgig#SEGI_06494 Seqgig#SEGI_33804 Seqgig#SEGI_27989 Wolnob#Wono316380.1 Wolnob#Wono205710.1 Wolnob#Wono316060.1 Pintab#Pt6G41430 Wolnob#Wono075880.1 Pintab#Pt4G58020 Ginbil#evm.model.chr4.1457 Pintab#PtJG28240 …
C3H	4	0	NA	Ginbil#evm.model.chr2.2040 Ginbil#evm.model.chr1.256 Ginbil#evm.model.chr3.1157 Pintab#Pt7G35540 Pintab#Pt6G06310 Pintab#Pt6G20720 Seqgig#SEGI_31067 Seqgig#SEGI_29661 Wolnob#Wono406980.1 Wolnob#Wono155760.1 Selmoe#441947 Phypat#Pp3c6_13660V3 Phypat#Pp3c6_13600V3 Phypat#Pp3c5_14060V3 Phypat#Pp3c5_14090V3 Wolnob#Wono118840.1 Phypat#Pp3c8_25530V3 Wolnob#Wono286380.1 Phypat#Pp3c20_23870V3 Phypat#Pp3c…
Dof	4	0	NA	Ginbil#evm.model.chr8.2299 Ginbil#evm.model.chr3.1969 Pintab#Pt4G00410 Pintab#Pt4G00450 Pintab#Pt7G56240 Seqgig#SEGI_11524 Seqgig#SEGI_24199 Wolnob#Wono237070.1 Wolnob#Wono083750.1 Wolnob#Wono083730.1 Wolnob#Wono083740.1 Pintab#Pt1G59690
ERF	4	0	NA	Ginbil#evm.model.chr1.1938 Ginbil#evm.model.chr1.2133 Ginbil#evm.model.chr10.264 Ginbil#evm.model.chr8.1452 Pintab#Pt5G26360 Pintab#PtXG29560 Pintab#Pt4G28940 Pintab#Pt4G28910 Seqgig#SEGI_32396 Seqgig#SEGI_05854 Seqgig#SEGI_04149 Seqgig#SEGI_40493 Wolnob#Wono332260.1 Wolnob#Wono369330.1 Wolnob#Wono130830.1 Wolnob#Wono130840.1 Ambtri#ATR_00077G01370 Pintab#PtJG05360
TCP	4	0	NA	Ginbil#evm.model.chr9.632 Ginbil#evm.model.chr2.798 Pintab#Pt9G27160 Seqgig#SEGI_39145 Seqgig#SEGI_04784 Seqgig#SEGI_25509 Wolnob#Wono398450.1 Wolnob#Wono398440.1 Wolnob#Wono341870.1 Wolnob#Wono398430.1 Selmoe#89227 Selmoe#28794 Selmoe#29162 Seqgig#SEGI_07743
SBP	3	0	NA	Ambtri#ATR_00022G02260 Ambtri#ATR_00047G01180 Ginbil#evm.model.chr8.1250 Pintab#Pt9G37610 Pintab#Pt4G33940 Pintab#Pt9G37630 Pintab#Pt3G59980 Pintab#Pt7G15260 Seqgig#SEGI_21778 Seqgig#SEGI_17912 Seqgig#SEGI_13175 Seqgig#SEGI_30004 Wolnob#Wono431100.3 Wolnob#Wono409400.2 Wolnob#Wono340460.1 Phypat#Pp3c25_8630V3 Phypat#Pp3c16_7490V3 Phypat#Pp3c16_7480V3 Pintab#PtJG41360 Ginbil#evm.model.chr8.1251 Am…
SPL/NZZ	3	0	NA	Ambtri#ATR_00021G01170 Ginbil#evm.model.chr1.3156 Pintab#Pt5G60000 Seqgig#SEGI_31349 Wolnob#Wono383720.1 Wolnob#Wono383730.1 Ginbil#evm.model.chr9.2131 Pintab#Pt9G60120 Seqgig#SEGI_16969 Wolnob#Wono319930.1
B3	2	0	NA	Wolnob#Wono460960.1 Ambtri#ATR_00029G00090 Ginbil#evm.model.chr5.1419 Ginbil#evm.model.chr7.181 Pintab#Pt2G24400 Pintab#Pt2G29140 Pintab#Pt1G72280 Seqgig#SEGI_31156 Seqgig#SEGI_34608 Wolnob#Wono315910.2 Phypat#Pp3c22_11290V3 Seqgig#SEGI_26922
BES1	2	0	NA	Ambtri#ATR_00155G00460 Ginbil#evm.model.chr2.1926 Ginbil#evm.model.chr4.186 Ginbil#evm.model.chr10.210 Pintab#Pt7G37160 Pintab#PtJG00170 Pintab#Pt2G01020 Pintab#Pt2G57480 Seqgig#SEGI_34681 Seqgig#SEGI_21486 Wolnob#Wono386740.1 Wolnob#Wono019140.1 Selmoe#418727 Selmoe#414095 Phypat#Pp3c12_13650V3 Phypat#Pp3c4_6860V3
bHLH	2	0	NA	Ginbil#evm.model.chr8.1256 Ginbil#evm.model.chr8.1255 Ginbil#evm.model.chr8.1257 Wolnob#Wono409390.1 Seqgig#SEGI_09467 Wolnob#Wono218670.1
bHLH	2	0	NA	Ginbil#evm.model.chr9.2148 Pintab#Pt9G60210 Pintab#Pt9G60200 Pintab#Pt9G00200 Seqgig#SEGI_31107 Seqgig#SEGI_21711 Seqgig#SEGI_40661 Seqgig#SEGI_29917 Seqgig#SEGI_09398 Seqgig#SEGI_23568 Seqgig#SEGI_26499 Seqgig#SEGI_23434 Seqgig#SEGI_27533 Seqgig#SEGI_37891 Wolnob#Wono123680.1 Wolnob#Wono123690.1 Seqgig#SEGI_33369 Seqgig#SEGI_13088 Seqgig#SEGI_28836 Seqgig#SEGI_12844 Seqgig#SEGI_30078 Seqgig#SEGI…
bHLH	2	0	NA	Seqgig#SEGI_15636 Seqgig#SEGI_16781 Wolnob#Wono061770.1 Seqgig#SEGI_00762 Ginbil#evm.model.chr4.1391 Ginbil#evm.model.chr9.578 Wolnob#Wono061880.1
bHLH	2	0	NA	Seqgig#SEGI_39355 Seqgig#SEGI_18379 Wolnob#Wono456390.1 Wolnob#Wono456370.1
bHLH	2	0	NA	Wolnob#Wono076650.1 Wolnob#Wono249940.1 Seqgig#SEGI_08279 Seqgig#SEGI_22426 Seqgig#SEGI_04638 Seqgig#SEGI_08833
bHLH	2	0	NA	Wolnob#Wono308510.1 Wolnob#Wono308520.1
bZIP	2	0	NA	Ambtri#ATR_00132G00190 Ginbil#evm.model.chr4.1863 Ginbil#evm.model.chr10.1717 Pintab#PtQG10420 Pintab#Pt8G12730 Seqgig#SEGI_15867 Seqgig#SEGI_03507 Wolnob#Wono060400.1 Wolnob#Wono462180.4 Selmoe#266892 Phypat#Pp3c23_19420V3 Phypat#Pp3c20_7290V3 Phypat#Pp3c20_7230V3
C2H2	2	0	NA	Ambtri#ATR_00095G00130 Ginbil#evm.model.chr12.1278 Pintab#PtQG29730 Pintab#PtQG29600 Phypat#Pp3c21_1210V3 Pintab#Pt5G43530 Wolnob#Wono202760.1 Phypat#Pp3c4_13250V3 Phypat#Pp3c19_5900V3 Ginbil#evm.model.chr1.2566 Wolnob#Wono128640.1 Phypat#Pp3c11_2350V3 Phypat#Pp3c7_24100V3 Phypat#Pp3c9_15270V3 Phypat#Pp3c18_21380V3
C2H2	2	0	NA	Ginbil#evm.model.chr4.1227 Ginbil#evm.model.chr4.1228 Ginbil#evm.model.chr4.1230 Ginbil#evm.model.chr4.1229 Pintab#PtQG23890 Pintab#PtQG23770 Pintab#Pt4G19400 Pintab#PtQG23860 Pintab#Pt4G19440 Wolnob#Wono244690.1 Seqgig#SEGI_31517 Wolnob#Wono229890.1
C2H2	2	0	NA	Seqgig#SEGI_37902 Wolnob#Wono017620.1 Ambtri#ATR_00007G00130 Ginbil#evm.model.chr6.757 Pintab#Pt1G42510 Wolnob#Wono244990.1
C2H2	2	0	NA	Wolnob#Wono221390.1 Wolnob#Wono221370.1
C3H	2	0	NA	Ambtri#ATR_00060G00900 Pintab#Pt5G02190 Seqgig#SEGI_03000 Ambtri#ATR_00060G00960 Wolnob#Wono018801.1 Wolnob#Wono400590.1
C3H	2	0	NA	Ginbil#evm.model.chr2.1667 Ginbil#evm.model.chr4.1033 Pintab#PtQG29110 Seqgig#SEGI_24185 Wolnob#Wono472840.1 Wolnob#Wono170710.1
ERF	2	0	NA	Ambtri#ATR_00058G00290 Ginbil#evm.model.chr6.2291 Ginbil#evm.model.chr12.1391 Ginbil#evm.model.chr5.261 Wolnob#Wono376700.1 Wolnob#Wono054560.1 Seqgig#SEGI_41339
ERF	2	0	NA	Ginbil#evm.model.chr8.20 Pintab#Pt4G47330 Seqgig#SEGI_02156 Wolnob#Wono249640.1 Wolnob#Wono249580.1 Seqgig#SEGI_15371
G2-like	2	0	NA	Ambtri#ATR_00061G00690 Ginbil#evm.model.chr11.508 Ginbil#evm.model.chr8.519 Pintab#Pt4G46420 Pintab#Pt6G33080 Seqgig#SEGI_19471 Wolnob#Wono089720.7 Wolnob#Wono026700.1 Ginbil#evm.model.chr1.1214
G2-like	2	0	NA	Pintab#Pt2G44150 Seqgig#SEGI_00891 Seqgig#SEGI_03733 Seqgig#SEGI_41563 Wolnob#Wono373920.1 Wolnob#Wono301670.1 Phypat#Pp3c14_26270V3 Phypat#Pp3c2_310V3 Phypat#Pp3c17_23560V3 Pintab#PtXG46720 Ginbil#evm.model.chr5.274 Ginbil#evm.model.chr11.1526
GATA	2	0	NA	Ginbil#evm.model.chr11.899 Ambtri#ATR_00025G04130 Ginbil#evm.model.chr10.1797 Ginbil#evm.model.chr1.3282 Pintab#Pt5G63110 Pintab#Pt5G62920 Pintab#Pt5G20480 Seqgig#SEGI_10136 Wolnob#Wono210420.1 Wolnob#Wono041400.1
GATA	2	0	NA	Ginbil#evm.model.chr3.15 Ginbil#evm.model.chr9.1279 Pintab#Pt7G00080 Seqgig#SEGI_30632 Seqgig#SEGI_03479 Seqgig#SEGI_09455 Seqgig#SEGI_25361 Seqgig#SEGI_06400 Seqgig#SEGI_20444 Seqgig#SEGI_31057 Seqgig#SEGI_40250 Wolnob#Wono112170.1 Wolnob#Wono260040.1 Selmoe#405209 Seqgig#SEGI_10138 Ambtri#ATR_00022G01840 Seqgig#SEGI_25047 Seqgig#SEGI_39111 Seqgig#SEGI_28020
GeBP	2	0	NA	Wolnob#Wono067500.1 Wolnob#Wono067510.1
LBD	2	0	NA	Ginbil#evm.model.chr12.1783 Pintab#PtQG42090 Pintab#PtXG07850 Seqgig#SEGI_07860 Seqgig#SEGI_11963 Seqgig#SEGI_25011 Wolnob#Wono199930.1 Wolnob#Wono453210.1 Pintab#Pt3G38700
LBD	2	0	NA	Wolnob#Wono268930.1 Wolnob#Wono264640.1
NF-YA	2	0	NA	Wolnob#Wono473910.1 Wolnob#Wono112370.1
Trihelix	2	0	NA	Ginbil#evm.model.chr11.1846 Pintab#PtQG30510 Wolnob#Wono474880.1 Wolnob#Wono348810.5 Phypat#Pp3c10_25720V3 Phypat#Pp3c20_23380V3 Phypat#Pp3c3_17230V3 Phypat#Pp3c13_13680V3 Seqgig#SEGI_06932
AP2	1	0	NA	Seqgig#SEGI_32684 Seqgig#SEGI_13638 Seqgig#SEGI_36806 Seqgig#SEGI_15280 Seqgig#SEGI_10841 Seqgig#SEGI_05281 Seqgig#SEGI_11775 Wolnob#Wono420410.2
BES1	1	0	NA	Pintab#PtXG32290 Wolnob#Wono022220.1 Ginbil#evm.model.chr1.1994 Selmoe#429765 Phypat#Pp3c6_22390V3 Phypat#Pp3c5_4880V3
bHLH	1	0	NA	Ginbil#evm.model.chr1.791 Pintab#Pt6G21730 Seqgig#SEGI_13926 Wolnob#Wono049640.1 Pintab#Pt6G21780
bHLH	1	0	NA	Ginbil#evm.model.chr4.1499 Pintab#PtQG17760 Wolnob#Wono438770.1 Seqgig#SEGI_10200
bHLH	1	0	NA	Ginbil#evm.model.chr7.591 Ginbil#evm.model.chr7.589 Ginbil#evm.model.chr1.1346 Pintab#Pt0G32790 Pintab#Pt1G53790 Wolnob#Wono125010.1
bZIP	1	0	NA	Seqgig#SEGI_12152 Wolnob#Wono184490.1 Pintab#Pt8G23940 Selmoe#443825 Ginbil#evm.model.chr10.1462 Pintab#Pt7G18970
C2H2	1	0	NA	Ambtri#ATR_00017G00320 Ambtri#ATR_05661G00010 Ginbil#evm.model.chr9.1421 Pintab#Pt9G38490 Seqgig#SEGI_11118 Wolnob#Wono056280.1 Phypat#Pp3c13_23600V3 Phypat#Pp3c4_17700V3 Phypat#Pp3c26_4140V3
C2H2	1	0	NA	Ginbil#evm.model.chr11.910 Pintab#Pt5G19890 Seqgig#SEGI_11080 Wolnob#Wono443600.6 Seqgig#SEGI_31826
C2H2	1	0	NA	Ginbil#evm.model.chr8.1372 Pintab#Pt4G31100 Pintab#Pt4G31110 Wolnob#Wono133830.1 Seqgig#SEGI_27536
C3H	1	0	NA	Pintab#Pt6G39580 Ambtri#ATR_00154G00550 Ginbil#evm.model.chr12.804 Seqgig#SEGI_24030 Wolnob#Wono102880.1
CAMTA	1	0	NA	Wolnob#Wono332620.1 Selmoe#411325 Selmoe#440305
CPP	1	0	NA	Ambtri#ATR_00042G00030 Ginbil#evm.model.chr3.1736 Pintab#Pt6G52280 Seqgig#SEGI_26140 Wolnob#Wono478000.1 Phypat#Pp3c9_7400V3 Phypat#Pp3c17_2880V3 Phypat#Pp3c15_6750V3 Phypat#Pp3c9_11130V3
Dof	1	0	NA	Ginbil#evm.model.chr9.1790 Seqgig#SEGI_04280 Seqgig#SEGI_40040 Wolnob#Wono258820.1
ERF	1	0	NA	Ginbil#evm.model.chr1.2643 Pintab#Pt5G54150 Seqgig#SEGI_34126 Wolnob#Wono245570.1 Pintab#Pt3G18570
ERF	1	0	NA	Ginbil#evm.model.chr2.293 Ginbil#evm.model.chr9.420 Seqgig#SEGI_29342 Wolnob#Wono035370.1 Phypat#Pp3c27_1350V3 Phypat#Pp3c16_3770V3 Phypat#Pp3c15_1990V3 Phypat#Pp3c9_2020V3 Phypat#Pp3c26_1890V3 Phypat#Pp3c17_10170V3 Seqgig#SEGI_13933
ERF	1	0	NA	Ginbil#evm.model.chr7.1044 Ginbil#evm.model.chr7.1047 Ginbil#evm.model.chr12.1061 Ginbil#evm.model.chr12.949 Ginbil#evm.model.chr12.950 Ginbil#evm.model.chr12.1060 Ginbil#evm.model.chr7.1403 Ginbil#evm.model.chr7.952 Ginbil#evm.model.chr12.948 Ginbil#evm.model.chr8.1746 Wolnob#Wono441860.1 Ginbil#evm.model.chr7.1043
GeBP	1	0	NA	Ambtri#ATR_00069G02040 Ambtri#ATR_00125G00160 Ambtri#ATR_00082G00400 Wolnob#Wono471330.1
HB-other	1	0	NA	Ginbil#evm.model.chr3.564 Pintab#Pt7G08000 Seqgig#SEGI_24421 Wolnob#Wono330580.1 Pintab#Pt7G28640
HB-other	1	0	NA	Wolnob#Wono390210.1
MYB	1	0	NA	Ginbil#evm.model.chr1.3090 Pintab#Pt5G58220 Seqgig#SEGI_14984 Wolnob#Wono179010.1
MYB	1	0	NA	Wolnob#Wono285720.1 Phypat#Pp3c25_3170V3 Phypat#Pp3c11_5420V3 Phypat#Pp3c1_4970V3 Phypat#Pp3c16_10020V3 Phypat#Pp3c11_5410V3 Phypat#Pp3c2_37040V3 Phypat#Pp3c7_23450V3
MYB_related	1	0	NA	Ambtri#ATR_00009G00500 Ginbil#evm.model.chr6.2068 Ginbil#evm.model.chr3.2463 Pintab#Pt3G05520 Pintab#Pt7G24080 Pintab#Pt7G24070 Seqgig#SEGI_00484 Wolnob#Wono182660.1 Phypat#Pp3c21_13740V3 Phypat#Pp3c18_7410V3 Phypat#Pp3c18_7270V3
MYB_related	1	0	NA	Ambtri#ATR_00065G00410 Ginbil#evm.model.chr7.2079 Ginbil#evm.model.chr7.2080 Pintab#PtJG03220 Pintab#Pt3G70650 Pintab#Pt6G34560 Wolnob#Wono347130.1 Selmoe#403080
MYB_related	1	0	NA	Ginbil#evm.model.chr10.1317 Pintab#Pt8G25370 Pintab#Pt8G25350 Pintab#Pt9G16980 Pintab#Pt9G00440 Ambtri#ATR_00029G00400 Pintab#Pt9G27560 Pintab#Pt4G40740 Pintab#Pt6G35680 Pintab#Pt4G40770 Pintab#Pt4G37940 Wolnob#Wono402230.1 Ambtri#ATR_00009G02940 Pintab#Pt9G15760
MYB_related	1	0	NA	Ginbil#evm.model.chr10.1910 Pintab#Pt8G05280 Pintab#Pt8G05630 Seqgig#SEGI_19717 Wolnob#Wono022390.1 Pintab#Pt4G58690
MYB_related	1	0	NA	Ginbil#evm.model.chr9.174 Ginbil#evm.model.chr4.2082 Pintab#Pt9G04540 Seqgig#SEGI_18839 Wolnob#Wono231510.1 Pintab#PtXG24770 Pintab#Pt1G69970 Pintab#PtXG24000 Pintab#PtXG54360
MYB_related	1	0	NA	Seqgig#SEGI_04519 Seqgig#SEGI_27915 Seqgig#SEGI_26841 Wolnob#Wono313850.1
MYB_related	1	0	NA	Wolnob#Wono392970.1 Seqgig#SEGI_00683
NAC	1	0	NA	Wolnob#Wono205380.1
NAC	1	0	NA	Wolnob#Wono206620.1 Selmoe#402258
NF-YB	1	0	NA	Wolnob#Wono289970.1
RAV	1	0	NA	Wolnob#Wono119720.1 Pintab#Pt1G30570 Ginbil#evm.model.chr6.504 Seqgig#SEGI_37215
SBP	1	0	NA	Ginbil#evm.model.chr9.1444 Ginbil#evm.model.chr1.642 Pintab#Pt6G16100 Seqgig#SEGI_20751 Wolnob#Wono422010.1 Ambtri#ATR_00106G01140
SPL/NZZ	1	0	NA	Ginbil#evm.model.chr1.1852 Pintab#PtXG26780 Wolnob#Wono128740.1
SPL/NZZ	1	0	NA	Ginbil#evm.model.chr3.2353 Seqgig#SEGI_20550 Wolnob#Wono046070.1
TCP	1	0	NA	Ginbil#evm.model.chr11.942 Ginbil#evm.model.chr11.943 Ginbil#evm.model.chr11.941 Ginbil#evm.model.chr11.940 Pintab#Pt5G21330 Seqgig#SEGI_30005 Seqgig#SEGI_08897 Wolnob#Wono020610.1 Ginbil#evm.model.chr11.938
WRKY	1	0	NA	Ginbil#evm.model.chr12.8 Pintab#Pt6G64470 Pintab#Pt3G59230 Pintab#Pt6G64400 Seqgig#SEGI_00431 Seqgig#SEGI_20893 Wolnob#Wono235560.1 Ginbil#evm.model.chr7.1702 Pintab#Pt2G62960 Seqgig#SEGI_08586
ZF-HD	1	0	NA	Wolnob#Wono326230.1 Phypat#Pp3c5_860V3 Phypat#Pp3c11_22370V3 Phypat#Pp3c6_28300V3
ERF	13	1	11.9642	Ambtri#ATR_00017G01860 Aratha#AT5G64750 Ginbil#evm.model.chr8.2338 Ginbil#evm.model.chr5.1508 Ginbil#evm.model.chr12.1081 Ginbil#evm.model.chr6.632 Pintab#Pt2G23200 Pintab#Pt2G23180 Pintab#Pt2G23220 Pintab#Pt2G23160 Pintab#Pt2G23210 Pintab#Pt0G02510 Pintab#Pt2G23170 Pintab#Pt1G37620 Seqgig#SEGI_04792 Seqgig#SEGI_27485 Seqgig#SEGI_01864 Seqgig#SEGI_25285 Seqgig#SEGI_34176 Seqgig#SEGI_36577 Wolnob#…
bHLH	34	6	5.21518	Ambtri#ATR_00001G04200 Ambtri#ATR_00001G04240 Ambtri#ATR_00001G04220 Ambtri#ATR_00001G04230 Ginbil#evm.model.chr7.1053 Seqgig#SEGI_34052 Seqgig#SEGI_01180 Seqgig#SEGI_34437 Wolnob#Wono422440.1 Wolnob#Wono060060.1 Wolnob#Wono060050.1 Wolnob#Wono422430.1 Ambtri#ATR_00068G01190 Aratha#AT4G20970 Ginbil#evm.model.chr7.1052 Ginbil#evm.model.chr4.2315 Ginbil#evm.model.chr4.2309 Ginbil#evm.model.chr6.374…
bHLH	5	1	4.60163	Ambtri#ATR_00102G00240 Ambtri#ATR_00102G00170 Aratha#AT2G28160 Ginbil#evm.model.chr3.2339 Ginbil#evm.model.chr3.2340 Pintab#PtJG50790 Pintab#PtJG50820 Pintab#PtJG50830 Pintab#PtJG50770 Seqgig#SEGI_21551 Seqgig#SEGI_24616 Seqgig#SEGI_19676 Seqgig#SEGI_20940 Seqgig#SEGI_39635 Wolnob#Wono127720.2 Wolnob#Wono340940.2 Wolnob#Wono424290.1 Wolnob#Wono424300.1 Wolnob#Wono424280.1 Phypat#Pp3c13_6760V3 Phy…
SBP	5	1	4.60163	Ambtri#ATR_00106G01150 Aratha#AT1G02065 Ginbil#evm.model.chr1.643 Ginbil#evm.model.chr5.835 Ginbil#evm.model.chr11.1430 Ginbil#evm.model.chr10.1109 Ginbil#evm.model.chr5.836 Pintab#Pt6G16130 Pintab#PtXG43170 Pintab#Pt2G38480 Seqgig#SEGI_16424 Seqgig#SEGI_20657 Wolnob#Wono421980.1 Wolnob#Wono106850.1 Wolnob#Wono106870.1 Wolnob#Wono106890.1 Wolnob#Wono023060.1 Phypat#Pp3c5_22750V3 Phypat#Pp3c6_6900…
bHLH	4	1	3.6813	Ambtri#ATR_00017G01750 Aratha#AT1G49770 Ginbil#evm.model.chr3.1085 Ginbil#evm.model.chr8.122 Ginbil#evm.model.chr8.121 Pintab#Pt1G38630 Pintab#Pt1G38610 Pintab#Pt7G34350 Pintab#Pt4G63160 Seqgig#SEGI_00209 Seqgig#SEGI_29446 Wolnob#Wono293960.2 Wolnob#Wono094250.1 Wolnob#Wono077160.1 Wolnob#Wono077150.1 Selmoe#424152 Selmoe#413316 Ambtri#ATR_00057G01450 Pintab#Pt4G63170
LFY	4	1	3.6813	Ambtri#ATR_00016G00450 Aratha#AT5G61850 Ginbil#evm.model.chr10.275 Pintab#Pt2G22810 Pintab#PtJG05540 Pintab#PtJG50460 Seqgig#SEGI_03714 Seqgig#SEGI_00497 Wolnob#Wono251580.1 Wolnob#Wono337930.1 Wolnob#Wono332270.1 Wolnob#Wono337920.1 Selmoe#85923 Selmoe#72886 Phypat#Pp3c13_8760V3 Phypat#Pp3c3_11670V3
MYB	7	2	3.22114	Ambtri#ATR_00010G04980 Ambtri#ATR_00119G00810 Aratha#AT1G26780 Aratha#AT5G17800 Ginbil#evm.model.chr11.568 Ginbil#evm.model.chr8.1488 Ginbil#evm.model.chr4.1959 Ginbil#evm.model.chr10.2013 Pintab#Pt5G12510 Pintab#Pt4G27920 Pintab#PtQG07950 Seqgig#SEGI_31522 Seqgig#SEGI_15877 Seqgig#SEGI_17974 Seqgig#SEGI_22527 Seqgig#SEGI_30192 Seqgig#SEGI_31056 Seqgig#SEGI_09066 Seqgig#SEGI_22194 Seqgig#SEGI_181…
C3H	6	2	2.76098	Ambtri#ATR_00269G00030 Ambtri#ATR_00149G00350 Ambtri#ATR_00022G01850 Aratha#AT3G12130 Aratha#AT5G06770 Ginbil#evm.model.chr11.170 Ginbil#evm.model.chr3.581 Ginbil#evm.model.chr9.1278 Ginbil#evm.model.chr3.16 Ginbil#evm.model.chr5.2100 Pintab#Pt5G03630 Pintab#Pt9G38780 Pintab#Pt2G02180 Pintab#Pt7G00090 Seqgig#SEGI_10676 Seqgig#SEGI_29504 Seqgig#SEGI_15190 Seqgig#SEGI_10895 Seqgig#SEGI_38089 Wolnob…
CO-like	6	2	2.76098	Ambtri#ATR_00016G01300 Aratha#AT2G33500 Ginbil#evm.model.chr9.591 Ginbil#evm.model.chr5.1289 Ginbil#evm.model.chr8.114 Pintab#Pt2G26770 Seqgig#SEGI_07482 Wolnob#Wono260480.1 Phypat#Pp3c6_14410V3 Ambtri#ATR_00147G00030 Aratha#AT1G28050 Ginbil#evm.model.chr8.2185 Pintab#Pt4G63180 Pintab#Pt4G04300 Seqgig#SEGI_03088 Seqgig#SEGI_07789 Wolnob#Wono108020.1 Wolnob#Wono107970.1 Wolnob#Wono107990.2 Wolnob#…
bHLH	3	1	2.76098	Ginbil#evm.model.chr2.1141 Pintab#Pt7G32110 Seqgig#SEGI_08574 Wolnob#Wono250600.1 Wolnob#Wono168220.1 Aratha#AT1G29950 Ambtri#ATR_00038G00020 Selmoe#445453 Ginbil#evm.model.chr12.1732 Ginbil#evm.model.chr3.1923 Pintab#PtQG41340 Pintab#Pt8G44550 Pintab#PtJG38280 Pintab#Pt1G28110 Pintab#Pt2G05910 Pintab#Pt5G39070 Seqgig#SEGI_08629 Wolnob#Wono386000.1
MYB	3	1	2.76098	Ambtri#ATR_00108G00280 Aratha#AT3G52250 Ginbil#evm.model.chr4.1075 Pintab#PtQG27570 Seqgig#SEGI_14396 Ambtri#ATR_00108G00270 Ginbil#evm.model.chr7.1407 Wolnob#Wono078500.1 Wolnob#Wono078510.1 Wolnob#Wono421850.1
G2-like	5	2	2.30081	Ambtri#ATR_00021G00010 Aratha#AT2G38300 Ginbil#evm.model.chr1.2475 Pintab#Pt5G34390 Pintab#Pt7G33120 Pintab#Pt7G33590 Seqgig#SEGI_26811 Seqgig#SEGI_15265 Seqgig#SEGI_01473 Wolnob#Wono327850.1 Wolnob#Wono327800.1 Wolnob#Wono407310.1 Wolnob#Wono327870.1 Selmoe#438636 Aratha#AT2G40260 Seqgig#SEGI_05936 Wolnob#Wono327840.1
ERF	49	22	2.04982	Ambtri#ATR_00003G01380 Ambtri#ATR_00025G04070 Ambtri#ATR_00019G03170 Ambtri#ATR_00150G00320 Ambtri#ATR_00007G03860 Ambtri#ATR_00039G00480 Ambtri#ATR_00099G01030 Ambtri#ATR_00007G03870 Ambtri#ATR_00051G00820 Ambtri#ATR_00115G00020 Aratha#AT1G15360 Aratha#AT5G25190 Aratha#AT3G15210 Aratha#AT1G28360 Aratha#AT4G06746 Aratha#AT1G12890 Aratha#AT5G67190 Aratha#AT4G36900 Aratha#AT1G19210 Aratha#AT1G74930…
G2-like	13	6	1.99404	Ambtri#ATR_00106G00210 Ambtri#ATR_00044G00160 Aratha#AT2G06020 Aratha#AT2G02060 Aratha#AT2G42660 Aratha#AT4G04605 Aratha#AT1G14600 Ginbil#evm.model.chr10.62 Ginbil#evm.model.chr10.64 Ginbil#evm.model.chr8.1064 Ginbil#evm.model.chr8.1063 Ginbil#evm.model.chr10.63 Ginbil#evm.model.chr8.1065 Pintab#Pt4G66560 Seqgig#SEGI_35591 Seqgig#SEGI_16758 Seqgig#SEGI_01873 Seqgig#SEGI_15861 Seqgig#SEGI_19100 Wo…
ERF	8	4	1.84065	Ambtri#ATR_00006G02900 Ambtri#ATR_00021G01410 Aratha#AT4G18450 Aratha#AT2G31230 Ginbil#evm.model.chr2.226 Ginbil#evm.model.chr5.1324 Ginbil#evm.model.chr5.1326 Ginbil#evm.model.chr9.190 Ginbil#evm.model.chr5.1325 Ginbil#evm.model.chr9.191 Ginbil#evm.model.chr8.657 Pintab#Pt9G05100 Pintab#Pt2G31920 Pintab#Pt2G31850 Pintab#Pt2G31840 Pintab#Pt2G31870 Pintab#Pt2G32040 Pintab#Pt2G32060 Pintab#Pt2G3183…
WRKY	8	4	1.84065	Ambtri#ATR_00078G01610 Ambtri#ATR_00053G01680 Ambtri#ATR_00013G00840 Aratha#AT4G18170 Aratha#AT4G39410 Aratha#AT1G64000 Aratha#AT5G64810 Ginbil#evm.model.chr7.1706 Ginbil#evm.model.chr8.1221 Ginbil#evm.model.chr8.1222 Ginbil#evm.model.chr1.2375 Ginbil#evm.model.chr1.2379 Ginbil#evm.model.chr1.2377 Ginbil#evm.model.chr1.2380 Ginbil#evm.model.chr1.2374 Ginbil#evm.model.chr8.1223 Ginbil#evm.model.ch…
bHLH	4	2	1.84065	Aratha#AT5G57150 Aratha#AT4G29930 Ginbil#evm.model.chr9.898 Ginbil#evm.model.chr8.120 Ginbil#evm.model.chr3.1641 Pintab#Pt0G38870 Pintab#Pt9G30450 Pintab#Pt9G30320 Pintab#Pt9G30390 Pintab#Pt9G30350 Seqgig#SEGI_38011 Seqgig#SEGI_12019 Wolnob#Wono127750.1 Wolnob#Wono158910.1 Wolnob#Wono309260.1 Wolnob#Wono158880.1 Ginbil#evm.model.chr3.1634
C2H2	4	2	1.84065	Aratha#AT5G09740 Ambtri#ATR_00010G02940 Aratha#AT5G64610 Ginbil#evm.model.chr11.402 Ginbil#evm.model.chr1.2479 Ginbil#evm.model.chr10.1002 Ginbil#evm.model.chr11.401 Pintab#Pt5G06890 Pintab#Pt5G06800 Pintab#Pt5G34360 Pintab#PtJG21450 Seqgig#SEGI_25942 Seqgig#SEGI_33287 Seqgig#SEGI_04115 Wolnob#Wono145530.1 Wolnob#Wono327950.2 Wolnob#Wono366310.2 Wolnob#Wono145570.1 Selmoe#84658 Phypat#Pp3c4_18030…
NF-YB	4	2	1.84065	Ambtri#ATR_00042G00290 Aratha#AT5G08190 Aratha#AT5G23090 Ginbil#evm.model.chr7.146 Pintab#Pt1G80030 Pintab#Pt1G77570 Pintab#Pt7G00780 Seqgig#SEGI_30683 Seqgig#SEGI_05393 Seqgig#SEGI_10246 Wolnob#Wono303140.1 Wolnob#Wono074180.1 Wolnob#Wono112380.1 Selmoe#227538 Phypat#Pp3c3_25870V3 Phypat#Pp3c10_17500V3 Ginbil#evm.model.chr3.72 Pintab#PtXG19750 Wolnob#Wono186810.1
Trihelix	4	2	1.84065	Ambtri#ATR_00016G00640 Ambtri#ATR_00025G00500 Aratha#AT2G33550 Aratha#AT4G31270 Ginbil#evm.model.chr5.1480 Ginbil#evm.model.chr10.290 Ginbil#evm.model.chr7.1715 Ginbil#evm.model.chr8.1210 Ginbil#evm.model.chr7.1158 Pintab#Pt2G30670 Seqgig#SEGI_15899 Wolnob#Wono193430.1 Wolnob#Wono199410.4 Wolnob#Wono340210.1 Wolnob#Wono409760.1 Phypat#Pp3c15_4190V3 Ambtri#ATR_00025G02810
Trihelix	4	2	1.84065	Ambtri#ATR_00044G00030 Aratha#AT2G35640 Aratha#AT1G31310 Ginbil#evm.model.chr6.541 Ginbil#evm.model.chr6.457 Ginbil#evm.model.chr3.1036 Ginbil#evm.model.chr6.456 Ginbil#evm.model.chr1.1674 Ginbil#evm.model.chr9.477 Ginbil#evm.model.chr3.195 Ginbil#evm.model.chr2.359 Ginbil#evm.model.chr5.430 Ginbil#evm.model.chr10.1056 Ginbil#evm.model.chr1.1264 Ginbil#evm.model.chr9.1501 Ginbil#evm.model.chr1.33…
B3	2	1	1.84065	Ambtri#ATR_00049G00170 Aratha#AT3G24650 Ginbil#evm.model.chr4.91 Pintab#PtXG05980 Pintab#PtXG06020 Seqgig#SEGI_29455 Wolnob#Wono428000.4 Wolnob#Wono427990.1
B3	2	1	1.84065	Aratha#AT5G66980 Ginbil#evm.model.chr1.38 Ginbil#evm.model.chr3.2444 Pintab#Pt6G01230 Pintab#PtJG53670 Seqgig#SEGI_06639 Seqgig#SEGI_41472 Seqgig#SEGI_18580 Wolnob#Wono044480.1 Wolnob#Wono341680.1 Ginbil#evm.model.chr1.39 Ginbil#evm.model.chr3.2445 Ginbil#evm.model.chr2.1303
bHLH	2	1	1.84065	Aratha#AT3G21330 Ginbil#evm.model.chr9.2137 Pintab#Pt9G60090 Seqgig#SEGI_28071 Ambtri#ATR_00036G00860 Wolnob#Wono319750.1 Wolnob#Wono319780.1
bZIP	2	1	1.84065	Ambtri#ATR_00022G01100 Aratha#AT1G42990 Ginbil#evm.model.chr1.433 Seqgig#SEGI_32903 Wolnob#Wono433580.1 Pintab#Pt9G46010 Wolnob#Wono433590.1
C2H2	2	1	1.84065	Ambtri#ATR_00022G00940 Aratha#AT5G01160 Ginbil#evm.model.chr2.1765 Ginbil#evm.model.chr10.1105 Pintab#Pt7G48280 Pintab#Pt3G56800 Seqgig#SEGI_08495 Seqgig#SEGI_31043 Wolnob#Wono137150.3 Wolnob#Wono438400.1 Seqgig#SEGI_25934
C2H2	2	1	1.84065	Ambtri#ATR_00038G01510 Ginbil#evm.model.chr2.2125 Ginbil#evm.model.chr10.1767 Pintab#Pt8G14820 Pintab#Pt7G28730 Wolnob#Wono346390.2 Wolnob#Wono350310.4 Ambtri#ATR_00038G01520 Aratha#AT1G22310 Ginbil#evm.model.chr2.2124 Seqgig#SEGI_07396 Seqgig#SEGI_20319 Seqgig#SEGI_34844
C2H2	2	1	1.84065	Ambtri#ATR_00059G01660 Aratha#AT2G23740 Ginbil#evm.model.chr8.2142 Ginbil#evm.model.chr6.2130 Pintab#Pt3G04480 Pintab#Pt4G04950 Seqgig#SEGI_11374 Seqgig#SEGI_04650 Wolnob#Wono029850.1 Wolnob#Wono394900.3 Phypat#Pp3c8_250V3 Pintab#Pt2G24260 Pintab#PtJG42770 Pintab#PtJG14850
C2H2	2	1	1.84065	Ginbil#evm.model.chr9.54 Wolnob#Wono166120.1 Selmoe#80646 Ambtri#ATR_00118G00250 Pintab#Pt3G40810 Phypat#Pp3c7_7980V3 Aratha#AT4G06634 Ginbil#evm.model.chr6.1386 Ginbil#evm.model.chr6.900 Pintab#Pt4G52210 Pintab#Pt4G21110 Pintab#Pt9G01290 Pintab#Pt4G20900 Pintab#PtQG08610 Seqgig#SEGI_13518 Wolnob#Wono229110.1 Selmoe#35059
C3H	2	1	1.84065	Ambtri#ATR_00073G00530 Ambtri#ATR_00007G03540 Aratha#AT5G66840 Ginbil#evm.model.chr12.1020 Ginbil#evm.model.chr8.716 Pintab#Pt6G36600 Pintab#Pt4G13410 Seqgig#SEGI_15010 Wolnob#Wono415560.3 Wolnob#Wono058380.1 Phypat#Pp3c24_14400V3
C3H	2	1	1.84065	Ambtri#ATR_00081G00300 Ambtri#ATR_00029G01880 Ginbil#evm.model.chr1.1040 Ginbil#evm.model.chr10.799 Pintab#Pt6G31640 Pintab#PtJG15490 Seqgig#SEGI_24570 Wolnob#Wono453840.2 Wolnob#Wono244260.1 Aratha#AT2G02160 Pintab#Pt9G08020 Seqgig#SEGI_01838 Selmoe#441325 Pintab#Pt6G38240 Pintab#PtJG23980
C3H	2	1	1.84065	Ambtri#ATR_00155G00510 Aratha#AT1G30460 Ginbil#evm.model.chr9.1002 Ginbil#evm.model.chr10.190 Ginbil#evm.model.chr10.188 Pintab#PtJG00490 Pintab#Pt9G38980 Seqgig#SEGI_22079 Wolnob#Wono305150.1 Wolnob#Wono019530.2 Phypat#Pp3c20_9290V3
ERF	2	1	1.84065	Ambtri#ATR_00016G02440 Aratha#AT5G18560 Ginbil#evm.model.chr5.1756 Pintab#Pt2G12060 Pintab#Pt2G12050 Seqgig#SEGI_34552 Wolnob#Wono323390.1 Wolnob#Wono087810.1
GRAS	2	1	1.84065	Ambtri#ATR_00053G00760 Aratha#AT1G50420 Ginbil#evm.model.chr5.1933 Ginbil#evm.model.chr1.1389 Ginbil#evm.model.chr10.460 Pintab#Pt6G35320 Seqgig#SEGI_25978 Seqgig#SEGI_30579 Wolnob#Wono474490.1 Wolnob#Wono169250.1 Phypat#Pp3c7_940V3 Phypat#Pp3c11_18190V3 Seqgig#SEGI_33029
HB-PHD	2	1	1.84065	Ambtri#ATR_00001G05520 Ambtri#ATR_00025G01810 Aratha#AT4G29940 Ginbil#evm.model.chr1.1282 Ginbil#evm.model.chr8.1109 Pintab#Pt6G34160 Pintab#Pt4G40300 Seqgig#SEGI_10952 Seqgig#SEGI_06647 Seqgig#SEGI_38946 Seqgig#SEGI_29396 Wolnob#Wono248730.9 Wolnob#Wono348940.1 Selmoe#438630 Ginbil#evm.model.chr8.1110 Pintab#Pt4G40130 Seqgig#SEGI_14110
MYB	2	1	1.84065	Ambtri#ATR_00044G02530 Aratha#AT2G37630 Ginbil#evm.model.chr8.382 Ginbil#evm.model.chr9.514 Pintab#Pt4G60520 Pintab#Pt9G21920 Pintab#Pt9G21700 Seqgig#SEGI_16309 Seqgig#SEGI_27050 Wolnob#Wono190840.1 Wolnob#Wono191340.1 Selmoe#140962 Pintab#Pt9G21720 Pintab#Pt0G27970
MYB	2	1	1.84065	Ginbil#evm.model.chr3.153 Pintab#Pt7G04560 Seqgig#SEGI_20641 Wolnob#Wono423450.1 Selmoe#233652 Selmoe#179572 Phypat#Pp3c3_17580V3 Ambtri#ATR_00067G00330 Aratha#AT1G09770 Selmoe#113921 Seqgig#SEGI_38835 Seqgig#SEGI_17278 Selmoe#420607 Wolnob#Wono123070.1
MYB_related	2	1	1.84065	Ambtri#ATR_00122G00690 Aratha#AT3G15550 Ginbil#evm.model.chr1.1978 Ginbil#evm.model.chr8.1033 Pintab#PtXG33490 Pintab#Pt4G37370 Seqgig#SEGI_27484 Seqgig#SEGI_13982 Wolnob#Wono021940.2 Wolnob#Wono342540.2 Selmoe#98470 Phypat#Pp3c13_19170V3 Phypat#Pp3c8_15560V3 Phypat#Pp3c23_2990V3 Phypat#Pp3c20_1403V3 Phypat#Pp3c20_1400V3 Phypat#Pp3c23_18290V3 Phypat#Pp3c8_22450V3 Phypat#Pp3c24_17130V3
TCP	2	1	1.84065	Ambtri#ATR_00154G00470 Ambtri#ATR_00092G00700 Aratha#AT4G18390 Ginbil#evm.model.chr12.640 Pintab#PtJG17690 Pintab#Pt6G43400 Pintab#Pt6G43490 Pintab#Pt6G43460 Pintab#Pt6G43480 Pintab#Pt6G43440 Seqgig#SEGI_30423 Seqgig#SEGI_33252 Wolnob#Wono276920.1 Wolnob#Wono342750.1 Pintab#Pt9G38650
Trihelix	2	1	1.84065	Wolnob#Wono416270.3 Ambtri#ATR_00009G02160 Aratha#AT5G63420 Ginbil#evm.model.chr9.520 Pintab#Pt9G21450 Selmoe#102611 Ginbil#evm.model.chr3.225 Pintab#Pt6G60140 Pintab#Pt0G22320 Pintab#Pt7G02070 Seqgig#SEGI_01988 Seqgig#SEGI_07350 Seqgig#SEGI_36780 Seqgig#SEGI_30926 Seqgig#SEGI_16272 Wolnob#Wono444980.1 Phypat#Pp3c20_9790V3 Phypat#Pp3s42_180V3
WRKY	2	1	1.84065	Aratha#AT2G40740 Ginbil#evm.model.chr1.2303 Ginbil#evm.model.chr1.2304 Ginbil#evm.model.chr1.2302 Pintab#Pt5G34100 Seqgig#SEGI_21579 Seqgig#SEGI_34413 Wolnob#Wono358460.1 Wolnob#Wono358450.1 Pintab#Pt5G34120 Pintab#Pt5G34110
LBD	63	34	1.70531	Ambtri#ATR_00002G03090 Ambtri#ATR_00080G00680 Ambtri#ATR_00002G03390 Ambtri#ATR_00153G00120 Ambtri#ATR_00007G02250 Ambtri#ATR_00021G01470 Ambtri#ATR_00066G01130 Ambtri#ATR_00169G00240 Ambtri#ATR_00058G01130 Ambtri#ATR_00076G00400 Ambtri#ATR_00036G00040 Ambtri#ATR_00036G00030 Ambtri#ATR_00041G00170 Ambtri#ATR_00184G00200 Ambtri#ATR_00184G00190 Aratha#AT3G47870 Aratha#AT3G13850 Aratha#AT3G27650 Ara…
BES1	11	6	1.68726	Ambtri#ATR_00122G00650 Ambtri#ATR_00059G01150 Ginbil#evm.model.chr10.2020 Pintab#PtXG08300 Seqgig#SEGI_19093 Seqgig#SEGI_14781 Seqgig#SEGI_20199 Wolnob#Wono378540.1 Wolnob#Wono378570.1 Wolnob#Wono378500.1 Wolnob#Wono378560.1 Wolnob#Wono378550.1 Selmoe#437216 Ambtri#ATR_00170G00290 Aratha#AT1G19350 Aratha#AT1G75080 Aratha#AT4G36780 Aratha#AT1G78700 Aratha#AT3G50750 Ginbil#evm.model.chr4.18 Ginbil#…
AP2	181	99	1.68261	Phypat#Pp3c13_2610V3 Phypat#Pp3c8_2150V3 Phypat#Pp3c13_1180V3 Ambtri#ATR_00010G03490 Ambtri#ATR_00010G03480 Ambtri#ATR_00060G01570 Ambtri#ATR_00060G01610 Ambtri#ATR_00010G03530 Ambtri#ATR_00024G02500 Ambtri#ATR_00085G00840 Ambtri#ATR_00085G00770 Ambtri#ATR_00085G00800 Ambtri#ATR_00001G05750 Ambtri#ATR_00109G01290 Ambtri#ATR_00056G01160 Ambtri#ATR_00056G02020 Ambtri#ATR_00056G00620 Aratha#AT1G2717…
bHLH	9	5	1.65659	Ambtri#ATR_00016G01270 Ambtri#ATR_00096G01030 Ambtri#ATR_00184G00230 Aratha#AT1G12860 Aratha#AT3G26744 Aratha#AT5G65640 Aratha#AT5G10570 Ginbil#evm.model.chr11.897 Pintab#Pt5G62980 Pintab#Pt5G62970 Pintab#Pt5G43460 Pintab#Pt5G20080 Pintab#Pt5G20100 Pintab#Pt5G20430 Seqgig#SEGI_24371 Seqgig#SEGI_08360 Seqgig#SEGI_10286 Seqgig#SEGI_18086 Seqgig#SEGI_22962 Seqgig#SEGI_06552 Wolnob#Wono400100.1 Wolno…
ERF	5	3	1.53388	Aratha#AT5G19790 Ginbil#evm.model.ctg53254.1 Ginbil#evm.model.chr6.230 Ginbil#evm.model.chr6.228 Ginbil#evm.model.chr6.226 Ginbil#evm.model.chr6.231 Ginbil#evm.model.chr9.968 Ginbil#evm.model.chr6.229 Ginbil#evm.model.chr6.227 Pintab#Pt3G01380 Seqgig#SEGI_17792 Wolnob#Wono121850.1 Wolnob#Wono293670.1 Wolnob#Wono403010.1 Wolnob#Wono108190.1 Aratha#AT5G50080 Seqgig#SEGI_30213 Seqgig#SEGI_24034 Arat…
bZIP	3	2	1.38049	Aratha#AT5G11260 Ambtri#ATR_00045G01520 Aratha#AT3G17609 Ginbil#evm.model.chr3.194 Ginbil#evm.model.chr5.2021 Ginbil#evm.model.chr11.292 Pintab#Pt2G00680 Seqgig#SEGI_01317 Seqgig#SEGI_11296 Wolnob#Wono392580.1 Wolnob#Wono102460.1 Wolnob#Wono102470.1 Selmoe#73196 Phypat#Pp3c11_17710V3 Phypat#Pp3c7_11360V3
E2F/DP	3	2	1.38049	Ambtri#ATR_00077G00180 Ambtri#ATR_00161G00130 Aratha#AT5G03415 Aratha#AT5G02470 Ginbil#evm.model.chr11.59 Ginbil#evm.model.chr5.1840 Ginbil#evm.model.chr3.782 Pintab#Pt5G01410 Pintab#Pt2G09450 Pintab#Pt7G18030 Pintab#Pt9G02200 Pintab#PtJG19740 Seqgig#SEGI_10652 Seqgig#SEGI_16950 Seqgig#SEGI_14534 Wolnob#Wono100810.1 Wolnob#Wono401040.2 Wolnob#Wono406080.5 Selmoe#80923 Phypat#Pp3c4_13590V3 Phypat#…
HB-other	3	2	1.38049	Ambtri#ATR_00056G00750 Ambtri#ATR_00011G01940 Aratha#AT3G18380 Aratha#AT1G15215 Ginbil#evm.model.chr3.2376 Ginbil#evm.model.chr2.1938 Ginbil#evm.model.chr12.1696 Pintab#PtJG51000 Pintab#Pt7G53550 Pintab#Pt2G40750 Pintab#PtJG50960 Pintab#PtJG13920 Seqgig#SEGI_20314 Seqgig#SEGI_15585 Seqgig#SEGI_10280 Wolnob#Wono127780.4 Wolnob#Wono186210.3 Wolnob#Wono302470.2 Selmoe#405582 Selmoe#411966 Phypat#Pp3…
MYB	3	2	1.38049	Ambtri#ATR_00109G00470 Aratha#AT4G00540 Ginbil#evm.model.chr9.1040 Ginbil#evm.model.chr6.285 Ginbil#evm.model.chr1.667 Pintab#Pt1G17470 Pintab#Pt9G38930 Pintab#Pt6G19180 Pintab#Pt2G70780 Seqgig#SEGI_01698 Seqgig#SEGI_40542 Seqgig#SEGI_05910 Seqgig#SEGI_41361 Wolnob#Wono400550.1 Wolnob#Wono471550.9 Wolnob#Wono413440.2 Aratha#AT1G43330
NAC	3	2	1.38049	Wolnob#Wono150340.2 Ambtri#ATR_00023G00490 Aratha#AT2G41430 Aratha#AT4G14270 Ginbil#evm.model.chr1.2963 Ginbil#evm.model.chr10.1430 Ginbil#evm.model.chr6.2317 Ginbil#evm.model.chr8.1263 Pintab#Pt5G44700 Pintab#Pt5G44340 Pintab#Pt8G26400 Seqgig#SEGI_10877 Seqgig#SEGI_35540 Wolnob#Wono150350.1 Wolnob#Wono184930.2 Selmoe#441682 Phypat#Pp3c24_6320V3 Phypat#Pp3c8_13720V3 Ginbil#evm.model.chr1.1034 Pin…
TCP	3	2	1.38049	Aratha#AT1G67260 Aratha#AT3G18550 Ginbil#evm.model.chr11.939 Pintab#Pt2G34160 Pintab#Pt5G21270 Seqgig#SEGI_02407 Wolnob#Wono020570.1 Wolnob#Wono021500.1 Pintab#Pt5G21180 Pintab#PtJG27600 Wolnob#Wono169020.1
Trihelix	3	2	1.38049	Ambtri#ATR_00048G02160 Aratha#AT2G38250 Aratha#AT5G01380 Ginbil#evm.model.chr5.410 Ginbil#evm.model.chr5.308 Pintab#Pt0G34770 Pintab#Pt7G53010 Pintab#Pt7G52910 Pintab#Pt2G48040 Seqgig#SEGI_25031 Seqgig#SEGI_40062 Wolnob#Wono193100.1 Wolnob#Wono426430.1 Wolnob#Wono296490.1 Selmoe#79941 Selmoe#412944 Phypat#Pp3c22_23130V3 Phypat#Pp3c22_17830V3 Phypat#Pp3c8_20710V3 Phypat#Pp3c22_17940V3 Seqgig#SEGI_…
Trihelix	3	2	1.38049	Ambtri#ATR_00055G01470 Ambtri#ATR_00005G00640 Aratha#AT1G13450 Aratha#AT3G25990 Ginbil#evm.model.chr6.2318 Ginbil#evm.model.chr10.1466 Ginbil#evm.model.chr7.529 Ginbil#evm.model.chr7.528 Ginbil#evm.model.chr5.1241 Pintab#Pt1G57850 Pintab#Pt3G01110 Pintab#Pt8G23440 Pintab#Pt8G23380 Seqgig#SEGI_30628 Seqgig#SEGI_15672 Seqgig#SEGI_23971 Seqgig#SEGI_37258 Seqgig#SEGI_38222 Wolnob#Wono042790.2 Wolnob#…
MIKC_MADS	74	50	1.36208	Ambtri#ATR_00071G02120 Ambtri#ATR_00071G02000 Ambtri#ATR_00021G02950 Aratha#AT1G71692 Ginbil#evm.model.chr7.1200 Ginbil#evm.model.chr6.784 Pintab#Pt3G44080 Wolnob#Wono406860.2 Wolnob#Wono097910.1 Ambtri#ATR_00001G04020 Ambtri#ATR_00001G04060 Ambtri#ATR_00047G00990 Ambtri#ATR_00046G01340 Ambtri#ATR_00013G00530 Ambtri#ATR_00053G01830 Ambtri#ATR_00047G01140 Ambtri#ATR_00127G00170 Ambtri#ATR_00001G04…
M-type_MADS	74	50	1.36208	Ambtri#ATR_00071G02120 Ambtri#ATR_00071G02000 Ambtri#ATR_00021G02950 Aratha#AT1G71692 Ginbil#evm.model.chr7.1200 Ginbil#evm.model.chr6.784 Pintab#Pt3G44080 Wolnob#Wono406860.2 Wolnob#Wono097910.1 Ambtri#ATR_00001G04020 Ambtri#ATR_00001G04060 Ambtri#ATR_00047G00990 Ambtri#ATR_00046G01340 Ambtri#ATR_00013G00530 Ambtri#ATR_00053G01830 Ambtri#ATR_00047G01140 Ambtri#ATR_00127G00170 Ambtri#ATR_00001G04…
GRAS	40	30	1.2271	Ambtri#ATR_00137G00340 Ambtri#ATR_00043G00330 Ambtri#ATR_00086G00280 Ambtri#ATR_00004G02950 Ambtri#ATR_00066G02290 Ambtri#ATR_00043G00240 Ambtri#ATR_00186G00030 Ambtri#ATR_00088G01300 Ambtri#ATR_00012G02060 Ambtri#ATR_00049G00330 Ambtri#ATR_00069G00740 Ambtri#ATR_00024G02580 Ambtri#ATR_00017G00270 Ambtri#ATR_00010G01050 Ambtri#ATR_00036G01310 Ambtri#ATR_00032G01550 Ambtri#ATR_00077G02220 Ambtri#A…
YABBY	8	6	1.2271	Ambtri#ATR_00085G00090 Ambtri#ATR_00078G00090 Ambtri#ATR_00004G01820 Ambtri#ATR_00096G00210 Ambtri#ATR_00047G01190 Aratha#AT2G45190 Aratha#AT4G00180 Aratha#AT1G08465 Aratha#AT2G26580 Aratha#AT1G23420 Aratha#AT1G69180 Ginbil#evm.model.chr3.1783 Ginbil#evm.model.chr12.471 Ginbil#evm.model.chr7.1888 Ginbil#evm.model.chr12.472 Pintab#PtJG31930 Pintab#Pt3G65820 Pintab#Pt6G51060 Seqgig#SEGI_22233 Seqgi…
B3	4	3	1.2271	Ambtri#ATR_00003G03730 Ambtri#ATR_00077G00640 Aratha#AT2G30470 Aratha#AT4G32010 Aratha#AT4G21550 Ginbil#evm.model.chr6.409 Ginbil#evm.model.chr7.376 Pintab#Pt5G09130 Pintab#Pt1G23420 Pintab#Pt1G63410 Seqgig#SEGI_26507 Wolnob#Wono224480.5 Wolnob#Wono435970.1 Wolnob#Wono455200.2 Selmoe#88108 Phypat#Pp3c11_21940V3 Phypat#Pp3c7_7990V3 Seqgig#SEGI_10149 Seqgig#SEGI_27792 Seqgig#SEGI_08320 Seqgig#SEGI_…
C3H	4	3	1.2271	Ambtri#ATR_00081G00380 Ambtri#ATR_00111G01240 Aratha#AT1G32360 Aratha#AT3G19360 Aratha#AT2G35430 Ginbil#evm.model.chr6.1966 Ginbil#evm.model.chr1.418 Ginbil#evm.model.chr11.1499 Ginbil#evm.model.chr1.417 Ginbil#evm.model.chr6.1964 Pintab#Pt6G09660 Pintab#PtXG47960 Seqgig#SEGI_31390 Wolnob#Wono418040.1 Wolnob#Wono118080.1 Wolnob#Wono118100.1 Wolnob#Wono432710.1 Selmoe#413367 Phypat#Pp3c1_20290V3 P…
Whirly	4	3	1.2271	Ambtri#ATR_00133G00020 Ambtri#ATR_00099G00920 Aratha#AT1G14410 Aratha#AT2G02740 Aratha#AT1G71260 Ginbil#evm.model.chr3.1521 Ginbil#evm.model.chr4.868 Pintab#PtJG25500 Pintab#PtJG25490 Seqgig#SEGI_31475 Seqgig#SEGI_34690 Seqgig#SEGI_30330 Seqgig#SEGI_03465 Wolnob#Wono042860.3 Wolnob#Wono166310.1 Wolnob#Wono166320.1 Wolnob#Wono166340.5 Selmoe#84708 Seqgig#SEGI_33965 Pintab#PtXG02000
HD-ZIP	10	8	1.15041	Ambtri#ATR_00048G01160 Ambtri#ATR_00024G01160 Ambtri#ATR_00026G01260 Ambtri#ATR_00066G01440 Ambtri#ATR_00111G00480 Ambtri#ATR_00024G03230 Aratha#AT5G06710 Aratha#AT3G60390 Aratha#AT4G37790 Aratha#AT2G44910 Aratha#AT2G22800 Aratha#AT4G16780 Aratha#AT2G01430 Aratha#AT1G70920 Ginbil#evm.model.chr2.974 Ginbil#evm.model.chr4.987 Ginbil#evm.model.chr2.485 Ginbil#evm.model.chr1.1308 Ginbil#evm.model.chr…
AP2	5	4	1.15041	Ambtri#ATR_00019G00620 Ambtri#ATR_00101G00020 Ambtri#ATR_00202G00030 Aratha#AT3G54320 Aratha#AT1G79700 Aratha#AT1G16060 Aratha#AT2G41710 Ginbil#evm.model.chr9.1146 Ginbil#evm.model.chr3.486 Ginbil#evm.model.chr1.1425 Ginbil#evm.model.chr7.1342 Ginbil#evm.model.chr8.1228 Ginbil#evm.model.chr11.919 Pintab#Pt4G34470 Pintab#Pt5G20800 Pintab#Pt3G45500 Pintab#Pt5G62860 Seqgig#SEGI_19630 Seqgig#SEGI_313…
ERF	5	4	1.15041	Ambtri#ATR_00129G00920 Ambtri#ATR_00003G01000 Ambtri#ATR_00003G01010 Ambtri#ATR_00129G00820 Aratha#AT1G72360 Aratha#AT3G16770 Ginbil#evm.model.chr4.1436 Ginbil#evm.model.chr11.405 Ginbil#evm.model.chr8.2001 Ginbil#evm.model.chr8.2002 Ginbil#evm.model.chr1.2341 Ginbil#evm.model.chr8.1999 Pintab#Pt4G08800 Pintab#Pt4G08790 Pintab#Pt5G38140 Pintab#Pt4G08900 Pintab#Pt0G13260 Pintab#Pt0G13270 Pintab#Pt…
SBP	5	4	1.15041	Ambtri#ATR_00045G00650 Ambtri#ATR_00022G00930 Aratha#AT2G47070 Aratha#AT3G60030 Aratha#AT1G20980 Aratha#AT1G76580 Ginbil#evm.model.chr3.984 Ginbil#evm.model.chr9.1866 Ginbil#evm.model.chr6.1273 Pintab#Pt7G24170 Pintab#Pt9G54210 Pintab#Pt3G32710 Seqgig#SEGI_03728 Seqgig#SEGI_05809 Seqgig#SEGI_34089 Seqgig#SEGI_35894 Wolnob#Wono304400.1 Wolnob#Wono390440.1 Wolnob#Wono320730.1 Wolnob#Wono212030.1 Wo…
Trihelix	5	4	1.15041	Aratha#AT3G54390 Ginbil#evm.model.chr2.1181 Wolnob#Wono055250.1 Ambtri#ATR_00008G02360 Ambtri#ATR_00002G01370 Ambtri#ATR_00019G01560 Ambtri#ATR_00063G00950 Aratha#AT2G44730 Aratha#AT3G24860 Aratha#AT4G17060 Ginbil#evm.model.chr12.202 Ginbil#evm.model.chr10.55 Ginbil#evm.model.chr1.1018 Ginbil#evm.model.chr4.364 Ginbil#evm.model.chr2.69 Pintab#Pt6G59690 Pintab#PtJG03560 Pintab#Pt8G63200 Pintab#Pt7…
BES1	11	9	1.12484	Seqgig#SEGI_39332 Ambtri#ATR_00011G02160 Ambtri#ATR_00009G02280 Ambtri#ATR_00050G00650 Ambtri#ATR_00002G01190 Ambtri#ATR_00058G01240 Ambtri#ATR_00057G01410 Ambtri#ATR_00098G00410 Aratha#AT5G45300 Aratha#AT2G45880 Aratha#AT4G00490 Aratha#AT2G32290 Aratha#AT4G15210 Aratha#AT4G17090 Aratha#AT3G23920 Aratha#AT5G55700 Aratha#AT5G18670 Ginbil#evm.model.chr2.1927 Ginbil#evm.model.chr10.1643 Ginbil#evm.m…
WRKY	14	12	1.07371	Ambtri#ATR_00015G00370 Ambtri#ATR_00045G01250 Ambtri#ATR_00078G00970 Ambtri#ATR_00156G00140 Ambtri#ATR_00065G01800 Ambtri#ATR_00065G01810 Aratha#AT4G04450 Aratha#AT1G62300 Aratha#AT4G22070 Aratha#AT1G18860 Aratha#AT2G25000 Aratha#AT5G15130 Aratha#AT4G31800 Aratha#AT1G68150 Aratha#AT4G01720 Aratha#AT1G80840 Aratha#AT1G69810 Ginbil#evm.model.chr3.1364 Ginbil#evm.model.chr5.1440 Ginbil#evm.model.chr…
ERF	7	6	1.07371	Ambtri#ATR_00022G03790 Aratha#AT3G11020 Aratha#AT5G05410 Aratha#AT5G18450 Aratha#AT2G40350 Aratha#AT2G40340 Ginbil#evm.model.chr7.1066 Ginbil#evm.model.chr7.1062 Ginbil#evm.model.chr7.1064 Ginbil#evm.model.chr6.2118 Ginbil#evm.model.chr7.1061 Ginbil#evm.model.chr7.1058 Ginbil#evm.model.chr3.2268 Ginbil#evm.model.chr7.1059 Ginbil#evm.model.chr7.1063 Pintab#Pt2G34130 Pintab#PtQG14090 Seqgig#SEGI_20…
WRKY	7	6	1.07371	Ambtri#ATR_00110G00520 Ambtri#ATR_00003G02200 Aratha#AT1G69310 Aratha#AT2G47260 Aratha#AT1G29860 Aratha#AT5G46350 Aratha#AT5G49520 Aratha#AT3G62340 Ginbil#evm.model.chr7.2052 Ginbil#evm.model.chr3.1922 Ginbil#evm.model.chr4.788 Pintab#PtXG21340 Pintab#PtJG38270 Pintab#Pt3G71160 Pintab#Pt8G03530 Seqgig#SEGI_40346 Wolnob#Wono388970.1 Wolnob#Wono362610.1 Wolnob#Wono250620.1 Wolnob#Wono401340.1 Wolno…
Trihelix	8	7	1.0518	Ambtri#ATR_00002G06210 Aratha#AT1G76880 Aratha#AT1G76890 Aratha#AT1G33240 Ginbil#evm.model.chr2.2201 Ginbil#evm.model.chr5.1895 Ginbil#evm.model.chr6.1580 Pintab#Pt2G05960 Pintab#Pt2G04810 Pintab#Pt2G04880 Pintab#Pt7G60810 Pintab#Pt1G48440 Seqgig#SEGI_03384 Seqgig#SEGI_25844 Seqgig#SEGI_22956 Seqgig#SEGI_28336 Seqgig#SEGI_03779 Wolnob#Wono466940.2 Wolnob#Wono175300.1 Wolnob#Wono377080.1 Wolnob#Wo…
TALE	9	8	1.03537	Aratha#AT5G25220 Aratha#AT5G11060 Aratha#AT4G32040 Selmoe#135843 Phypat#Pp3c5_26440V3 Ambtri#ATR_00085G00980 Ambtri#ATR_00026G01360 Ambtri#ATR_00123G00120 Ambtri#ATR_00045G02010 Ambtri#ATR_00001G03930 Ambtri#ATR_00026G00790 Aratha#AT1G23380 Aratha#AT1G70510 Aratha#AT4G08150 Aratha#AT1G62360 Aratha#AT1G62990 Ginbil#evm.model.chr3.445 Ginbil#evm.model.chr2.488 Ginbil#evm.model.chr6.165 Ginbil#evm.m…
ERF	26	24	0.997019	Ambtri#ATR_00068G00490 Ambtri#ATR_00057G02110 Ambtri#ATR_00026G00850 Ambtri#ATR_00016G00530 Ambtri#ATR_00049G02450 Ambtri#ATR_00148G00560 Ambtri#ATR_00021G01430 Ambtri#ATR_00111G00870 Aratha#AT5G13910 Aratha#AT2G33710 Aratha#AT3G20310 Aratha#AT5G13330 Aratha#AT1G50640 Aratha#AT1G28370 Aratha#AT1G12980 Aratha#AT1G03800 Aratha#AT5G47230 Aratha#AT5G43410 Aratha#AT2G44840 Aratha#AT3G23240 Aratha#AT3G…
NF-YB	10	10	0.920325	Ambtri#ATR_00058G02390 Ambtri#ATR_00080G00030 Ambtri#ATR_00047G00440 Ambtri#ATR_00057G02330 Ambtri#ATR_00010G02950 Aratha#AT3G53340 Aratha#AT2G37060 Aratha#AT2G38880 Aratha#AT4G14540 Aratha#AT2G13570 Aratha#AT5G47640 Aratha#AT2G47810 Aratha#AT5G47670 Aratha#AT1G21970 Aratha#AT1G09030 Ginbil#evm.model.chr7.1924 Ginbil#evm.model.chr7.710 Ginbil#evm.model.chr11.521 Ginbil#evm.model.chr6.1936 Ginbil#…
AP2	8	8	0.920325	Wolnob#Wono150240.1 Ambtri#ATR_00065G00420 Ambtri#ATR_00019G02890 Ambtri#ATR_00066G00060 Ambtri#ATR_00024G02260 Ambtri#ATR_00022G03300 Aratha#AT5G57390 Aratha#AT1G51190 Aratha#AT1G72570 Aratha#AT3G20840 Aratha#AT5G17430 Aratha#AT4G37750 Aratha#AT5G65510 Aratha#AT5G10510 Ginbil#evm.model.chr2.2096 Ginbil#evm.model.chr11.1727 Ginbil#evm.model.chr11.1773 Ginbil#evm.model.chr1.86 Ginbil#evm.model.chr…
ERF	8	8	0.920325	Wolnob#Wono150240.1 Ambtri#ATR_00065G00420 Ambtri#ATR_00019G02890 Ambtri#ATR_00066G00060 Ambtri#ATR_00024G02260 Ambtri#ATR_00022G03300 Aratha#AT5G57390 Aratha#AT1G51190 Aratha#AT1G72570 Aratha#AT3G20840 Aratha#AT5G17430 Aratha#AT4G37750 Aratha#AT5G65510 Aratha#AT5G10510 Ginbil#evm.model.chr2.2096 Ginbil#evm.model.chr11.1727 Ginbil#evm.model.chr11.1773 Ginbil#evm.model.chr1.86 Ginbil#evm.model.chr…
NAC	7	7	0.920325	Ambtri#ATR_00021G01800 Aratha#AT5G14490 Aratha#AT1G28470 Aratha#AT4G29230 Pintab#PtXG41850 Pintab#Pt2G53910 Pintab#Pt4G62810 Pintab#Pt4G62850 Pintab#Pt2G65030 Phypat#Pp3c19_1580V3 Ambtri#ATR_00049G02480 Ambtri#ATR_00060G00140 Aratha#AT1G25580 Aratha#AT3G01600 Aratha#AT4G28500 Aratha#AT5G56620 Ginbil#evm.model.chr8.125 Ginbil#evm.model.chr5.496 Ginbil#evm.model.chr1.893 Ginbil#evm.model.chr11.379 …
TCP	7	7	0.920325	Ambtri#ATR_00010G04040 Ambtri#ATR_00017G00130 Ambtri#ATR_00069G01460 Aratha#AT1G72010 Aratha#AT3G47620 Aratha#AT1G69690 Aratha#AT1G58100 Aratha#AT1G35560 Aratha#AT2G45680 Aratha#AT5G51910 Ginbil#evm.model.chr6.115 Ginbil#evm.model.chr7.2 Ginbil#evm.model.chr11.1046 Ginbil#evm.model.chr4.1790 Ginbil#evm.model.chr4.2132 Ginbil#evm.model.chr9.507 Ginbil#evm.model.chr1.1735 Pintab#Pt1G79940 Pintab#Pt…
ARF	3	3	0.920325	Ambtri#ATR_00155G00550 Ambtri#ATR_00148G00240 Ambtri#ATR_00017G00960 Aratha#AT4G30080 Aratha#AT2G28350 Aratha#AT1G77850 Ginbil#evm.model.chr8.618 Ginbil#evm.model.chr10.178 Ginbil#evm.model.chr5.854 Pintab#Pt4G43800 Pintab#PtJG00540 Pintab#Pt2G39190 Seqgig#SEGI_26456 Seqgig#SEGI_25129 Wolnob#Wono259830.2 Wolnob#Wono164270.1 Wolnob#Wono365510.1 Selmoe#61688 Selmoe#51695 Phypat#Pp3c4_13010V3 Phypat…
B3	3	3	0.920325	Ambtri#ATR_00025G03960 Ambtri#ATR_00072G01300 Ambtri#ATR_00045G02420 Ambtri#ATR_00045G02430 Ambtri#ATR_00078G00880 Aratha#AT4G33280 Pintab#PtXG50110 Seqgig#SEGI_28063 Seqgig#SEGI_23984 Seqgig#SEGI_17863 Seqgig#SEGI_12498 Seqgig#SEGI_17947 Seqgig#SEGI_16266 Seqgig#SEGI_34521 Seqgig#SEGI_13790 Seqgig#SEGI_37905 Seqgig#SEGI_02416 Seqgig#SEGI_02633 Seqgig#SEGI_21306 Seqgig#SEGI_33129 Seqgig#SEGI_0173…
bZIP	3	3	0.920325	Ambtri#ATR_00152G00060 Ambtri#ATR_00159G00320 Aratha#AT4G35040 Aratha#AT2G16770 Aratha#AT3G51960 Ginbil#evm.model.chr8.2203 Ginbil#evm.model.chr11.1191 Ginbil#evm.model.chr8.110 Ginbil#evm.model.chr7.285 Pintab#Pt4G03960 Pintab#Pt4G63360 Pintab#Pt8G01950 Seqgig#SEGI_07531 Seqgig#SEGI_09887 Wolnob#Wono108330.2 Wolnob#Wono017120.1 Wolnob#Wono188280.1 Selmoe#409920 Phypat#Pp3c17_21620V3 Phypat#Pp3c1…
MYB_related	3	3	0.920325	Ambtri#ATR_00024G02000 Ambtri#ATR_00009G00470 Aratha#AT1G72650 Aratha#AT1G17460 Aratha#AT2G37025 Ginbil#evm.model.chr2.2198 Ginbil#evm.model.chr6.2030 Ginbil#evm.model.chr1.1356 Pintab#Pt7G61150 Pintab#Pt3G06120 Pintab#Pt3G06030 Seqgig#SEGI_01955 Seqgig#SEGI_32999 Seqgig#SEGI_30968 Wolnob#Wono175230.3 Wolnob#Wono474270.4 Wolnob#Wono418240.3 Selmoe#406795 Phypat#Pp3c2_20860V3 Phypat#Pp3c1_19660V3 …
Trihelix	3	3	0.920325	Ambtri#ATR_00030G00360 Ambtri#ATR_00022G03580 Ambtri#ATR_00040G02850 Aratha#AT1G21200 Aratha#AT1G76870 Aratha#AT3G10040 Ginbil#evm.model.chr4.1665 Ginbil#evm.model.chr9.1567 Ginbil#evm.model.chr5.1946 Ginbil#evm.model.chr6.2035 Pintab#Pt2G01370 Pintab#Pt9G41980 Pintab#Pt9G42010 Pintab#Pt5G14150 Seqgig#SEGI_15953 Seqgig#SEGI_08744 Wolnob#Wono387370.1 Wolnob#Wono055920.1 Wolnob#Wono418290.1 Pintab#…
WOX	3	3	0.920325	Ambtri#ATR_00010G00760 Aratha#AT3G18010 Aratha#AT2G17950 Aratha#AT2G01500 Ginbil#evm.model.chr9.103 Ginbil#evm.model.chr6.1233 Ginbil#evm.model.chr10.2061 Pintab#Pt8G00270 Pintab#Pt8G00290 Seqgig#SEGI_26822 Seqgig#SEGI_11467 Seqgig#SEGI_09303 Seqgig#SEGI_33146 Wolnob#Wono126880.1 Wolnob#Wono378950.1 Wolnob#Wono065820.1
bHLH	2	2	0.920325	Ambtri#ATR_00065G01560 Aratha#AT1G03040 Aratha#AT4G02590 Ginbil#evm.model.chr11.1203 Ginbil#evm.model.chr12.849 Pintab#Pt4G18750 Pintab#Pt6G38830 Pintab#Pt5G29150 Wolnob#Wono017090.1 Wolnob#Wono012790.2 Phypat#Pp3c14_15890V3 Phypat#Pp3c17_17000V3 Ambtri#ATR_00002G05200
bHLH	2	2	0.920325	Pintab#PtQG22560 Phypat#Pp3c3_15850V3 Ambtri#ATR_00100G00190 Ambtri#ATR_00100G00580 Aratha#AT2G16910 Aratha#AT1G10610 Ginbil#evm.model.chr6.627 Pintab#Pt1G37400 Pintab#Pt1G37390 Seqgig#SEGI_08844 Wolnob#Wono257340.1 Wolnob#Wono153520.3 Selmoe#424604 Phypat#Pp3c26_4390V3
bZIP	2	2	0.920325	Ambtri#ATR_00185G00200 Aratha#AT4G38900 Aratha#AT2G21230 Ginbil#evm.model.chr6.68 Ginbil#evm.model.chr1.1578 Ginbil#evm.model.chr7.1455 Pintab#PtXG23600 Seqgig#SEGI_26675 Seqgig#SEGI_34892 Wolnob#Wono034380.1 Wolnob#Wono254590.1 Pintab#Pt2G42480
C2H2	2	2	0.920325	Ambtri#ATR_00049G01740 Ambtri#ATR_00009G00550 Aratha#AT3G48430 Aratha#AT5G04240 Ginbil#evm.model.chr9.1953 Ginbil#evm.model.chr9.228 Ginbil#evm.model.chr9.1952 Pintab#Pt9G50940 Pintab#Pt9G06230 Pintab#PtJG51500 Seqgig#SEGI_28598 Seqgig#SEGI_26590 Seqgig#SEGI_01288 Wolnob#Wono320930.1 Wolnob#Wono225020.1 Selmoe#440762 Phypat#Pp3c11_24630V3 Phypat#Pp3c7_8710V3 Seqgig#SEGI_19758
C2H2	2	2	0.920325	Ambtri#ATR_00051G00160 Ambtri#ATR_00059G00730 Aratha#AT5G52010 Aratha#AT4G12240 Ginbil#evm.model.chr7.683 Ginbil#evm.model.chr12.1692 Pintab#Pt1G50770 Pintab#Pt1G50660 Pintab#PtQG40430 Seqgig#SEGI_20592 Seqgig#SEGI_36271 Seqgig#SEGI_05062 Wolnob#Wono085000.1 Wolnob#Wono062950.1 Selmoe#56696 Selmoe#416804 Selmoe#406579 Phypat#Pp3c23_7520V3 Phypat#Pp3c10_1440V3 Phypat#Pp3c2_19390V3
C3H	2	2	0.920325	Wolnob#Wono345400.4 Ambtri#ATR_00023G00390 Ginbil#evm.model.chr10.1502 Pintab#Pt8G22520 Selmoe#99520 Aratha#AT3G11000 Aratha#AT5G01660 Ginbil#evm.model.chr1.2462 Pintab#Pt5G34590 Wolnob#Wono257820.1 Seqgig#SEGI_07421 Seqgig#SEGI_03593 Seqgig#SEGI_27761 Selmoe#99292
ERF	2	2	0.920325	Ambtri#ATR_00009G04240 Aratha#AT4G28140 Aratha#AT2G20880 Ginbil#evm.model.chr9.1728 Pintab#Pt9G49240 Pintab#Pt9G49300 Seqgig#SEGI_18264 Wolnob#Wono212820.1 Ginbil#evm.model.chr2.1878 Ginbil#evm.model.chr2.1879 Pintab#Pt7G50740 Wolnob#Wono192950.1
GATA	2	2	0.920325	Ambtri#ATR_00008G00330 Ambtri#ATR_00002G01710 Ambtri#ATR_00025G04120 Aratha#AT4G17570 Aratha#AT5G47140 Ginbil#evm.model.chr2.1955 Ginbil#evm.model.chr10.1701 Pintab#Pt7G53980 Pintab#Pt8G12240 Seqgig#SEGI_21406 Wolnob#Wono204670.2 Wolnob#Wono277360.3 Phypat#Pp3c8_19750V3 Phypat#Pp3c24_13550V3 Phypat#Pp3c20_8930V3 Pintab#Pt8G10800 Ginbil#evm.model.chr10.1702 Ginbil#evm.model.chr2.1954
MYB_related	2	2	0.920325	Ambtri#ATR_00016G03320 Aratha#AT1G09710 Aratha#AT1G58220 Ginbil#evm.model.chr9.506 Pintab#Pt9G18030 Seqgig#SEGI_24455 Wolnob#Wono191140.1 Wolnob#Wono191150.1 Phypat#Pp3c8_16730V3
NF-YC	2	2	0.920325	Seqgig#SEGI_16405 Ambtri#ATR_00054G00090 Aratha#AT3G12480 Ambtri#ATR_00101G00770 Selmoe#7686 Aratha#AT5G19490 Ginbil#evm.model.chr5.187 Ginbil#evm.model.chr2.911 Pintab#Pt8G31750 Pintab#Pt2G67700 Wolnob#Wono198100.1 Wolnob#Wono367690.1 Phypat#Pp3c3_34860V3 Phypat#Pp3c8_1620V3 Phypat#Pp3c4_6930V3
Trihelix	2	2	0.920325	Ambtri#ATR_00006G02720 Aratha#AT3G10030 Ginbil#evm.model.chr4.1615 Pintab#PtQG15590 Seqgig#SEGI_21159 Wolnob#Wono151850.1 Selmoe#130409 Ambtri#ATR_00030G00890 Aratha#AT3G18680 Ginbil#evm.model.chr4.1613 Ginbil#evm.model.chr3.1312 Pintab#PtJG21490 Seqgig#SEGI_30260 Wolnob#Wono428930.1 Selmoe#130301 Phypat#Pp3c20_22890V3 Phypat#Pp3c23_10070V3
VOZ	2	2	0.920325	Ambtri#ATR_00021G01590 Aratha#AT1G28520 Aratha#AT2G42400 Ginbil#evm.model.chr1.2997 Ginbil#evm.model.chr10.1525 Pintab#Pt5G44990 Pintab#Pt5G41980 Pintab#Pt5G06490 Pintab#Pt5G45050 Pintab#Pt8G22180 Pintab#Pt4G57570 Seqgig#SEGI_32648 Seqgig#SEGI_36817 Wolnob#Wono392990.1 Wolnob#Wono377590.1 Phypat#Pp3c6_11070V3 Phypat#Pp3c5_21130V3 Phypat#Pp3c16_6910V3
bHLH	1	1	0.920325	Ambtri#ATR_00045G01440 Aratha#AT1G09530 Ginbil#evm.model.chr10.1412 Ginbil#evm.model.chr8.772 Pintab#Pt8G26240 Wolnob#Wono458190.3 Phypat#Pp3c2_8960V3 Phypat#Pp3c1_38820V3 Phypat#Pp3c17_21890V3 Phypat#Pp3c14_23520V3 Pintab#Pt2G26780 Seqgig#SEGI_34303 Seqgig#SEGI_39085
bHLH	1	1	0.920325	Ambtri#ATR_00064G01050 Aratha#AT5G56960 Ginbil#evm.model.chr6.2245 Pintab#Pt3G01980 Pintab#Pt3G01940 Pintab#Pt3G01930 Pintab#Pt3G01830 Pintab#Pt3G01880 Wolnob#Wono031150.1 Ginbil#evm.model.chr6.2257
bZIP	1	1	0.920325	Ambtri#ATR_00040G01570 Aratha#AT1G19490 Ambtri#ATR_00040G01580 Ginbil#evm.model.chr5.557 Wolnob#Wono464250.2 Selmoe#439314
C2H2	1	1	0.920325	Ambtri#ATR_00045G01240 Aratha#AT5G26610 Ginbil#evm.model.chr3.1368 Pintab#PtJG22200 Pintab#Pt0G30270 Seqgig#SEGI_10560 Wolnob#Wono419460.1 Selmoe#114112 Phypat#Pp3c20_6860V3
C2H2	1	1	0.920325	Ambtri#ATR_00071G01190 Ambtri#ATR_00071G01910 Aratha#AT1G72050 Ginbil#evm.model.chr2.494 Pintab#Pt2G08250 Pintab#Pt2G63410 Pintab#PtQG09330 Seqgig#SEGI_28277 Wolnob#Wono248530.1 Selmoe#34350 Phypat#Pp3c11_480V3 Seqgig#SEGI_08706
C2H2	1	1	0.920325	Ambtri#ATR_00110G01060 Aratha#AT1G74250 Wolnob#Wono362440.1 Selmoe#110523 Ambtri#ATR_00110G01010 Phypat#Pp3c5_3270V3 Ginbil#evm.model.chr4.777 Pintab#PtXG14910 Pintab#PtXG14960 Seqgig#SEGI_38744
C2H2	1	1	0.920325	Ginbil#evm.model.chr8.221 Wolnob#Wono158580.1 Aratha#AT5G56200 Ginbil#evm.model.chr1.3271 Pintab#Pt4G54200 Seqgig#SEGI_05630 Seqgig#SEGI_09770 Seqgig#SEGI_36820
C3H	1	1	0.920325	Ambtri#ATR_00003G01780 Aratha#AT5G26749 Ginbil#evm.model.chr6.875 Pintab#Pt0G16280 Pintab#Pt3G40390 Seqgig#SEGI_23053 Wolnob#Wono247910.1 Phypat#Pp3c18_1910V3
C3H	1	1	0.920325	Ambtri#ATR_00025G03370 Aratha#AT1G75340 Ginbil#evm.model.chr9.535 Seqgig#SEGI_05170 Wolnob#Wono416040.4 Phypat#Pp3c7_12210V3 Pintab#Pt1G20950
C3H	1	1	0.920325	Ambtri#ATR_00037G00180 Aratha#AT3G21810 Ginbil#evm.model.chr3.1071 Pintab#Pt7G34280 Seqgig#SEGI_09449 Wolnob#Wono094240.2 Selmoe#405518 Phypat#Pp3c11_20880V3 Phypat#Pp3c7_5470V3
C3H	1	1	0.920325	Ambtri#ATR_00071G00830 Aratha#AT3G18640 Ginbil#evm.model.chr6.587 Pintab#Pt1G35000 Wolnob#Wono162990.1
C3H	1	1	0.920325	Ambtri#ATR_00151G00200 Aratha#AT5G56930 Ginbil#evm.model.chr1.1971 Pintab#PtXG34660 Pintab#PtXG34520 Seqgig#SEGI_28908 Wolnob#Wono021550.1 Phypat#Pp3c19_22680V3 Pintab#Pt7G48030
C3H	1	1	0.920325	Pintab#Pt9G01200 Ambtri#ATR_00022G03480 Aratha#AT3G08505 Ginbil#evm.model.chr8.741 Ginbil#evm.model.chr1.2892 Pintab#Pt4G38690 Seqgig#SEGI_34678 Wolnob#Wono086440.1 Selmoe#110501 Phypat#Pp3c5_25680V3
CO-like	1	1	0.920325	Aratha#AT1G49130 Pintab#Pt5G61430 Pintab#Pt5G61460 Wolnob#Wono333480.1
ERF	1	1	0.920325	Ambtri#ATR_00013G02320 Aratha#AT4G13040 Ginbil#evm.model.chr12.670 Pintab#Pt6G43110 Wolnob#Wono478480.1 Selmoe#443366 Selmoe#404338
HB-other	1	1	0.920325	Ambtri#ATR_00010G03620 Aratha#AT5G11270 Ginbil#evm.model.chr2.593 Pintab#PtXG36700 Seqgig#SEGI_32810 Wolnob#Wono326560.1 Phypat#Pp3c19_15790V3
HB-other	1	1	0.920325	Ambtri#ATR_00057G02450 Aratha#AT4G02560 Ginbil#evm.model.chr5.1821 Pintab#Pt2G10170 Wolnob#Wono100520.1 Selmoe#89770 Phypat#Pp3c7_5840V3
HB-other	1	1	0.920325	Ambtri#ATR_00063G00310 Aratha#AT4G03250 Ginbil#evm.model.chr11.1025 Pintab#Pt5G25050 Wolnob#Wono154820.1 Pintab#Pt5G36290 Seqgig#SEGI_15289
HB-other	1	1	0.920325	Ginbil#evm.model.chr10.540 Pintab#PtJG17520 Seqgig#SEGI_16610 Wolnob#Wono459940.2 Ambtri#ATR_00092G00660 Aratha#AT4G12750 Seqgig#SEGI_20521 Seqgig#SEGI_32545 Seqgig#SEGI_00563
MYB	1	1	0.920325	Aratha#AT3G18100 Ginbil#evm.model.chr3.77 Seqgig#SEGI_11728 Ambtri#ATR_00105G00050 Pintab#Pt3G52200 Wolnob#Wono217150.2 Phypat#Pp3c13_8880V3 Selmoe#81360 Ambtri#ATR_00105G00070 Ginbil#evm.model.chr3.76
MYB_related	1	1	0.920325	Ambtri#ATR_00010G03380 Aratha#AT4G39160 Ginbil#evm.model.chr11.456 Ginbil#evm.model.chr1.2726 Pintab#Pt5G47560 Pintab#PtXG54750 Wolnob#Wono146680.1 Ginbil#evm.model.chr11.457 Pintab#Pt0G34310 Seqgig#SEGI_36783
MYB_related	1	1	0.920325	Ambtri#ATR_00057G01000 Aratha#AT5G45420 Ginbil#evm.model.chr11.1667 Seqgig#SEGI_19264 Wolnob#Wono093660.1 Selmoe#90981 Phypat#Pp3c24_8050V3 Pintab#PtJG39610 Pintab#Pt3G36690 Pintab#Pt1G61200 Phypat#Pp3c23_9310V3 Phypat#Pp3c20_16540V3
MYB_related	1	1	0.920325	Aratha#AT5G41020 Pintab#Pt6G53340 Wolnob#Wono259700.2 Phypat#Pp3c4_2120V3 Ginbil#evm.model.chr8.499 Seqgig#SEGI_14072 Seqgig#SEGI_00837 Selmoe#419617 Seqgig#SEGI_41560 Ginbil#evm.model.chr8.500
NF-X1	1	1	0.920325	Ambtri#ATR_00060G00630 Aratha#AT1G10170 Ginbil#evm.model.chr10.1780 Pintab#Pt8G11640 Seqgig#SEGI_29365 Wolnob#Wono345740.2 Selmoe#30433 Phypat#Pp3c25_1050V3 Phypat#Pp3c25_1058V3
NF-X1	1	1	0.920325	Aratha#AT5G05660 Ginbil#evm.model.chr1.3022 Pintab#Pt5G41760 Wolnob#Wono210090.1 Selmoe#509 Phypat#Pp3c2_24250V3 Ambtri#ATR_00007G00360 Seqgig#SEGI_36190
NF-YB	1	1	0.920325	Ginbil#evm.model.chr4.1329 Selmoe#88436 Ambtri#ATR_00031G00560 Aratha#AT2G27470 Ginbil#evm.model.chr7.746 Pintab#PtQG22800 Pintab#Pt3G07430 Seqgig#SEGI_32267 Wolnob#Wono281270.1 Phypat#Pp3c26_8280V3
NF-YC	1	1	0.920325	Aratha#AT1G07980 Ginbil#evm.model.chr10.233 Pintab#PtJG04090 Seqgig#SEGI_13018 Wolnob#Wono220070.1 Phypat#Pp3c17_12030V3 Phypat#Pp3c26_700V3
NF-YC	1	1	0.920325	Pintab#PtJG49430 Ambtri#ATR_00078G01390 Aratha#AT5G43250 Ginbil#evm.model.chr8.677 Seqgig#SEGI_35529 Wolnob#Wono148480.1 Selmoe#69582 Pintab#PtJG44320
Nin-like	1	1	0.920325	Ambtri#ATR_00069G01320 Aratha#AT1G06500 Ginbil#evm.model.chr3.985 Pintab#Pt7G24200 Pintab#Pt7G24180 Wolnob#Wono304540.1 Phypat#Pp3c17_13710V3 Seqgig#SEGI_16323
Nin-like	1	1	0.920325	Phypat#Pp3c15_9360V3 Ambtri#ATR_00044G01800 Aratha#AT4G35590 Ginbil#evm.model.chr8.1164 Ginbil#evm.model.chr3.778 Pintab#Pt0G35530 Pintab#Pt5G33510 Pintab#Pt0G35470 Pintab#Pt1G11380 Pintab#Pt9G33150 Pintab#Pt6G34500 Pintab#Pt2G29480 Pintab#Pt1G11360 Pintab#Pt7G50330 Pintab#PtQG26130 Pintab#Pt2G71250 Seqgig#SEGI_29663 Wolnob#Wono455120.1 Phypat#Pp3c14_4980V3 Ginbil#evm.model.chr3.779 Pintab#Pt1G70…
SAP	1	1	0.920325	Ambtri#ATR_00028G00240 Aratha#AT5G35770 Ginbil#evm.model.chr6.15 Pintab#Pt0G26450 Pintab#Pt1G00220 Seqgig#SEGI_03134 Seqgig#SEGI_14875 Seqgig#SEGI_35519 Seqgig#SEGI_34368 Wolnob#Wono450000.1 Selmoe#403897
SBP	1	1	0.920325	Ambtri#ATR_00197G00120 Aratha#AT5G18830 Ginbil#evm.model.chr11.1518 Pintab#PtXG47180 Seqgig#SEGI_19591 Wolnob#Wono358540.1 Phypat#Pp3c3_31330V3 Phypat#Pp3c3_31350V3 Pintab#Pt3G01900 Pintab#Pt4G65440
SRS	1	1	0.920325	Ambtri#ATR_00048G00020 Aratha#AT1G32730 Ginbil#evm.model.chr1.2441 Pintab#Pt5G40170 Seqgig#SEGI_22059 Seqgig#SEGI_34267 Wolnob#Wono257560.1 Selmoe#407860 Phypat#Pp3c2_10410V3 Phypat#Pp3c15_3250V3
TCP	1	1	0.920325	Ambtri#ATR_00009G00270 Aratha#AT2G37000 Seqgig#SEGI_06452 Wolnob#Wono215110.1
Trihelix	1	1	0.920325	Ambtri#ATR_00001G04080 Aratha#AT5G51800 Ginbil#evm.model.chr6.186 Pintab#Pt1G11630 Pintab#Pt1G04350 Seqgig#SEGI_31852 Wolnob#Wono318830.1 Ambtri#ATR_00009G00250 Ambtri#ATR_00001G04090
WOX	1	1	0.920325	Aratha#AT1G46480 Ginbil#evm.model.chr1.2445 Pintab#Pt5G40070 Seqgig#SEGI_12313 Wolnob#Wono257710.2
WRKY	1	1	0.920325	Ambtri#ATR_00012G02200 Aratha#AT5G43290 Ginbil#evm.model.chr1.2454 Pintab#Pt5G39790 Seqgig#SEGI_17068 Seqgig#SEGI_11981 Seqgig#SEGI_14586 Seqgig#SEGI_28147 Wolnob#Wono257620.1
MYB	93	98	0.87337	Ambtri#ATR_01267G00010 Ambtri#ATR_00145G00390 Ambtri#ATR_00039G01290 Ambtri#ATR_00003G02050 Ambtri#ATR_00079G00570 Ambtri#ATR_00003G04480 Ambtri#ATR_00024G02190 Ambtri#ATR_00030G00920 Ambtri#ATR_00133G00300 Ambtri#ATR_00038G01240 Ambtri#ATR_00139G00140 Ambtri#ATR_00024G02220 Ambtri#ATR_00024G02200 Ambtri#ATR_00024G03330 Ambtri#ATR_00032G00360 Ambtri#ATR_00091G00040 Ambtri#ATR_00083G00320 Ambtri#A…
MYB_related	93	98	0.87337	Ambtri#ATR_01267G00010 Ambtri#ATR_00145G00390 Ambtri#ATR_00039G01290 Ambtri#ATR_00003G02050 Ambtri#ATR_00079G00570 Ambtri#ATR_00003G04480 Ambtri#ATR_00024G02190 Ambtri#ATR_00030G00920 Ambtri#ATR_00133G00300 Ambtri#ATR_00038G01240 Ambtri#ATR_00139G00140 Ambtri#ATR_00024G02220 Ambtri#ATR_00024G02200 Ambtri#ATR_00024G03330 Ambtri#ATR_00032G00360 Ambtri#ATR_00091G00040 Ambtri#ATR_00083G00320 Ambtri#A…
C2H2	5	6	0.766938	Ambtri#ATR_00093G00530 Ambtri#ATR_00022G03540 Aratha#AT1G13290 Aratha#AT3G57670 Aratha#AT1G51220 Aratha#AT1G34790 Aratha#AT3G20880 Aratha#AT1G08290 Ginbil#evm.model.chr11.846 Ginbil#evm.model.chr9.1587 Ginbil#evm.model.chr4.1683 Ginbil#evm.model.chr5.1959 Ginbil#evm.model.chr2.2193 Ginbil#evm.model.chr1.1385 Pintab#Pt4G36440 Pintab#Pt4G36450 Pintab#PtQG14040 Pintab#Pt9G45160 Pintab#Pt7G61290 Seqg…
HD-ZIP	5	6	0.766938	Ambtri#ATR_00056G00590 Ambtri#ATR_00155G00440 Ambtri#ATR_00148G00150 Aratha#AT1G52150 Aratha#AT4G32880 Aratha#AT2G34710 Aratha#AT5G60690 Aratha#AT1G30490 Aratha#AT5G32670 Ginbil#evm.model.chr1.647 Ginbil#evm.model.chr5.833 Ginbil#evm.model.chr10.207 Ginbil#evm.model.chr9.1116 Ginbil#evm.model.chr10.213 Pintab#Pt6G16270 Pintab#PtJG00220 Pintab#Pt2G38460 Pintab#Pt9G37640 Pintab#PtJG00110 Pintab#PtX…
HSF	18	22	0.752993	Ambtri#ATR_00048G00340 Ambtri#ATR_00040G02190 Ambtri#ATR_00036G00460 Ambtri#ATR_00069G00900 Ambtri#ATR_00002G05830 Ambtri#ATR_00013G02790 Ambtri#ATR_00170G00250 Ambtri#ATR_00176G00060 Ambtri#ATR_00095G00030 Ambtri#ATR_00073G00040 Ambtri#ATR_00069G00410 Ambtri#ATR_00132G00310 Aratha#AT1G32330 Aratha#AT5G16820 Aratha#AT3G02990 Aratha#AT4G17750 Aratha#AT3G22830 Aratha#AT2G26150 Aratha#AT3G51910 Arat…
TALE	8	10	0.73626	Ambtri#ATR_00165G00320 Ambtri#ATR_00009G00510 Ambtri#ATR_00002G03190 Ambtri#ATR_00030G01070 Ambtri#ATR_00001G03790 Ambtri#ATR_00059G01520 Aratha#AT4G34610 Aratha#AT5G41410 Aratha#AT2G35940 Aratha#AT2G16400 Aratha#AT1G75410 Aratha#AT1G19700 Aratha#AT2G27990 Aratha#AT5G02030 Aratha#AT2G27220 Aratha#AT4G32980 Ginbil#evm.model.chr9.230 Ginbil#evm.model.chr6.1161 Ginbil#evm.model.chr9.1949 Ginbil#evm.…
ARR-B	4	5	0.73626	Aratha#AT2G01760 Aratha#AT1G67710 Ginbil#evm.model.chr9.1669 Ginbil#evm.model.chr10.1727 Ginbil#evm.model.chr4.1830 Pintab#PtQG11040 Pintab#Pt9G56450 Pintab#Pt8G13520 Seqgig#SEGI_38578 Seqgig#SEGI_00771 Wolnob#Wono088780.2 Wolnob#Wono088790.1 Wolnob#Wono061980.1 Selmoe#65512 Selmoe#444702 Selmoe#55595 Selmoe#55684 Phypat#Pp3c11_21510V3 Phypat#Pp3c7_7640V3 Aratha#AT3G62670 Selmoe#90720 Ambtri#ATR_…
bHLH	4	5	0.73626	Seqgig#SEGI_12476 Ambtri#ATR_00043G00850 Ambtri#ATR_00014G00340 Aratha#AT3G20640 Aratha#AT1G61660 Aratha#AT4G05170 Aratha#AT1G27660 Aratha#AT1G31050 Ginbil#evm.model.chr3.2311 Ginbil#evm.model.chr1.1263 Ginbil#evm.model.chr10.1059 Ginbil#evm.model.chr3.372 Pintab#PtJG45010 Pintab#Pt6G33990 Pintab#Pt7G12120 Seqgig#SEGI_33200 Seqgig#SEGI_19908 Wolnob#Wono326680.1 Wolnob#Wono011350.1 Wolnob#Wono1385…
bZIP	4	5	0.73626	Ambtri#ATR_00158G00080 Ambtri#ATR_00059G00680 Ambtri#ATR_00048G00530 Ambtri#ATR_00138G00310 Aratha#AT2G46270 Aratha#AT2G35530 Aratha#AT4G01120 Aratha#AT4G36730 Aratha#AT1G32150 Ginbil#evm.model.chr4.12 Ginbil#evm.model.chr12.1838 Ginbil#evm.model.chr1.1195 Ginbil#evm.model.chr10.1274 Pintab#PtQG42920 Pintab#PtQG42870 Pintab#Pt0G10320 Pintab#PtXG00360 Pintab#Pt7G29110 Pintab#Pt8G26840 Pintab#Pt6G3…
Dof	4	5	0.73626	Ambtri#ATR_00119G00770 Ambtri#ATR_00010G04910 Aratha#AT1G69570 Aratha#AT3G47500 Aratha#AT5G62430 Aratha#AT1G26790 Aratha#AT5G39660 Ginbil#evm.model.chr11.563 Ginbil#evm.model.chr1.2482 Ginbil#evm.model.chr8.1126 Ginbil#evm.model.chr7.1495 Pintab#Pt0G07980 Pintab#Pt0G01630 Pintab#Pt5G37300 Pintab#Pt5G37220 Pintab#Pt3G52110 Seqgig#SEGI_17275 Seqgig#SEGI_35982 Seqgig#SEGI_26073 Seqgig#SEGI_02818 Wol…
G2-like	4	5	0.73626	Aratha#AT2G01760 Aratha#AT1G67710 Ginbil#evm.model.chr9.1669 Ginbil#evm.model.chr10.1727 Ginbil#evm.model.chr4.1830 Pintab#PtQG11040 Pintab#Pt9G56450 Pintab#Pt8G13520 Seqgig#SEGI_38578 Seqgig#SEGI_00771 Wolnob#Wono088780.2 Wolnob#Wono088790.1 Wolnob#Wono061980.1 Selmoe#65512 Selmoe#444702 Selmoe#55595 Selmoe#55684 Phypat#Pp3c11_21510V3 Phypat#Pp3c7_7640V3 Aratha#AT3G62670 Selmoe#90720 Ambtri#ATR_…
MYB	4	5	0.73626	Ambtri#ATR_00006G00980 Ambtri#ATR_00029G02450 Aratha#AT3G09230 Aratha#AT3G55730 Aratha#AT3G50060 Aratha#AT5G67300 Aratha#AT4G37260 Ginbil#evm.model.chr12.972 Ginbil#evm.model.chr1.3077 Ginbil#evm.model.chr7.1305 Ginbil#evm.model.chr5.1015 Pintab#Pt3G44790 Pintab#Pt6G36800 Pintab#Pt5G57790 Pintab#Pt5G57670 Seqgig#SEGI_14390 Seqgig#SEGI_18546 Seqgig#SEGI_38147 Wolnob#Wono179260.1 Wolnob#Wono217640.…
bHLH	13	17	0.703778	Ambtri#ATR_00013G02080 Ambtri#ATR_00065G00360 Ambtri#ATR_00011G01340 Ambtri#ATR_00133G00050 Ambtri#ATR_00016G00930 Ambtri#ATR_00022G03100 Ambtri#ATR_00079G00550 Aratha#AT1G68920 Aratha#AT3G07340 Aratha#AT5G48560 Aratha#AT3G23690 Aratha#AT1G26260 Aratha#AT4G34530 Aratha#AT1G10120 Aratha#AT1G59640 Aratha#AT5G50915 Aratha#AT2G18300 Aratha#AT4G36540 Aratha#AT2G42300 Aratha#AT5G62610 Aratha#AT1G25330 …
C2H2	6	8	0.690244	Pintab#Pt8G23950 Pintab#Pt4G24010 Aratha#AT2G17180 Ambtri#ATR_00106G00570 Ambtri#ATR_00106G00910 Ambtri#ATR_00001G00090 Aratha#AT1G02030 Aratha#AT3G60580 Aratha#AT2G45120 Ginbil#evm.model.chr4.733 Pintab#PtJG40960 Pintab#PtJG40800 Pintab#PtJG40660 Wolnob#Wono316580.1 Aratha#AT1G02040 Aratha#AT4G35280 Ginbil#evm.model.chr3.2018 Ginbil#evm.model.chr3.2017 Ginbil#evm.model.chr7.2037 Ginbil#evm.model…
bHLH	3	4	0.690244	Ambtri#ATR_00009G01040 Ambtri#ATR_00029G01220 Ambtri#ATR_00098G00530 Aratha#AT5G54680 Aratha#AT1G51070 Aratha#AT4G14410 Aratha#AT3G23210 Ginbil#evm.model.chr9.170 Ginbil#evm.model.chr6.1184 Ginbil#evm.model.chr4.2092 Pintab#Pt9G04460 Pintab#Pt3G34960 Wolnob#Wono231590.1 Wolnob#Wono176940.1 Wolnob#Wono092310.1 Selmoe#165556 Selmoe#165311 Selmoe#405883 Phypat#Pp3c12_4630V3 Phypat#Pp3c4_16270V3 Phyp…
bHLH	3	4	0.690244	Ambtri#ATR_00129G00950 Aratha#AT5G58010 Aratha#AT2G24260 Aratha#AT4G30980 Ginbil#evm.model.chr6.1913 Ginbil#evm.model.chr8.1370 Pintab#Pt4G31090 Pintab#Pt3G09380 Seqgig#SEGI_05963 Seqgig#SEGI_33706 Wolnob#Wono133600.1 Wolnob#Wono133660.1 Wolnob#Wono133640.1 Selmoe#425336 Selmoe#444782 Pintab#Pt4G31200 Ambtri#ATR_00025G00690 Pintab#Pt7G43930 Aratha#AT5G64980
bHLH	3	4	0.690244	Ginbil#evm.model.chr10.1662 Seqgig#SEGI_18479 Selmoe#73360 Ambtri#ATR_00025G00260 Aratha#AT4G09820 Ginbil#evm.model.chr9.549 Ginbil#evm.model.chr2.1911 Ginbil#evm.model.chr9.1748 Pintab#Pt8G15300 Pintab#Pt8G15320 Pintab#Pt9G20040 Pintab#Pt9G21040 Seqgig#SEGI_26060 Wolnob#Wono163960.1 Wolnob#Wono212260.1 Wolnob#Wono415910.1 Phypat#Pp3c18_14850V3 Phypat#Pp3c21_15150V3 Phypat#Pp3c11_20550V3 Ambtri#A…
G2-like	3	4	0.690244	Ambtri#ATR_00048G00680 Ambtri#ATR_00059G02320 Ambtri#ATR_00024G00210 Aratha#AT5G42630 Aratha#AT1G32240 Aratha#AT4G17695 Aratha#AT5G16560 Ginbil#evm.model.chr5.916 Ginbil#evm.model.chr5.418 Ginbil#evm.model.chr1.158 Ginbil#evm.model.chr2.1573 Pintab#Pt7G41350 Pintab#Pt2G38070 Pintab#Pt2G48250 Pintab#Pt6G03400 Pintab#Pt2G38110 Seqgig#SEGI_22171 Seqgig#SEGI_33174 Wolnob#Wono426260.1 Wolnob#Wono35625…
MIKC_MADS	3	4	0.690244	Seqgig#SEGI_29581 Ambtri#ATR_00010G04990 Seqgig#SEGI_40155 Aratha#AT4G37435 Aratha#AT2G03060 Aratha#AT1G18750 Aratha#AT1G69540 Pintab#Pt7G35070 Pintab#Pt5G15050 Seqgig#SEGI_40170 Seqgig#SEGI_11189 Seqgig#SEGI_16428 Wolnob#Wono407130.3 Wolnob#Wono361560.1 Wolnob#Wono357240.1 Ginbil#evm.model.chr5.382 Seqgig#SEGI_03389 Seqgig#SEGI_30965 Pintab#Pt5G10260 Seqgig#SEGI_30872
M-type_MADS	3	4	0.690244	Seqgig#SEGI_29581 Ambtri#ATR_00010G04990 Seqgig#SEGI_40155 Aratha#AT4G37435 Aratha#AT2G03060 Aratha#AT1G18750 Aratha#AT1G69540 Pintab#Pt7G35070 Pintab#Pt5G15050 Seqgig#SEGI_40170 Seqgig#SEGI_11189 Seqgig#SEGI_16428 Wolnob#Wono407130.3 Wolnob#Wono361560.1 Wolnob#Wono357240.1 Ginbil#evm.model.chr5.382 Seqgig#SEGI_03389 Seqgig#SEGI_30965 Pintab#Pt5G10260 Seqgig#SEGI_30872
ZF-HD	10	14	0.657375	Ambtri#ATR_00024G00400 Ambtri#ATR_00135G00420 Ambtri#ATR_00070G00960 Ambtri#ATR_00010G04510 Ambtri#ATR_00011G01660 Ambtri#ATR_00038G00070 Ambtri#ATR_00099G01310 Ambtri#ATR_00119G00530 Aratha#AT1G14440 Aratha#AT1G69600 Aratha#AT4G24660 Aratha#AT5G65410 Aratha#AT5G60480 Aratha#AT2G02540 Aratha#AT2G18350 Aratha#AT5G15210 Aratha#AT3G50890 Aratha#AT5G42780 Aratha#AT1G14687 Aratha#AT1G75240 Aratha#AT3G…
G2-like	5	7	0.657375	Ambtri#ATR_00122G00630 Ambtri#ATR_00033G02570 Ambtri#ATR_00093G00390 Aratha#AT2G03500 Aratha#AT1G25550 Aratha#AT1G68670 Aratha#AT1G13300 Aratha#AT3G25790 Aratha#AT4G37180 Aratha#AT1G49560 Ginbil#evm.model.chr1.1979 Ginbil#evm.model.chr1.1011 Ginbil#evm.model.chr8.1032 Pintab#Pt6G28150 Pintab#PtXG33480 Pintab#Pt4G37350 Seqgig#SEGI_04195 Seqgig#SEGI_33316 Wolnob#Wono046840.1 Wolnob#Wono342530.1 Wol…
MYB_related	5	7	0.657375	Ambtri#ATR_00074G00220 Ambtri#ATR_00111G01130 Aratha#AT5G47390 Aratha#AT5G61620 Aratha#AT3G16350 Aratha#AT1G70000 Aratha#AT5G56840 Aratha#AT1G19000 Aratha#AT1G74840 Ginbil#evm.model.chr9.1197 Ginbil#evm.model.chr1.978 Ginbil#evm.model.chr1.235 Ginbil#evm.model.chr11.1762 Ginbil#evm.model.chr1.1044 Pintab#Pt9G60330 Pintab#Pt4G39770 Pintab#Pt9G60490 Pintab#Pt6G27370 Pintab#Pt6G05940 Pintab#Pt6G3163…
WRKY	5	7	0.657375	Ambtri#ATR_00019G03940 Ambtri#ATR_00002G04850 Ambtri#ATR_00104G00410 Aratha#AT2G23320 Aratha#AT2G30590 Aratha#AT4G31550 Aratha#AT2G24570 Aratha#AT4G24240 Aratha#AT5G28650 Aratha#AT3G04670 Ginbil#evm.model.chr7.2091 Ginbil#evm.model.chr12.590 Ginbil#evm.model.chr5.412 Ginbil#evm.model.chr4.972 Pintab#Pt2G48090 Pintab#Pt9G32120 Pintab#PtXG49440 Pintab#Pt6G46030 Pintab#PtJG30790 Pintab#PtXG22590 Seq…
G2-like	7	10	0.644228	Ambtri#ATR_00026G00760 Ambtri#ATR_00119G00720 Ambtri#ATR_00025G01710 Ambtri#ATR_00048G01500 Ambtri#ATR_00061G00700 Ambtri#ATR_00089G00170 Ambtri#ATR_00094G00010 Aratha#AT5G18240 Aratha#AT3G04030 Aratha#AT2G01060 Aratha#AT5G45580 Aratha#AT5G06800 Aratha#AT1G79430 Aratha#AT1G69580 Aratha#AT3G12730 Aratha#AT3G24120 Aratha#AT4G13640 Ginbil#evm.model.chr8.1106 Ginbil#evm.model.chr2.1612 Ginbil#evm.mod…
HD-ZIP	11	16	0.632724	Ambtri#ATR_00040G02980 Ambtri#ATR_00010G03680 Ambtri#ATR_00059G01240 Ambtri#ATR_00006G02980 Ambtri#ATR_00002G02270 Ambtri#ATR_00078G00580 Ambtri#ATR_00008G01350 Ambtri#ATR_00027G00450 Aratha#AT1G26960 Aratha#AT1G69780 Aratha#AT5G15150 Aratha#AT3G01470 Aratha#AT5G03790 Aratha#AT5G65310 Aratha#AT3G01220 Aratha#AT2G22430 Aratha#AT1G27045 Aratha#AT2G18550 Aratha#AT4G40060 Aratha#AT4G36740 Aratha#AT2G…
AP2	4	6	0.61355	Ambtri#ATR_00058G02290 Ambtri#ATR_00035G00430 Aratha#AT2G28550 Aratha#AT4G36920 Aratha#AT5G67180 Aratha#AT5G60120 Aratha#AT2G39250 Aratha#AT3G54990 Ginbil#evm.model.chr7.1901 Ginbil#evm.model.chr7.692 Ginbil#evm.model.chr4.1381 Ginbil#evm.model.chr12.479 Pintab#Pt3G66280 Pintab#Pt3G66390 Pintab#Pt6G50690 Pintab#Pt1G50980 Pintab#PtQG21560 Seqgig#SEGI_33818 Seqgig#SEGI_26378 Seqgig#SEGI_17382 Seqgi…
bHLH	4	6	0.61355	Ambtri#ATR_00010G01040 Ambtri#ATR_00101G01220 Ambtri#ATR_00002G00080 Ambtri#ATR_00007G01320 Ambtri#ATR_00021G00510 Aratha#AT1G68810 Aratha#AT3G25710 Aratha#AT3G56770 Aratha#AT2G41130 Aratha#AT2G40200 Aratha#AT4G38070 Ginbil#evm.model.chr5.1605 Ginbil#evm.model.chr10.1297 Ginbil#evm.model.chr12.1054 Ginbil#evm.model.chr7.1162 Ginbil#evm.model.chr8.2308 Pintab#Pt2G19980 Pintab#Pt8G25010 Pintab#Pt4G…
CAMTA	4	6	0.61355	Ambtri#ATR_00045G00340 Ambtri#ATR_00038G01120 Ambtri#ATR_00013G00390 Ambtri#ATR_00057G00230 Aratha#AT5G64220 Aratha#AT2G22300 Aratha#AT5G09410 Aratha#AT1G67310 Aratha#AT4G16150 Aratha#AT3G16940 Ginbil#evm.model.chr1.3175 Ginbil#evm.model.chr3.923 Ginbil#evm.model.chr1.1811 Ginbil#evm.model.chr10.934 Ginbil#evm.model.chr8.1631 Pintab#Pt7G26430 Pintab#Pt5G60280 Pintab#PtXG27130 Seqgig#SEGI_31550 Se…
EIL	4	6	0.61355	Ambtri#ATR_00022G02580 Ambtri#ATR_00119G00900 Aratha#AT1G73730 Aratha#AT2G27050 Aratha#AT3G20770 Aratha#AT5G10120 Aratha#AT5G65100 Aratha#AT5G21120 Ginbil#evm.model.chr9.2094 Ginbil#evm.model.chr6.1080 Ginbil#evm.model.chr11.718 Ginbil#evm.model.chr6.1494 Ginbil#evm.model.chr3.897 Pintab#Pt3G37190 Pintab#Pt3G37160 Pintab#Pt9G58710 Pintab#Pt3G03010 Pintab#Pt3G26670 Seqgig#SEGI_07529 Seqgig#SEGI_16…
Trihelix	4	6	0.61355	Ambtri#ATR_00142G00220 Ambtri#ATR_00021G00300 Ambtri#ATR_00007G03330 Ambtri#ATR_00007G00020 Aratha#AT3G24490 Aratha#AT3G11100 Aratha#AT1G54060 Aratha#AT5G05550 Aratha#AT3G14180 Aratha#AT3G58630 Ginbil#evm.model.chr7.1460 Ginbil#evm.model.chr5.756 Ginbil#evm.model.chr2.1663 Ginbil#evm.model.chr8.1883 Ginbil#evm.model.chr1.2623 Pintab#Pt3G49720 Pintab#Pt3G49640 Pintab#Pt7G44660 Pintab#Pt5G55010 Pin…
ARR-B	2	3	0.61355	Ambtri#ATR_00149G00120 Ambtri#ATR_00058G00940 Aratha#AT4G18020 Aratha#AT5G44190 Ginbil#evm.model.chr7.1504 Ginbil#evm.model.chr7.2059 Pintab#Pt3G51890 Pintab#Pt3G71490 Seqgig#SEGI_40150 Seqgig#SEGI_02853 Wolnob#Wono347300.3 Wolnob#Wono258090.1 Aratha#AT2G20570 Selmoe#428906
B3	2	3	0.61355	Ambtri#ATR_00077G01520 Aratha#AT5G42700 Aratha#AT3G19184 Aratha#AT5G58280 Ginbil#evm.model.chr5.473 Pintab#Pt2G51500 Pintab#Pt6G23660 Seqgig#SEGI_35561 Seqgig#SEGI_08004 Wolnob#Wono246030.1 Wolnob#Wono194890.3 Phypat#Pp3c21_16260V3 Phypat#Pp3c22_2550V3 Phypat#Pp3c17_16150V3 Phypat#Pp3c14_19410V3 Phypat#Pp3c2_5990V3 Ginbil#evm.model.chr8.2300 Ambtri#ATR_00059G01060
bHLH	2	3	0.61355	Ambtri#ATR_00029G00850 Aratha#AT4G21340 Aratha#AT3G19500 Aratha#AT1G49830 Ginbil#evm.model.chr5.149 Ginbil#evm.model.chr6.1292 Pintab#Pt2G69840 Pintab#Pt2G69830 Seqgig#SEGI_13027 Seqgig#SEGI_14164 Wolnob#Wono287670.1 Wolnob#Wono390120.2 Pintab#Pt3G32290
bHLH	2	3	0.61355	Ambtri#ATR_00070G01190 Ambtri#ATR_00041G01630 Ambtri#ATR_00010G04010 Aratha#AT4G36060 Aratha#AT3G19860 Aratha#AT3G47640 Ginbil#evm.model.chr11.1021 Ginbil#evm.model.chr1.2729 Pintab#Pt1G06120 Seqgig#SEGI_39261 Wolnob#Wono162650.1 Wolnob#Wono318100.1 Selmoe#445783 Phypat#Pp3c11_20170V3 Ginbil#evm.model.chr6.137 Ginbil#evm.model.chr10.137 Pintab#Pt1G06940 Pintab#Pt1G06960 Pintab#Pt1G06880 Pintab#Pt…
C2H2	2	3	0.61355	Ambtri#ATR_00024G00480 Aratha#AT1G25250 Aratha#AT1G68130 Aratha#AT2G01940 Ginbil#evm.model.chr12.64 Ginbil#evm.model.chr3.2384 Pintab#Pt3G49910 Pintab#Pt3G48870 Pintab#Pt6G62370 Pintab#Pt6G62300 Seqgig#SEGI_21365 Seqgig#SEGI_16119 Seqgig#SEGI_23123 Wolnob#Wono207750.1 Pintab#Pt2G40770 Wolnob#Wono165580.1
E2F/DP	2	3	0.61355	Ambtri#ATR_00030G01840 Ambtri#ATR_00220G00030 Ginbil#evm.model.chr5.1008 Ginbil#evm.model.chr10.106 Pintab#Pt2G36860 Seqgig#SEGI_06640 Seqgig#SEGI_19642 Wolnob#Wono478720.1 Wolnob#Wono091130.3 Selmoe#136738 Phypat#Pp3c1_6880V3 Phypat#Pp3c2_30010V3 Phypat#Pp3c7_25430V3 Phypat#Pp3c11_6020V3 Aratha#AT5G22220 Aratha#AT2G36010 Aratha#AT1G47870 Pintab#PtJG02810 Seqgig#SEGI_10860 Seqgig#SEGI_21870 Seqgi…
GATA	2	3	0.61355	Ambtri#ATR_00033G01980 Ambtri#ATR_00019G04220 Aratha#AT1G51600 Aratha#AT3G21175 Aratha#AT4G24470 Ginbil#evm.model.chr11.1544 Ginbil#evm.model.chr1.372 Ginbil#evm.model.chr6.822 Ginbil#evm.model.chr6.821 Pintab#PtXG46340 Pintab#Pt6G08640 Pintab#Pt1G26170 Seqgig#SEGI_05350 Seqgig#SEGI_38252 Wolnob#Wono358290.1 Wolnob#Wono299060.4 Selmoe#177195 Selmoe#409922 Phypat#Pp3c1_40750V3 Phypat#Pp3c2_590V3 P…
HRT-like	2	3	0.61355	Ambtri#ATR_00056G02130 Aratha#AT5G56780 Aratha#AT5G56770 Ginbil#evm.model.chr1.1133 Pintab#Pt6G29260 Pintab#Pt6G29340 Wolnob#Wono454240.1 Aratha#AT4G26170 Wolnob#Wono454230.1
LSD	2	3	0.61355	Pintab#Pt4G55270 Pintab#PtXG38180 Ambtri#ATR_00092G01030 Ambtri#ATR_00149G00550 Aratha#AT4G20380 Aratha#AT1G32540 Aratha#AT4G21610 Ginbil#evm.model.chr10.664 Ginbil#evm.model.chr7.305 Pintab#Pt1G66070 Pintab#Pt0G21000 Pintab#Pt2G07720 Seqgig#SEGI_34632 Wolnob#Wono302840.1 Wolnob#Wono477660.1 Selmoe#270395 Selmoe#72709 Phypat#Pp3c7_12740V3 Phypat#Pp3c11_12260V3
MYB_related	2	3	0.61355	Seqgig#SEGI_25060 Ambtri#ATR_00101G00980 Aratha#AT3G21430 Aratha#AT3G05380 Aratha#AT5G27610 Ginbil#evm.model.chr11.1160 Ginbil#evm.model.chr11.1224 Pintab#Pt5G31020 Pintab#Pt5G28380 Seqgig#SEGI_33333 Seqgig#SEGI_08316 Seqgig#SEGI_19118 Seqgig#SEGI_09537 Seqgig#SEGI_21742 Wolnob#Wono314240.1 Wolnob#Wono461770.1 Selmoe#420594 Phypat#Pp3c11_23240V3 Phypat#Pp3c7_2390V3 Seqgig#SEGI_06013 Seqgig#SEGI_1…
NAC	2	3	0.61355	Ambtri#ATR_00022G00720 Ambtri#ATR_00071G00290 Ambtri#ATR_00140G00390 Aratha#AT1G32870 Aratha#AT1G34190 Aratha#AT1G34180 Ginbil#evm.model.chr9.2044 Ginbil#evm.model.chr9.307 Pintab#Pt9G57510 Pintab#PtQG08130 Pintab#PtQG20240 Seqgig#SEGI_39509 Seqgig#SEGI_04796 Seqgig#SEGI_12161 Wolnob#Wono434700.14 Wolnob#Wono062130.1 Pintab#Pt8G49940
GATA	9	14	0.591638	Ambtri#ATR_00039G00670 Ambtri#ATR_00106G01060 Ambtri#ATR_00056G00560 Ambtri#ATR_00148G00270 Ambtri#ATR_00017G02170 Ambtri#ATR_00004G00550 Ambtri#ATR_00001G02140 Aratha#AT4G32890 Aratha#AT1G08010 Aratha#AT3G60530 Aratha#AT5G25830 Aratha#AT2G45050 Aratha#AT1G08000 Aratha#AT4G34680 Aratha#AT3G24050 Aratha#AT3G54810 Aratha#AT5G66320 Aratha#AT4G36240 Aratha#AT3G45170 Aratha#AT3G51080 Aratha#AT2G28340 …
ARF	12	19	0.581258	Ambtri#ATR_00025G02510 Ambtri#ATR_00007G03770 Ambtri#ATR_00092G00350 Ambtri#ATR_00029G01870 Ambtri#ATR_00211G00050 Ambtri#ATR_00057G01250 Ambtri#ATR_00016G01250 Ambtri#ATR_00021G02090 Ambtri#ATR_00021G01670 Aratha#AT1G19220 Aratha#AT5G20730 Aratha#AT1G30330 Aratha#AT5G37020 Aratha#AT1G19850 Aratha#AT5G62000 Aratha#AT1G59750 Aratha#AT2G46530 Aratha#AT5G60450 Aratha#AT3G61830 Aratha#AT4G23980 Arath…
C2H2	5	8	0.575203	Ambtri#ATR_00125G00130 Ambtri#ATR_00017G01160 Ambtri#ATR_00199G00100 Ambtri#ATR_00029G03550 Ambtri#ATR_00088G01320 Ambtri#ATR_00086G00810 Aratha#AT5G54630 Aratha#AT4G27240 Aratha#AT1G11490 Aratha#AT1G75710 Aratha#AT2G29660 Aratha#AT4G22560 Aratha#AT1G62520 Aratha#AT4G12450 Ginbil#evm.model.chr3.2136 Ginbil#evm.model.chr5.1644 Ginbil#evm.model.chr6.951 Ginbil#evm.model.chr5.1656 Ginbil#evm.model.c…
ERF	5	8	0.575203	Ambtri#ATR_00010G01750 Ambtri#ATR_00089G00550 Ambtri#ATR_00107G00260 Aratha#AT2G22200 Aratha#AT1G22190 Aratha#AT5G65130 Aratha#AT1G36060 Aratha#AT1G78080 Aratha#AT4G39780 Aratha#AT4G13620 Ginbil#evm.model.chr11.468 Ginbil#evm.model.chr8.226 Ginbil#evm.model.chr1.2232 Pintab#Pt5G09340 Pintab#Pt4G54880 Pintab#Pt4G54900 Pintab#Pt4G54680 Pintab#Pt5G33470 Pintab#Pt1G76340 Seqgig#SEGI_09509 Seqgig#SEGI…
C3H	6	10	0.552195	Ambtri#ATR_00057G02170 Ambtri#ATR_00013G02180 Ambtri#ATR_00049G01730 Ambtri#ATR_00074G00330 Ambtri#ATR_00115G00180 Ambtri#ATR_00074G00320 Aratha#AT2G47850 Aratha#AT5G18550 Aratha#AT3G06410 Aratha#AT3G02830 Aratha#AT5G16540 Aratha#AT1G04990 Aratha#AT2G32930 Aratha#AT3G48440 Aratha#AT5G63260 Aratha#AT3G12680 Ginbil#evm.model.chr5.1771 Ginbil#evm.model.chr2.300 Ginbil#evm.model.chr3.1412 Ginbil#evm.…
NF-YA	6	10	0.552195	Ambtri#ATR_00155G00450 Ambtri#ATR_00103G01000 Ambtri#ATR_00048G01520 Ambtri#ATR_00024G01630 Ambtri#ATR_00004G02000 Aratha#AT1G30500 Aratha#AT2G34720 Aratha#AT3G20910 Aratha#AT5G12840 Aratha#AT1G17590 Aratha#AT1G72830 Aratha#AT1G54160 Aratha#AT3G14020 Aratha#AT5G06510 Aratha#AT3G05690 Ginbil#evm.model.chr10.208 Ginbil#evm.model.chr2.1401 Ginbil#evm.model.chr5.1988 Ginbil#evm.model.chr5.832 Ginbil#…
bHLH	3	5	0.552195	Ambtri#ATR_00063G00440 Ambtri#ATR_00002G00150 Aratha#AT3G56970 Aratha#AT3G56980 Aratha#AT2G41240 Aratha#AT5G04150 Ginbil#evm.model.chr11.37 Ginbil#evm.model.chr3.798 Ginbil#evm.model.chr3.797 Pintab#Pt5G00570 Pintab#Pt5G37230 Pintab#Pt5G01080 Pintab#Pt7G18860 Pintab#Pt7G18850 Seqgig#SEGI_36232 Seqgig#SEGI_37655 Seqgig#SEGI_02288 Seqgig#SEGI_25382 Seqgig#SEGI_06900 Seqgig#SEGI_06322 Seqgig#SEGI_37…
bHLH	3	5	0.552195	Ambtri#ATR_00106G00960 Aratha#AT4G00050 Seqgig#SEGI_38731 Ambtri#ATR_00046G00260 Aratha#AT5G67110 Aratha#AT4G36930 Ginbil#evm.model.chr8.2318 Pintab#Pt6G36020 Wolnob#Wono181520.3 Ginbil#evm.model.chr11.1717 Wolnob#Wono093780.1 Ambtri#ATR_00110G00080 Aratha#AT5G61270 Aratha#AT1G02340 Pintab#PtXG51980 Seqgig#SEGI_18221 Wolnob#Wono093770.1 Seqgig#SEGI_14197 Ginbil#evm.model.ctg128794.1 Pintab#Pt6G05…
C3H	3	5	0.552195	Ambtri#ATR_00007G00600 Ambtri#ATR_00103G01160 Aratha#AT5G58620 Aratha#AT2G41900 Aratha#AT5G12850 Aratha#AT2G40140 Aratha#AT3G55980 Ginbil#evm.model.chr5.298 Ginbil#evm.model.chr9.1477 Ginbil#evm.model.chr5.1175 Pintab#Pt9G41490 Pintab#Pt2G34100 Pintab#Pt2G34010 Pintab#Pt7G48700 Pintab#Pt2G42720 Seqgig#SEGI_37167 Seqgig#SEGI_39554 Seqgig#SEGI_07311 Wolnob#Wono301780.1 Wolnob#Wono354020.1 Wolnob#Wo…
G2-like	3	5	0.552195	Ambtri#ATR_00101G00990 Ambtri#ATR_00012G02500 Aratha#AT2G40970 Aratha#AT5G05090 Aratha#AT3G10760 Aratha#AT5G59570 Aratha#AT3G46640 Ginbil#evm.model.chr6.1898 Ginbil#evm.model.chr10.1074 Pintab#Pt8G30210 Pintab#Pt3G09800 Seqgig#SEGI_26935 Seqgig#SEGI_10072 Wolnob#Wono250300.1 Selmoe#36646 Phypat#Pp3c9_14170V3 Phypat#Pp3c9_14240V3 Phypat#Pp3c21_6770V3 Phypat#Pp3c15_13960V3 Selmoe#402806 Pintab#Pt2G…
GATA	3	5	0.552195	Ambtri#ATR_00147G00190 Ginbil#evm.model.chr8.2168 Pintab#Pt3G04040 Seqgig#SEGI_27924 Phypat#Pp3c22_11080V3 Phypat#Pp3c22_11040V3 Ambtri#ATR_00002G03840 Ginbil#evm.model.chr6.2168 Wolnob#Wono030380.1 Wolnob#Wono289890.1 Ambtri#ATR_00057G00990 Ambtri#ATR_00064G00400 Aratha#AT5G56860 Aratha#AT3G06740 Aratha#AT4G26150 Pintab#Pt4G04570 Wolnob#Wono394890.1 Selmoe#440037 Phypat#Pp3c21_15110V3 Phypat#Pp3…
MYB_related	3	5	0.552195	Ambtri#ATR_00036G00800 Ambtri#ATR_00007G01610 Aratha#AT1G72740 Aratha#AT1G17520 Aratha#AT1G49950 Aratha#AT3G49850 Aratha#AT5G67580 Ginbil#evm.model.chr10.154 Pintab#Pt3G01400 Pintab#Pt6G15590 Pintab#Pt6G15560 Pintab#Pt6G15580 Pintab#Pt6G15540 Pintab#PtJG01050 Pintab#Pt6G64150 Pintab#Pt3G41110 Seqgig#SEGI_16209 Seqgig#SEGI_28728 Wolnob#Wono159500.1 Wolnob#Wono004180.1 Wolnob#Wono099860.1 Selmoe#41…
ARR-B	4	7	0.5259	Ambtri#ATR_00086G01170 Ambtri#ATR_00057G00850 Ambtri#ATR_00176G00200 Ambtri#ATR_00049G00500 Aratha#AT5G58080 Aratha#AT3G16857 Aratha#AT2G25180 Aratha#AT4G16110 Ginbil#evm.model.chr8.2188 Ginbil#evm.model.chr6.2196 Ginbil#evm.model.chr2.870 Ginbil#evm.model.chr2.645 Ginbil#evm.model.chr7.634 Pintab#Pt4G04280 Pintab#Pt3G03540 Pintab#Pt8G42410 Seqgig#SEGI_07040 Seqgig#SEGI_38939 Seqgig#SEGI_26960 Se…
BBR-BPC	4	7	0.5259	Ambtri#ATR_00006G01730 Ambtri#ATR_00024G00460 Ambtri#ATR_00185G00220 Aratha#AT5G42520 Aratha#AT2G21240 Aratha#AT4G38910 Aratha#AT1G68120 Aratha#AT2G35550 Aratha#AT1G14685 Aratha#AT2G01930 Ginbil#evm.model.chr12.1309 Ginbil#evm.model.chr7.1470 Ginbil#evm.model.chr12.73 Ginbil#evm.model.chr6.69 Ginbil#evm.model.chr1.1560 Pintab#PtQG30770 Pintab#Pt6G62660 Pintab#Pt1G12460 Pintab#Pt1G12480 Pintab#Pt3…
GRF	4	7	0.5259	Ambtri#ATR_00018G01580 Ambtri#ATR_00048G01950 Ambtri#ATR_00065G00510 Ambtri#ATR_00069G02080 Ambtri#ATR_00006G01990 Aratha#AT4G37740 Aratha#AT3G13960 Aratha#AT2G22840 Aratha#AT2G06200 Aratha#AT5G53660 Aratha#AT4G24150 Aratha#AT2G45480 Ginbil#evm.model.chr11.1721 Ginbil#evm.model.chr5.1131 Ginbil#evm.model.chr6.331 Ginbil#evm.model.chr3.964 Ginbil#evm.model.chr2.2094 Pintab#Pt1G20060 Pintab#Pt7G247…
C2H2	5	9	0.511292	Ambtri#ATR_00149G00800 Ambtri#ATR_00012G03050 Ambtri#ATR_00022G01300 Ambtri#ATR_00009G01240 Ambtri#ATR_00009G01230 Ambtri#ATR_00012G03040 Aratha#AT4G17810 Aratha#AT2G37740 Aratha#AT3G23130 Aratha#AT5G06070 Aratha#AT2G42410 Aratha#AT3G09290 Aratha#AT3G53820 Ginbil#evm.model.chr9.1817 Ginbil#evm.model.chr9.418 Wolnob#Wono035350.1 Wolnob#Wono035320.1 Wolnob#Wono079590.1 Wolnob#Wono035310.1 Selmoe#99…
WRKY	6	11	0.501996	Ambtri#ATR_00088G01330 Ambtri#ATR_00023G00500 Ambtri#ATR_00061G00250 Ambtri#ATR_00089G00640 Ambtri#ATR_00058G00470 Ambtri#ATR_00023G01480 Aratha#AT1G13960 Aratha#AT4G26640 Aratha#AT2G03340 Aratha#AT3G01080 Aratha#AT2G38470 Aratha#AT5G56270 Aratha#AT4G26440 Aratha#AT2G04880 Aratha#AT2G37260 Aratha#AT1G55600 Aratha#AT4G30935 Ginbil#evm.model.chr12.539 Ginbil#evm.model.chr5.1632 Ginbil#evm.model.chr…
B3	7	13	0.49556	Ambtri#ATR_00114G00660 Aratha#AT3G25730 Ginbil#evm.model.chr8.385 Ginbil#evm.model.chr9.509 Pintab#Pt4G60390 Pintab#Pt4G60170 Pintab#Pt4G59950 Seqgig#SEGI_11863 Seqgig#SEGI_35550 Selmoe#110104 Aratha#AT1G68840 Wolnob#Wono190600.2 Wolnob#Wono190610.2 Wolnob#Wono190630.1 Ambtri#ATR_00013G00540 Ambtri#ATR_00007G02460 Aratha#AT1G51120 Aratha#AT1G50680 Aratha#AT1G13260 Aratha#AT1G25560 Aratha#AT5G0625…
C2H2	7	13	0.49556	Ambtri#ATR_00032G00840 Ambtri#ATR_00059G00800 Ambtri#ATR_00002G05810 Ambtri#ATR_00036G00280 Ambtri#ATR_00057G02390 Ambtri#ATR_00007G00310 Ambtri#ATR_00044G00110 Aratha#AT2G02080 Aratha#AT2G02070 Aratha#AT5G66730 Aratha#AT1G14580 Aratha#AT3G50700 Aratha#AT1G03840 Aratha#AT3G45260 Aratha#AT1G55110 Aratha#AT5G44160 Aratha#AT5G03150 Aratha#AT4G02670 Aratha#AT5G60470 Aratha#AT3G13810 Ginbil#evm.model.…
ERF	7	13	0.49556	Ambtri#ATR_00114G00660 Aratha#AT3G25730 Ginbil#evm.model.chr8.385 Ginbil#evm.model.chr9.509 Pintab#Pt4G60390 Pintab#Pt4G60170 Pintab#Pt4G59950 Seqgig#SEGI_11863 Seqgig#SEGI_35550 Selmoe#110104 Aratha#AT1G68840 Wolnob#Wono190600.2 Wolnob#Wono190610.2 Wolnob#Wono190630.1 Ambtri#ATR_00013G00540 Ambtri#ATR_00007G02460 Aratha#AT1G51120 Aratha#AT1G50680 Aratha#AT1G13260 Aratha#AT1G25560 Aratha#AT5G0625…
RAV	7	13	0.49556	Ambtri#ATR_00114G00660 Aratha#AT3G25730 Ginbil#evm.model.chr8.385 Ginbil#evm.model.chr9.509 Pintab#Pt4G60390 Pintab#Pt4G60170 Pintab#Pt4G59950 Seqgig#SEGI_11863 Seqgig#SEGI_35550 Selmoe#110104 Aratha#AT1G68840 Wolnob#Wono190600.2 Wolnob#Wono190610.2 Wolnob#Wono190630.1 Ambtri#ATR_00013G00540 Ambtri#ATR_00007G02460 Aratha#AT1G51120 Aratha#AT1G50680 Aratha#AT1G13260 Aratha#AT1G25560 Aratha#AT5G0625…
MYB	7	14	0.460163	Ambtri#ATR_00044G00810 Ambtri#ATR_00106G00410 Ambtri#ATR_00029G00040 Aratha#AT5G08520 Aratha#AT5G58900 Ginbil#evm.model.chr5.2057 Ginbil#evm.model.chr10.1917 Ginbil#evm.model.chr7.193 Ginbil#evm.model.chr8.846 Pintab#Pt4G38590 Pintab#PtQG04570 Seqgig#SEGI_20493 Seqgig#SEGI_32053 Wolnob#Wono076730.1 Wolnob#Wono113920.1 Wolnob#Wono061280.2 Wolnob#Wono061270.1 Wolnob#Wono149330.3 Wolnob#Wono352090.1…
MYB_related	7	14	0.460163	Ambtri#ATR_00044G00810 Ambtri#ATR_00106G00410 Ambtri#ATR_00029G00040 Aratha#AT5G08520 Aratha#AT5G58900 Ginbil#evm.model.chr5.2057 Ginbil#evm.model.chr10.1917 Ginbil#evm.model.chr7.193 Ginbil#evm.model.chr8.846 Pintab#Pt4G38590 Pintab#PtQG04570 Seqgig#SEGI_20493 Seqgig#SEGI_32053 Wolnob#Wono076730.1 Wolnob#Wono113920.1 Wolnob#Wono061280.2 Wolnob#Wono061270.1 Wolnob#Wono149330.3 Wolnob#Wono352090.1…
bHLH	5	10	0.460163	Ambtri#ATR_00001G04950 Aratha#AT3G24140 Ginbil#evm.model.chr4.2072 Ginbil#evm.model.chr10.1959 Ginbil#evm.model.chr8.534 Ginbil#evm.model.chr1.2311 Ginbil#evm.model.chr9.1886 Pintab#Pt4G46060 Pintab#Pt1G70990 Pintab#PtQG04820 Pintab#Pt8G03980 Pintab#Pt9G54000 Seqgig#SEGI_34735 Seqgig#SEGI_40515 Wolnob#Wono089560.1 Wolnob#Wono433080.2 Wolnob#Wono061810.1 Wolnob#Wono458240.2 Wolnob#Wono320780.2 Sel…
bZIP	5	10	0.460163	Ambtri#ATR_00095G00330 Ambtri#ATR_00010G00140 Ambtri#ATR_00022G02590 Ambtri#ATR_00031G00020 Ambtri#ATR_00010G02650 Aratha#AT3G12250 Aratha#AT5G06950 Aratha#AT5G06960 Aratha#AT1G68640 Aratha#AT1G08320 Aratha#AT5G06839 Aratha#AT5G10030 Aratha#AT1G22070 Aratha#AT5G65210 Aratha#AT1G77920 Ginbil#evm.model.chr10.1747 Ginbil#evm.model.chr2.2119 Ginbil#evm.model.chr11.352 Ginbil#evm.model.chr4.1992 Ginbi…
NF-YC	5	10	0.460163	Ambtri#ATR_00004G03000 Ambtri#ATR_00039G00120 Ambtri#ATR_00013G00170 Ambtri#ATR_00213G00020 Ambtri#ATR_00009G02900 Aratha#AT1G56170 Aratha#AT1G54830 Aratha#AT3G48590 Aratha#AT1G08970 Aratha#AT5G63470 Aratha#AT5G50480 Aratha#AT5G27910 Aratha#AT5G50490 Aratha#AT5G50470 Aratha#AT5G38140 Ginbil#evm.model.chr3.676 Ginbil#evm.model.chr11.257 Ginbil#evm.model.chr1.1773 Ginbil#evm.model.chr9.954 Ginbil#e…
bHLH	4	8	0.460163	Aratha#AT1G32640 Ginbil#evm.model.chr3.1584 Wolnob#Wono276090.1 Wolnob#Wono092340.1 Ambtri#ATR_00121G00050 Ambtri#ATR_00002G02470 Ambtri#ATR_00021G02190 Ambtri#ATR_00099G01110 Aratha#AT5G46760 Aratha#AT4G17880 Aratha#AT2G46510 Aratha#AT1G01260 Aratha#AT4G16430 Aratha#AT4G00870 Ginbil#evm.model.chr12.732 Ginbil#evm.model.chr7.730 Ginbil#evm.model.chr3.1718 Pintab#PtJG28080 Pintab#Pt6G41680 Pintab#…
C2H2	4	8	0.460163	Ambtri#ATR_00039G01540 Ambtri#ATR_00150G00190 Ginbil#evm.model.chr5.1304 Ginbil#evm.model.chr9.613 Ginbil#evm.model.chr10.663 Pintab#Pt3G61270 Pintab#Pt9G22620 Pintab#PtJG34930 Seqgig#SEGI_37376 Seqgig#SEGI_11711 Wolnob#Wono375580.1 Ambtri#ATR_00138G00390 Ambtri#ATR_00001G05640 Ambtri#ATR_00016G01410 Aratha#AT5G25160 Aratha#AT5G10970 Aratha#AT1G66140 Aratha#AT5G48890 Aratha#AT1G80730 Aratha#AT1G2…
DBB	4	8	0.460163	Ambtri#ATR_00099G01340 Ambtri#ATR_00021G02820 Ambtri#ATR_00066G02760 Ambtri#ATR_00001G02200 Ambtri#ATR_00182G00230 Aratha#AT1G78600 Aratha#AT2G31380 Aratha#AT1G06040 Aratha#AT4G10240 Aratha#AT1G75540 Aratha#AT4G39070 Aratha#AT2G21320 Aratha#AT4G38960 Ginbil#evm.model.chr7.750 Ginbil#evm.model.chr5.165 Ginbil#evm.model.chr5.546 Ginbil#evm.model.chr11.1259 Pintab#Pt4G11190 Pintab#Pt1G49000 Pintab#P…
WOX	4	8	0.460163	Ambtri#ATR_00021G01480 Ambtri#ATR_00044G01630 Aratha#AT2G33880 Aratha#AT5G45980 Aratha#AT1G20700 Aratha#AT4G35550 Aratha#AT1G20710 Ginbil#evm.model.chr1.2491 Ginbil#evm.model.chr2.36 Ginbil#evm.model.chr4.136 Pintab#PtXG04930 Pintab#PtXG04970 Pintab#Pt8G29550 Pintab#Pt1G42140 Pintab#Pt8G58080 Pintab#PtJG03550 Seqgig#SEGI_21669 Seqgig#SEGI_32698 Seqgig#SEGI_00926 Seqgig#SEGI_28995 Seqgig#SEGI_1707…
bHLH	3	6	0.460163	Ambtri#ATR_00070G00900 Aratha#AT1G35460 Aratha#AT4G09180 Aratha#AT1G51140 Aratha#AT2G42280 Ginbil#evm.model.chr9.1343 Ginbil#evm.model.chr4.1572 Ginbil#evm.model.chr3.81 Pintab#Pt9G39650 Pintab#Pt7G00860 Seqgig#SEGI_28708 Seqgig#SEGI_29189 Seqgig#SEGI_20346 Wolnob#Wono070620.1 Wolnob#Wono104450.2 Wolnob#Wono396750.7 Selmoe#443113 Aratha#AT2G43140 Aratha#AT1G05805 Pintab#PtQG16740 Pintab#PtQG16730…
C3H	3	6	0.460163	Ambtri#ATR_00088G01380 Ambtri#ATR_00060G01150 Ambtri#ATR_00004G00490 Aratha#AT1G22240 Aratha#AT1G78160 Aratha#AT4G08840 Aratha#AT5G56510 Aratha#AT1G35730 Aratha#AT1G35750 Ginbil#evm.model.chr12.184 Ginbil#evm.model.chr4.317 Ginbil#evm.model.chr7.1562 Ginbil#evm.model.chr3.2222 Pintab#Pt6G60340 Pintab#PtXG11750 Pintab#Pt3G54000 Pintab#Pt6G60560 Pintab#Pt0G07580 Seqgig#SEGI_08101 Seqgig#SEGI_36318 …
LBD	3	6	0.460163	Ambtri#ATR_00079G00290 Ambtri#ATR_00137G00390 Ambtri#ATR_00137G00170 Aratha#AT3G02550 Aratha#AT1G67100 Aratha#AT1G68510 Aratha#AT5G67420 Aratha#AT3G49940 Aratha#AT4G37540 Ginbil#evm.model.chr8.1602 Ginbil#evm.model.chr8.1603 Ginbil#evm.model.chr5.10 Pintab#Pt4G24500 Pintab#Pt2G74020 Pintab#Pt0G20070 Pintab#Pt4G24670 Pintab#Pt4G24690 Pintab#Pt4G24710 Pintab#Pt4G24590 Pintab#Pt4G24720 Pintab#Pt4G24…
MYB	3	6	0.460163	Ambtri#ATR_00038G00910 Ambtri#ATR_00037G00820 Aratha#AT5G55020 Aratha#AT2G32460 Aratha#AT2G26960 Aratha#AT3G11440 Aratha#AT5G06100 Aratha#AT2G26950 Ginbil#evm.model.chr11.54 Ginbil#evm.model.chr3.783 Ginbil#evm.model.chr1.176 Pintab#Pt7G18350 Pintab#Pt5G01300 Pintab#Pt5G01180 Pintab#Pt6G03780 Seqgig#SEGI_34643 Seqgig#SEGI_06487 Seqgig#SEGI_34409 Wolnob#Wono406050.1 Wolnob#Wono347610.1 Wolnob#Wono…
bZIP	2	4	0.460163	Ambtri#ATR_00002G05280 Ambtri#ATR_00025G02270 Aratha#AT5G24800 Aratha#AT4G02640 Aratha#AT5G28770 Aratha#AT3G54620 Ginbil#evm.model.chr8.1864 Pintab#Pt5G27530 Pintab#Pt4G12300 Seqgig#SEGI_03575 Wolnob#Wono359870.4 Wolnob#Wono136180.1 Selmoe#270282 Phypat#Pp3c9_2771V3 Phypat#Pp3c9_2770V3 Phypat#Pp3c9_6339V3 Phypat#Pp3c15_7040V3 Ginbil#evm.model.ctg57421.1 Ginbil#evm.model.chr8.1863 Phypat#Pp3c9_635…
C2H2	2	4	0.460163	Ambtri#ATR_00043G00560 Aratha#AT5G03740 Aratha#AT3G44750 Aratha#AT2G27840 Aratha#AT5G22650 Ginbil#evm.model.chr3.120 Pintab#Pt9G26660 Pintab#Pt4G46780 Pintab#PtJG37920 Pintab#Pt3G09980 Wolnob#Wono180400.1 Wolnob#Wono097430.1 Selmoe#428242 Ginbil#evm.model.chr5.2059 Pintab#Pt2G03240 Pintab#Pt7G04980 Seqgig#SEGI_21426 Pintab#Pt9G32030
C2H2	2	4	0.460163	Ambtri#ATR_00103G00670 Ambtri#ATR_00019G03420 Aratha#AT2G41835 Aratha#AT3G57480 Aratha#AT3G28210 Aratha#AT5G48205 Ginbil#evm.model.chr9.1556 Ginbil#evm.model.chr7.553 Pintab#Pt9G42120 Pintab#Pt1G53360 Pintab#Pt8G18450 Pintab#Pt8G62470 Seqgig#SEGI_03764 Wolnob#Wono475990.1 Wolnob#Wono121320.1 Selmoe#68146 Phypat#Pp3c15_4950V3 Phypat#Pp3c8_230V3 Phypat#Pp3c8_25400V3
C3H	2	4	0.460163	Phypat#Pp3c13_16160V3 Phypat#Pp3c3_19940V3 Ambtri#ATR_00069G01250 Aratha#AT5G49200 Aratha#AT4G25440 Seqgig#SEGI_34732 Wolnob#Wono334400.1 Wolnob#Wono334580.2 Selmoe#157928 Aratha#AT5G51980 Pintab#Pt0G38220 Pintab#PtQG00640 Aratha#AT5G40880 Ginbil#evm.model.chr4.2293 Pintab#PtQG01990 Pintab#Pt6G64010 Pintab#Pt6G64060 Pintab#Pt6G64000 Pintab#PtQG01850 Pintab#PtQG01840 Pintab#PtXG15510 Pintab#Pt6G64…
CPP	2	4	0.460163	Ambtri#ATR_00109G00700 Aratha#AT2G20110 Aratha#AT4G29000 Aratha#AT5G25790 Aratha#AT3G16160 Ginbil#evm.model.chr2.1526 Ginbil#evm.model.chr1.83 Pintab#Pt7G39150 Pintab#Pt6G01870 Seqgig#SEGI_37636 Wolnob#Wono043960.6 Selmoe#420712 Phypat#Pp3c20_23080V3 Phypat#Pp3c20_9210V3 Phypat#Pp3c23_7680V3 Seqgig#SEGI_33671 Seqgig#SEGI_14914 Wolnob#Wono007670.1
WOX	2	4	0.460163	Ambtri#ATR_00051G00050 Ambtri#ATR_00023G01140 Ambtri#ATR_00012G00850 Ambtri#ATR_00405G00010 Aratha#AT2G28610 Aratha#AT5G59340 Aratha#AT3G11260 Aratha#AT5G05770 Ginbil#evm.model.chr6.1007 Ginbil#evm.model.chr6.1006 Ginbil#evm.model.chr10.1598 Ginbil#evm.model.chr4.1570 Pintab#Pt3G38920 Pintab#Pt3G36820 Pintab#Pt3G38940 Pintab#Pt6G50390 Pintab#Pt6G50340 Seqgig#SEGI_39605 Seqgig#SEGI_26105 Seqgig#SE…
C2H2	1	2	0.460163	Ambtri#ATR_00140G00260 Aratha#AT1G34370 Aratha#AT5G22890 Pintab#Pt7G52420 Pintab#Pt7G52400 Pintab#Pt7G52460 Pintab#Pt7G52450 Seqgig#SEGI_37849 Seqgig#SEGI_13398 Wolnob#Wono175160.1 Selmoe#58353 Selmoe#58350 Selmoe#68340 Seqgig#SEGI_36490
C3H	1	2	0.460163	Ambtri#ATR_00147G00010 Aratha#AT1G68200 Aratha#AT1G66810 Ginbil#evm.model.chr8.2198 Pintab#Pt4G04030 Wolnob#Wono004921.1
HB-other	1	2	0.460163	Ambtri#ATR_00058G00990 Aratha#AT1G28420 Aratha#AT5G44180 Ginbil#evm.model.chr7.2185 Pintab#Pt0G31920 Seqgig#SEGI_30380 Selmoe#447019 Selmoe#422900 Phypat#Pp3c16_15118V3 Phypat#Pp3c16_15110V3 Wolnob#Wono028910.1 Selmoe#422901
MYB	1	2	0.460163	Ambtri#ATR_00010G03670 Aratha#AT1G14350 Aratha#AT2G02820 Pintab#Pt5G02110 Seqgig#SEGI_18054 Seqgig#SEGI_26025 Wolnob#Wono400620.1 Ginbil#evm.model.chr11.99 Pintab#Pt6G08490 Pintab#Pt5G00020
MYB	1	2	0.460163	Ambtri#ATR_00095G00740 Aratha#AT3G11450 Aratha#AT5G06110 Ginbil#evm.model.chr11.1028 Ginbil#evm.model.chr10.539 Pintab#Pt5G25060 Pintab#Pt5G36270 Seqgig#SEGI_05673 Wolnob#Wono154830.1 Selmoe#74197 Phypat#Pp3c12_1320V3 Phypat#Pp3c14_5130V3 Phypat#Pp3c17_1730V3
MYB_related	1	2	0.460163	Ambtri#ATR_00096G00300 Aratha#AT3G27785 Aratha#AT5G40430 Ginbil#evm.model.chr7.590 Ginbil#evm.model.chr6.2248 Ginbil#evm.model.chr2.1291 Seqgig#SEGI_23321 Seqgig#SEGI_12027 Seqgig#SEGI_10459 Seqgig#SEGI_36062 Seqgig#SEGI_29812 Seqgig#SEGI_27149 Seqgig#SEGI_23072 Ginbil#evm.model.chr2.831 Wolnob#Wono431730.1
MYB_related	1	2	0.460163	Ambtri#ATR_00175G00060 Aratha#AT2G36960 Aratha#AT4G39380 Ginbil#evm.model.chr7.1268 Pintab#Pt1G43520 Wolnob#Wono098340.1
STAT	1	2	0.460163	Ambtri#ATR_00002G00920 Aratha#AT1G78540 Aratha#AT1G17040 Ginbil#evm.model.chr2.1387 Pintab#Pt7G28210 Seqgig#SEGI_25985 Seqgig#SEGI_34067 Seqgig#SEGI_05558 Wolnob#Wono130090.2 Selmoe#84550 Phypat#Pp3c20_21160V3
TCP	1	2	0.460163	Pintab#PtXG33320 Aratha#AT1G30210 Aratha#AT1G68800 Ginbil#evm.model.chr10.976 Ginbil#evm.model.chr1.3150 Pintab#Pt5G59940 Pintab#Pt5G59850 Pintab#PtXG28290 Seqgig#SEGI_12336 Wolnob#Wono383660.1
HD-ZIP	8	18	0.409033	Ambtri#ATR_00048G00420 Ambtri#ATR_00024G00470 Pintab#Pt3G08500 Pintab#Pt0G13020 Ambtri#ATR_00109G00560 Aratha#AT4G04890 Aratha#AT5G52170 Aratha#AT1G05230 Ginbil#evm.model.chr6.1951 Ginbil#evm.model.chr1.2111 Ginbil#evm.model.chr1.163 Ginbil#evm.model.chr3.1118 Ginbil#evm.model.chr5.972 Ginbil#evm.model.chr2.1039 Ginbil#evm.model.chr12.70 Pintab#Pt8G30400 Pintab#Pt7G35060 Seqgig#SEGI_40522 Seqgig#…
bZIP	4	9	0.409033	Ambtri#ATR_00066G02420 Ambtri#ATR_00030G00030 Ambtri#ATR_00077G00490 Aratha#AT1G06070 Aratha#AT2G31370 Aratha#AT2G40620 Aratha#AT1G43700 Aratha#AT1G06850 Aratha#AT2G12900 Aratha#AT2G13150 Aratha#AT2G12940 Aratha#AT2G21235 Ginbil#evm.model.chr1.853 Ginbil#evm.model.chr4.2276 Ginbil#evm.model.chr3.716 Pintab#Pt6G23910 Pintab#Pt6G23850 Pintab#Pt7G06710 Pintab#Pt7G06720 Pintab#Pt1G12670 Seqgig#SEGI_2…
Nin-like	4	9	0.409033	Ambtri#ATR_00066G01500 Ambtri#ATR_00058G01120 Ambtri#ATR_00080G00660 Ambtri#ATR_00001G00010 Aratha#AT2G43500 Aratha#AT3G59580 Aratha#AT1G64530 Aratha#AT1G76350 Aratha#AT1G20640 Aratha#AT4G24020 Aratha#AT2G17150 Aratha#AT4G38340 Aratha#AT4G35270 Ginbil#evm.model.chr12.196 Ginbil#evm.model.chr4.546 Ginbil#evm.model.chr10.1473 Ginbil#evm.model.chr12.195 Ginbil#evm.model.chr4.547 Ginbil#evm.model.chr…
WRKY	3	7	0.394425	Ambtri#ATR_00045G01900 Ambtri#ATR_00032G00020 Ambtri#ATR_00130G00140 Ambtri#ATR_00053G00090 Aratha#AT5G52830 Aratha#AT1G30650 Aratha#AT4G01250 Aratha#AT1G29280 Aratha#AT2G34830 Aratha#AT4G23550 Aratha#AT3G58710 Ginbil#evm.model.chr5.409 Ginbil#evm.model.chr1.2415 Ginbil#evm.model.chr10.930 Pintab#Pt5G56050 Pintab#Pt2G48000 Pintab#PtXG02130 Pintab#PtJG19800 Pintab#Pt5G62990 Seqgig#SEGI_19479 Seqgi…
ERF	8	19	0.387505	Ambtri#ATR_00040G01930 Ambtri#ATR_00095G00550 Ambtri#ATR_00056G00410 Ambtri#ATR_00021G02130 Ambtri#ATR_00040G01950 Ambtri#ATR_00095G00540 Ambtri#ATR_00111G00240 Ambtri#ATR_00069G01050 Aratha#AT4G25470 Aratha#AT4G25490 Aratha#AT4G25480 Aratha#AT3G57600 Aratha#AT5G51990 Aratha#AT2G44940 Aratha#AT1G71450 Aratha#AT4G32800 Aratha#AT3G60490 Aratha#AT5G11590 Aratha#AT1G12610 Aratha#AT5G25810 Aratha#AT1G…
bZIP	5	12	0.383469	Aratha#AT5G60830 Ambtri#ATR_00006G02100 Aratha#AT3G30530 Aratha#AT2G18160 Aratha#AT1G13600 Aratha#AT5G15830 Aratha#AT2G04038 Ginbil#evm.model.chr10.1302 Ginbil#evm.model.chr5.2024 Ginbil#evm.model.chr8.1538 Ginbil#evm.model.chr3.182 Seqgig#SEGI_18019 Seqgig#SEGI_01027 Seqgig#SEGI_33617 Wolnob#Wono103980.1 Wolnob#Wono285670.1 Wolnob#Wono451710.1 Wolnob#Wono214510.1 Wolnob#Wono392370.1 Phypat#Pp3c1…
G2-like	2	5	0.36813	Ambtri#ATR_00142G00270 Ambtri#ATR_00025G03140 Ambtri#ATR_00131G00370 Aratha#AT4G28610 Aratha#AT2G20400 Aratha#AT3G13040 Aratha#AT5G29000 Aratha#AT3G04450 Ginbil#evm.model.chr7.1644 Ginbil#evm.model.chr8.1285 Ginbil#evm.model.chr8.3 Ginbil#evm.model.chr9.1085 Pintab#Pt3G56650 Pintab#Pt4G33370 Pintab#Pt9G36900 Pintab#Pt3G56740 Pintab#Pt4G66440 Seqgig#SEGI_27598 Seqgig#SEGI_19701 Seqgig#SEGI_26432 S…
MYB_related	2	5	0.36813	Ambtri#ATR_00001G03750 Ambtri#ATR_00023G01910 Aratha#AT3G09600 Aratha#AT5G52660 Aratha#AT1G01520 Aratha#AT5G02840 Aratha#AT4G01280 Ginbil#evm.model.chr6.1113 Pintab#Pt3G36680 Pintab#Pt3G36760 Pintab#Pt7G32820 Seqgig#SEGI_37411 Wolnob#Wono388230.1 Wolnob#Wono034830.1 Selmoe#78045 Phypat#Pp3c12_17450V3 Phypat#Pp3c4_2590V3 Phypat#Pp3c3_33220V3 Ginbil#evm.model.chr3.1248
Trihelix	2	5	0.36813	Ambtri#ATR_00074G00290 Ambtri#ATR_00156G00270 Aratha#AT4G03960 Aratha#AT1G05000 Aratha#AT2G32960 Aratha#AT5G16480 Aratha#AT3G02800 Ginbil#evm.model.chr10.1429 Ginbil#evm.model.chr4.224 Ginbil#evm.model.chr3.1488 Ginbil#evm.model.chr10.1427 Ginbil#evm.model.chr10.1428 Pintab#PtXG02120 Pintab#Pt8G26380 Pintab#PtXG02080 Pintab#Pt8G27090 Seqgig#SEGI_21520 Seqgig#SEGI_09437 Seqgig#SEGI_22894 Seqgig#SE…
NAC	29	80	0.333618	Pintab#Pt2G46580 Ambtri#ATR_00058G00960 Ambtri#ATR_00010G05180 Ambtri#ATR_00119G00250 Ambtri#ATR_00079G00320 Ambtri#ATR_00025G02090 Ambtri#ATR_00092G01070 Ambtri#ATR_00068G01840 Ambtri#ATR_00003G02960 Ambtri#ATR_00099G01160 Ambtri#ATR_00011G01520 Ambtri#ATR_00113G00160 Ambtri#ATR_00119G00120 Ambtri#ATR_00149G00460 Ambtri#ATR_00119G00210 Ambtri#ATR_00007G00320 Ambtri#ATR_00037G00610 Ambtri#ATR_000…
Dof	11	31	0.326567	Ambtri#ATR_00030G00940 Ambtri#ATR_00080G00300 Ambtri#ATR_00058G02170 Ambtri#ATR_00033G01840 Ambtri#ATR_00160G00070 Ambtri#ATR_00012G01090 Ambtri#ATR_00030G00950 Ambtri#ATR_00006G01390 Ambtri#ATR_00160G00090 Ambtri#ATR_00036G01670 Ambtri#ATR_00169G00340 Ambtri#ATR_00059G02460 Ambtri#ATR_00069G00290 Aratha#AT3G52440 Aratha#AT1G21340 Aratha#AT5G60200 Aratha#AT2G28510 Aratha#AT2G37590 Aratha#AT3G5537…
bZIP	2	6	0.306775	Ambtri#ATR_00071G01410 Ambtri#ATR_00001G03770 Ambtri#ATR_00030G01180 Aratha#AT1G58110 Aratha#AT4G06598 Aratha#AT1G35490 Aratha#AT2G42380 Aratha#AT3G58120 Aratha#AT5G04840 Ginbil#evm.model.chr9.2109 Ginbil#evm.model.chr6.1111 Ginbil#evm.model.chr1.3151 Ginbil#evm.model.chr7.773 Ginbil#evm.model.chr6.1112 Ginbil#evm.model.chr4.1999 Pintab#Pt3G36860 Pintab#Pt5G59950 Pintab#Pt1G49610 Seqgig#SEGI_3414…
bHLH	1	3	0.306775	Ambtri#ATR_00006G01480 Aratha#AT5G08130 Aratha#AT1G69010 Aratha#AT5G38860 Ginbil#evm.model.chr7.1744 Pintab#Pt3G61190 Wolnob#Wono402260.4 Selmoe#440893 Phypat#Pp3c13_22410V3 Phypat#Pp3c15_720V3 Phypat#Pp3c9_470V3
bHLH	1	3	0.306775	Ambtri#ATR_00048G01370 Ginbil#evm.model.chr2.1552 Pintab#Pt7G41980 Pintab#Pt2G37710 Seqgig#SEGI_18151 Wolnob#Wono356570.1 Selmoe#402928 Phypat#Pp3c6_8660V3 Phypat#Pp3c5_20560V3 Ginbil#evm.model.chr5.944 Aratha#AT2G31210 Aratha#AT2G31220 Aratha#AT1G06170
bZIP	1	3	0.306775	Ambtri#ATR_00101G00950 Aratha#AT2G40950 Aratha#AT3G56660 Aratha#AT3G10800 Ginbil#evm.model.chr10.1077 Ginbil#evm.model.chr10.1076 Pintab#Pt5G34670 Seqgig#SEGI_25646 Wolnob#Wono023740.1
C3H	1	3	0.306775	Ambtri#ATR_00077G00910 Aratha#AT1G01350 Aratha#AT5G06420 Aratha#AT4G01023 Ginbil#evm.model.chr6.1515 Pintab#Pt5G35720 Pintab#Pt6G39150 Pintab#Pt2G32120 Seqgig#SEGI_12555 Wolnob#Wono198850.5 Selmoe#406998 Phypat#Pp3c8_16180V3
CO-like	1	3	0.306775	Ambtri#ATR_00073G00160 Aratha#AT1G73870 Aratha#AT1G25440 Aratha#AT1G68520 Ginbil#evm.model.chr1.3215 Pintab#PtQG38350 Seqgig#SEGI_19043 Seqgig#SEGI_19746 Wolnob#Wono012480.1 Ginbil#evm.model.chr12.1654 Pintab#PtQG38420
E2F/DP	1	3	0.306775	Ambtri#ATR_00055G01650 Aratha#AT3G48160 Aratha#AT3G01330 Aratha#AT5G14960 Ginbil#evm.model.chr1.875 Pintab#Pt6G24520 Seqgig#SEGI_09373 Wolnob#Wono195830.2 Selmoe#421405 Phypat#Pp3c21_13480V3 Phypat#Pp3c19_18240V3 Phypat#Pp3c22_10160V3
M-type_MADS	1	3	0.306775	Ginbil#evm.model.chr1.173 Phypat#Pp3c14_22180V3 Phypat#Pp3c4_3820V3 Phypat#Pp3c8_6920V3 Aratha#AT1G22130 Aratha#AT1G77980 Aratha#AT1G77950 Wolnob#Wono422560.2 Phypat#Pp3c17_13070V3 Phypat#Pp3c1_39760V3 Phypat#Pp3c9_1370V3 Phypat#Pp3c3_31770V3 Phypat#Pp3c8_6890V3 Phypat#Pp3c12_22890V3 Phypat#Pp3c3_31810V3 Phypat#Pp3c1_39780V3 Pintab#Pt8G35970 Phypat#Pp3c14_22210V3
S1Fa-like	1	3	0.306775	Ambtri#ATR_00052G00960 Aratha#AT2G37120 Aratha#AT3G53370 Phypat#Pp3c14_22690V3 Phypat#Pp3c1_39960V3 Aratha#AT3G09735 Ginbil#evm.model.chr7.167 Pintab#Pt1G78710 Pintab#Pt1G78430 Seqgig#SEGI_21131 Wolnob#Wono232620.1
SBP	1	3	0.306775	Ambtri#ATR_00019G03230 Aratha#AT5G43270 Aratha#AT1G27370 Aratha#AT1G27360 Wolnob#Wono056610.1
bZIP	4	13	0.283177	Ambtri#ATR_00010G02590 Ambtri#ATR_00114G00100 Ambtri#ATR_00101G00100 Ambtri#ATR_00152G00260 Ambtri#ATR_00040G00270 Aratha#AT2G17770 Aratha#AT2G36270 Aratha#AT3G56850 Aratha#AT4G35900 Aratha#AT4G34000 Aratha#AT2G41070 Aratha#AT1G45249 Aratha#AT3G19290 Aratha#AT1G49720 Ginbil#evm.model.chr8.134 Ginbil#evm.model.chr8.821 Ginbil#evm.model.chr11.356 Pintab#Pt5G07430 Seqgig#SEGI_05402 Wolnob#Wono421670…
CO-like	2	7	0.26295	Ambtri#ATR_00019G02110 Ambtri#ATR_00006G02400 Aratha#AT5G15850 Aratha#AT3G02380 Aratha#AT5G15840 Aratha#AT5G24930 Aratha#AT2G24790 Aratha#AT2G47890 Aratha#AT5G57660 Ginbil#evm.model.chr11.1562 Ginbil#evm.model.chr1.520 Pintab#Pt0G12990 Pintab#PtXG45320 Pintab#Pt6G11480 Wolnob#Wono329570.1 Selmoe#185898 Phypat#Pp3c2_31580V3 Phypat#Pp3c11_6370V3 Phypat#Pp3c7_25600V3 Ambtri#ATR_00111G00050 Seqgig#SE…
bHLH	1	4	0.230081	Aratha#AT4G37850 Aratha#AT2G22770 Ginbil#evm.model.chr5.898 Ginbil#evm.model.chr1.570 Pintab#Pt6G14050 Pintab#Pt6G14220 Pintab#Pt6G13870 Pintab#Pt2G38220 Seqgig#SEGI_08608 Wolnob#Wono314950.1 Phypat#Pp3c7_7950V3 Phypat#Pp3c11_21970V3 Ginbil#evm.model.chr11.1461 Aratha#AT2G22750 Aratha#AT2G22760 Pintab#Pt6G13850 Selmoe#426778 Seqgig#SEGI_10070
bHLH	1	5	0.184065	Pintab#Pt5G32140 Pintab#PtQG02660 Ambtri#ATR_00071G00840 Aratha#AT4G00120 Aratha#AT5G01305 Ginbil#evm.model.chr12.1505 Wolnob#Wono050830.1 Ginbil#evm.model.chr6.791 Selmoe#405220 Ambtri#ATR_00008G02190 Aratha#AT5G67060 Aratha#AT3G50330 Aratha#AT5G09750 Ginbil#evm.model.chr12.924 Pintab#PtXG07120 Pintab#Pt8G32400 Pintab#Pt6G37540 Pintab#Pt2G50950 Pintab#Pt8G37430 Pintab#Pt5G20220 Pintab#Pt0G33900 …
ERF	2	12	0.153388	Ambtri#ATR_00097G00520 Ambtri#ATR_00079G00020 Aratha#AT5G53290 Aratha#AT4G11140 Aratha#AT4G27950 Aratha#AT4G23750 Aratha#AT2G46310 Aratha#AT3G61630 Aratha#AT1G22985 Aratha#AT1G71130 Aratha#AT1G68550 Wolnob#Wono240160.1 Wolnob#Wono298770.1 Ginbil#evm.model.chr5.1518 Pintab#Pt2G22510 Pintab#Pt2G22680 Aratha#AT1G49120 Aratha#AT3G25890 Aratha#AT1G25470 Pintab#PtQG21610
C3H	1	6	0.153388	Ambtri#ATR_00056G01910 Ambtri#ATR_00183G00270 Aratha#AT4G29190 Aratha#AT2G19810 Aratha#AT2G25900 Aratha#AT5G07500 Aratha#AT1G03790 Aratha#AT5G44260 Ginbil#evm.model.chr6.302 Pintab#Pt1G18320 Pintab#Pt1G18420 Seqgig#SEGI_11309 Wolnob#Wono471850.1 Selmoe#443970
SBP	1	7	0.131475	Ambtri#ATR_00013G00740 Ambtri#ATR_00062G02330 Ambtri#ATR_00001G00350 Aratha#AT1G53160 Aratha#AT3G15270 Aratha#AT5G50670 Aratha#AT5G50570 Aratha#AT1G69170 Aratha#AT3G57920 Aratha#AT2G42200 Ginbil#evm.model.chr5.834 Pintab#Pt2G41380 Wolnob#Wono164150.1
SRS	1	10	0.0920325	Ambtri#ATR_00001G02300 Ambtri#ATR_00063G00470 Ambtri#ATR_00011G02240 Aratha#AT1G75520 Aratha#AT5G66350 Aratha#AT3G51060 Aratha#AT4G36260 Aratha#AT1G19790 Aratha#AT2G21400 Aratha#AT2G18120 Aratha#AT5G12330 Aratha#AT3G54430 Aratha#AT5G33210 Ginbil#evm.model.chr6.741 Ginbil#evm.model.chr11.19 Pintab#Pt1G41660 Pintab#Pt5G00030 Seqgig#SEGI_12291 Wolnob#Wono233060.2 Selmoe#409925 Phypat#Pp3c18_8920V3 P…

## Sheet: S6.3_TFfamilies
Supplementary Table 6.3. Wollemia nobilis TF families, from PhyloGeneious and TF annotation pipeline
PhyloGeneious					TF annotation pipeline
TF family	Wollemia genes	Arabidopsis genes	Wollemia:Arabidopsis ratio		TF family	Selaginella	Physcomitrium	Amborella	Arabidopsis	Wollemia	Pinus	Picea	Ginkgo	Wollemia:Arabidopsis ratio
GeBP	14	0	NA		NZZ/SPL	2	1	1	1	4	0	0	0	5.19
SPL/NZZ	5	0	NA		LFY	2	8	1	1	4	8	2	2	5.19
LFY	4	1	3.6813		BES1	5	6	5	8	14	10	7	6	2.27
HB-PHD	2	1	1.84065		Trihelix	31	55	29	29	49	45	29	86	2.19
LBD	70	40	1.61057		LBD	15	34	23	43	70	294	59	44	2.11
AP2	199	117	1.56534		HB-other	9	7	5	7	10	28	10	7	1.85
BES1	25	15	1.53388		MIKC_MADS	3	8	15	42	56	21	3	11	1.73
TCP	19	13	1.34509		Whirly	1	0	2	3	4	2	2	2	1.73
Trihelix	53	37	1.3183		YABBY	0	0	5	6	8	14	3	3	1.73
MIKC_MADS	77	54	1.31232		ERF	45	143	61	123	160	280	133	126	1.69
ERF	181	128	1.3014		NF-YB	7	9	9	13	15	9	8	14	1.5
bHLH	164	118	1.2791		GRAS	54	43	43	34	39	49	29	38	1.49
M-type_MADS	78	57	1.25939		HB-PHD	1	2	2	2	2	2	0	1	1.3
GRAS	42	31	1.24689		SAP	1	0	1	1	1	1	2	1	1.3
YABBY	8	6	1.2271		SBP	11	14	12	17	17	38	9	15	1.3
Whirly	4	3	1.2271		VOZ	0	3	1	2	2	1	3	2	1.3
HB-other	10	8	1.15041		NF-X1	2	1	2	2	2	5	2	2	1.3
NF-YB	16	13	1.13271		G2-like	21	51	27	42	40	27	22	26	1.24
B3	27	24	1.03537		bHLH	55	114	84	153	146	253	107	86	1.24
SBP	17	16	0.977846		RAV	2	2	1	6	5	18	5	6	1.08
C2H2	83	79	0.966924		CAMTA	6	3	3	6	5	8	0	4	1.08
G2-like	46	44	0.962158		MYB	24	63	60	144	117	387	114	77	1.05
MYB	139	135	0.947594		C3H	24	41	29	50	40	67	31	43	1.04
NF-X1	2	2	0.920325		TALE	4	8	10	21	16	14	10	9	0.99
VOZ	2	2	0.920325		E2F/DP	4	11	5	8	6	12	4	5	0.97
SAP	1	1	0.920325		TCP	6	7	15	24	18	15	13	13	0.97
C3H	50	52	0.884928		HSF	7	8	12	24	17	26	16	8	0.92
WRKY	47	49	0.882761		NF-YA	1	2	5	10	7	5	11	6	0.91
TALE	17	18	0.869196		MYB_related	45	57	41	66	46	130	77	51	0.9
MYB_related	136	145	0.863202		HD-ZIP	9	34	21	48	33	104	30	21	0.89
GATA	20	24	0.766938		ARF	7	15	13	22	15	18	8	13	0.88
CAMTA	5	6	0.766938		AP2	10	17	11	18	12	53	12	17	0.86
HSF	18	22	0.752993		GATA	8	15	20	30	20	21	9	12	0.86
NF-YA	8	10	0.73626		EIL	6	2	2	6	4	5	4	6	0.86
ZF-HD	11	14	0.723113		LSD	2	2	2	3	2	1	2	1	0.86
CO-like	10	13	0.707942		WRKY	19	39	32	72	47	140	50	38	0.85
E2F/DP	6	8	0.690244		ZF-HD	7	12	9	17	11	12	19	10	0.84
CPP	3	4	0.690244		ARR-B	6	5	7	14	9	13	5	9	0.83
HD-ZIP	34	48	0.651897		NF-YC	5	13	8	14	9	12	10	8	0.83
ARF	15	22	0.627494		C2H2	36	74	67	100	63	70	41	43	0.82
ARR-B	10	15	0.61355		WOX	8	3	9	16	10	79	19	13	0.81
EIL	4	6	0.61355		GeBP	1	0	5	22	13	7	7	5	0.77
HRT-like	2	3	0.61355		BBR-BPC	1	1	4	7	4	1	3	4	0.74
LSD	2	3	0.61355		bZIP	25	50	37	74	39	35	40	40	0.68
NF-YC	9	14	0.591638		Dof	35	25	18	36	19	22	16	14	0.68
WOX	10	16	0.575203		HRT-like	2	7	1	2	1	1	1	0	0.65
RAV	8	13	0.566354		STAT	1	1	1	2	1	0	1	1	0.65
bZIP	41	71	0.531455		GRF	4	2	6	9	4	5	5	5	0.58
BBR-BPC	4	7	0.5259		Nin-like	16	15	8	14	6	13	3	2	0.56
GRF	4	7	0.5259		NAC	22	35	46	113	46	202	68	38	0.53
Dof	20	36	0.511292		CPP	4	7	3	8	3	4	3	4	0.49
Nin-like	6	11	0.501996		DBB	4	6	3	11	4	7	2	3	0.47
NAC	49	92	0.490173		CO-like	4	16	5	17	6	7	3	7	0.46
DBB	4	8	0.460163		S1Fa-like	0	3	1	3	1	0	1	1	0.43
STAT	1	2	0.460163		B3	17	42	19	66	20	45	14	16	0.39
S1Fa-like	1	3	0.306775		SRS	4	2	5	11	2	4	2	2	0.24
SRS	2	11	0.167332		M-type_MADS	14	16	19	66	7	37	18	15	0.14
Total	1845	1698			FAR1	0	0	9	17	0	0	0	0	0
					Total	665	1160	900	1726	1331	2687	1107	1042
